# Supplementary material for: Fungi are more transient than bacteria in caterpillar gut microbiomes
Source: Sci Rep. 2022 Sep 16;12:15552. doi: 10.1038/s41598-022-19855-5 (PMC9481635; doi:10.1038/s41598-022-19855-5)
Supplement: Supplementary file 4 — Supplementary Table S1. [file 41598_2022_19855_MOESM4_ESM.xlsx]

## Sheet: Caterpillar species-bacteria
Bact_ID	Agriopis_marginaria	Alsophila_aescularia	Perigrapha_munda	Erannis_defoliaria	Lymantria_dispar	Operophtera_brumata	Orthosia_cerasi	Orthosia_cruda	Phigalia_pilosaria	Assoc.Species	Assoc.Type	Stats	p.value	adj.p.value
Deinococcus	0.0553496	0.00918443	0.0198019	0.0469578	0.057237	0.069411	0.00727428	0.0119757	0.0295575	Orthosia_cerasi	negative	0.537	0.005	0.0380058
zza_.Bryobacteraceae.	0	0	0	0	0.0775194	0	0	0	0	Lymantria_dispar	positive	0.278	0.001	0.00926971
Candidatus_Solibacter	0.010837	0	0.00364305	0.00240407	0.0919086	0.000339779	0.00017412	0.000949526	0.000130911	Lymantria_dispar	positive	0.303	0.001	0.00926971
zzd_Acidobacteria	0	0	0	0.000586972	0.0952149	0	0	0	0	Lymantria_dispar	positive	0.309	0.001	0.00926971
zza_C111	0.0806484	0.00934368	0.0239523	0.0706206	0.0107722	0.00186549	0.00981934	0.00920351	0.0203643	Operophtera_brumata	negative	0.445	0.002	0.0165243
zza_Actinomycetaceae	0.0722865	0	0.00324664	0.00192823	0.000997595	0.00336942	0	0.00110007	0.000174999	Agriopis_marginaria	positive	0.269	0.001	0.00926971
Corynebacterium	0.118913	0.0247606	0.135831	0.216507	0.215121	0.037479	0.017565	0.0218585	0.0406972	Orthosia_cerasi	negative	0.859	0.001	0.00926971
zza_Intrasporangiaceae	0.101684	0.0164454	0.0576104	0.152341	0.0523989	0.00478608	0.04931	0.0184018	0.0627085	Operophtera_brumata	negative	0.687	0.001	0.00926971
Kineococcus	0.103602	0.00758216	0.0766825	0.0274545	0.000583427	0.070806	0.030025	0.0165204	0.067964	Lymantria_dispar	negative	0.613	0.001	0.00926971
zza_Kineosporiaceae	0.0509541	0	0.000614378	0.000292379	0.000217345	0.0048446	0.00115622	0	0	Agriopis_marginaria	positive	0.226	0.002	0.0165243
zza_Microbacteriaceae	0.177281	0.00822005	0.120114	0.114853	0.023559	0.0489534	0.0261642	0.100307	0.0940096	Alsophila_aescularia	negative	0.814	0.001	0.00926971
Friedmanniella	0.0696851	0.0214322	0.0795036	0.0890139	0.010948	0.116974	0.0407611	0.0151756	0.10035	Lymantria_dispar	negative	0.705	0.001	0.00926971
zza_Promicromonosporaceae	0	0	0	0.0506984	0.000363334	0	0	0	0	Erannis_defoliaria	positive	0.225	0.001	0.00926971
Williamsia	0.000126752	0	0.00292227	0	0.000778048	0.000562028	0.000364079	0.103536	0	Orthosia_cruda	positive	0.322	0.001	0.00926971
Segetibacter	0.00175808	7.14832e-05	0.00348544	0.0798831	0.00129644	0	0	9.08448e-05	0.00123995	Erannis_defoliaria	positive	0.283	0.001	0.00926971
zzb_.Saprospirales.	0	0	0	0	0.0542636	0	0	0	0	Lymantria_dispar	positive	0.233	0.001	0.00926971
X.Prevotella.	0.013606	0.0104537	0.000588532	0.00192054	0.176317	0.000983762	0.000339054	0.000219136	6.79775e-05	Lymantria_dispar	positive	0.42	0.001	0.00926971
Hymenobacter	0.0225929	0.00269477	0.0997803	0.186138	0.0697979	0.0655153	0.0410544	0.0667291	0.0688988	Alsophila_aescularia	negative	0.757	0.001	0.00926971
zza_Flammeovirgaceae	0	0	0	0	0.221294	0	0	0.00110078	0	Lymantria_dispar	positive	0.47	0.001	0.00926971
Chryseobacterium	0.0653965	0.0253761	0.0236402	0.129687	0.0744313	0.0064246	0.0376275	0.019608	0.0497752	Operophtera_brumata	negative	0.63	0.001	0.00926971
Fluviicola	0	0	0.00160813	0	0.0533139	0.000409054	0	0	0	Lymantria_dispar	positive	0.231	0.001	0.00926971
Pedobacter	0.31586	0.0310734	0.309346	0.0251465	0.00720822	0.0315449	0.0320029	0.0192389	0.0221994	Lymantria_dispar	negative	0.787	0.001	0.00926971
zzb_Sphingobacteriales	0.00113423	0	0	0.00719116	0.532837	0	0.000507814	0.00105496	0	Lymantria_dispar	positive	0.73	0.001	0.00926971
zza_Elusimicrobiaceae	0	0	0	0	0.0387597	0	0	0	0	Lymantria_dispar	positive	0.197	0.002	0.0165243
zza_.Exiguobacteraceae.	0.0412072	0	0.00163389	0	0.00179302	0	0.00414167	0	0	Agriopis_marginaria	positive	0.203	0.003	0.0240037
Staphylococcus	0.150933	0.0114649	0.168207	0.23421	0.160321	0.0386852	0.0394747	0.0300017	0.0740088	Alsophila_aescularia	negative	0.928	0.001	0.00926971
zza_Staphylococcaceae	0.042638	0	0	0.0027699	0	0	0	0	0	Agriopis_marginaria	positive	0.206	0.001	0.00926971
zzb_Bacillales	0.141556	0.0134947	0.172038	0.240075	0.164032	0.0499637	0.0506483	0.0310966	0.0883837	Alsophila_aescularia	negative	0.96	0.001	0.00926971
zza_Gemellaceae	0.0419956	0.00319578	0.00494675	0.0335341	0.374245	0.00122306	2.12788e-05	0.00034382	0.00167982	Lymantria_dispar	positive	0.612	0.001	0.00926971
Aerococcus	0.000469762	0	0.00562651	0.0934779	0.000929149	0	3.31415e-05	0	0	Erannis_defoliaria	positive	0.306	0.001	0.00926971
zzb_Lactobacillales	0.000814282	0.00258247	0.00936833	0.132532	0.00160364	0	0.000446858	0.00525111	0.000325786	Erannis_defoliaria	positive	0.364	0.001	0.00926971
Turicibacter	0.00138471	0.000537509	0.000568778	0.00104025	0.000831908	0.00012482	0.000551691	0.143993	0.00017433	Orthosia_cruda	positive	0.379	0.001	0.00926971
zza_.Mogibacteriaceae.	0.0457076	0	0.0013769	0.00183473	0.00313135	0.00350238	0	0.000598127	0.000123695	Agriopis_marginaria	positive	0.214	0.004	0.0310251
Parvimonas	0.0567272	0.00381971	0.00446988	0.00264717	0.00261038	0	0	0	0.000267704	Agriopis_marginaria	positive	0.238	0.002	0.0165243
X.Ruminococcus.	0.0488486	0	0	0.00389946	0.00244026	0	0	0	0	Agriopis_marginaria	positive	0.221	0.001	0.00926971
Oribacterium	0.00219064	0	0.00169378	0.0365413	0.000798931	0	0	0	0	Erannis_defoliaria	positive	0.191	0.005	0.0380058
Roseburia	0.00455571	0	0.00256176	0	0.0517431	0.000543021	0	0	0.000345207	Lymantria_dispar	positive	0.227	0.002	0.0165243
Oscillospira	0	0	0.00185942	0.0362804	0	0	0.0019996	0	0.00150339	Erannis_defoliaria	positive	0.19	0.004	0.0310251
zza_Erysipelotrichaceae	0	0	0	0	0.000431845	0.0903236	0	0	0	Operophtera_brumata	positive	0.301	0.001	0.00926971
Psychrilyobacter	0	0	0	0	0.0542636	0	0	0	0	Lymantria_dispar	positive	0.233	0.002	0.0165243
zzd_GN04	0	0	0	0	0.0465116	0	0	0	0	Lymantria_dispar	positive	0.216	0.001	0.00926971
Candidatus_Protochlamydia	0.000478238	0	0.00147907	0.00717958	0.211315	2.09014e-05	0.000265096	0.000285559	0.000442912	Lymantria_dispar	positive	0.46	0.001	0.00926971
zzc_Dehalococcoidetes	0	0	0	0	0.0542636	0	0	0	0	Lymantria_dispar	positive	0.233	0.001	0.00926971
zzc_Gitt.GS.136	0.00832893	0.00462262	0.000321991	0.0589643	0.00165982	0.000900942	0	0.00335696	0.000260338	Erannis_defoliaria	positive	0.243	0.002	0.0165243
zza_Ktedonobacteraceae	0	0	0.0344828	0	0	0	0	0	0	Perigrapha_munda	positive	0.186	0.003	0.0240037
zzb_AKYG885	0	0	0	0.000194288	0.223451	0.000181733	0	0	0	Lymantria_dispar	positive	0.473	0.001	0.00926971
zzb_mle1.48	0.00925982	0.00106484	0.00408077	0.011555	0.136762	0	0.0099915	0.00189931	5.89179e-05	Lymantria_dispar	positive	0.37	0.001	0.00926971
zzc_TK17	9.65852e-05	0	0.00179228	0.00187646	0.310064	0	0	0.00207618	0	Lymantria_dispar	positive	0.557	0.001	0.00926971
zzb_CCM11a	0	0	0	0	0.286822	0	0	0	0	Lymantria_dispar	positive	0.536	0.001	0.00926971
zzb_Phycisphaerales	3.24276e-05	0	4.01162e-05	0.000122183	0.721486	0	5.39257e-05	1.74265e-05	0	Lymantria_dispar	positive	0.849	0.001	0.00926971
zza_Isosphaeraceae	0.00472825	0.000234654	0.132852	0.0115743	0.00114544	0.00145239	0.0103119	0.00405188	0.00366504	Perigrapha_munda	positive	0.364	0.003	0.0240037
Planctomyces	0.000837766	0	0	0.00460335	0.0541233	0	0	0	0	Lymantria_dispar	positive	0.233	0.001	0.00926971
zzc_Planctomycetia	0	0	0	0	0.0310078	0	0	0	0	Lymantria_dispar	positive	0.176	0.004	0.0310251
zzd_Planctomycetes	0	0	0	0	0.0310078	0	0	0	0	Lymantria_dispar	positive	0.176	0.006	0.0451554
zzb_BD7.3	0.000261794	0	0	0.00251738	0.145943	0	1.81396e-05	0.000205169	0	Lymantria_dispar	positive	0.382	0.001	0.00926971
Phenylobacterium	0.00303537	0.442487	0.00271294	0.00920719	0.00352559	0.000157733	7.10072e-05	0.00320254	0.000194976	Alsophila_aescularia	positive	0.665	0.001	0.00926971
zza_Beijerinckiaceae	0.058019	0.00800148	0.106765	0.0313677	0.0159361	0.00160597	0.0405271	0.0257255	0.0321546	Operophtera_brumata	negative	0.523	0.001	0.00926971
Ochrobactrum	0.0688221	0.000172271	0.00680379	0.0013751	0.000407524	0.000598252	0.00144528	0.00131359	0.000498035	Agriopis_marginaria	positive	0.262	0.001	0.00926971
Pseudochrobactrum	0.00029996	0	0.000397586	0	0.0726032	0	7.126e-05	0	0	Lymantria_dispar	positive	0.269	0.002	0.0165243
Hyphomicrobium	0.00988847	0	0.00650063	0.00697469	0.171357	0.000338225	0.00315774	0.00466903	0.00278723	Lymantria_dispar	positive	0.414	0.001	0.00926971
Methylobacterium	0.147042	0.00839531	0.0950684	0.155737	0.0564727	0.0599933	0.040113	0.0635366	0.204937	Alsophila_aescularia	negative	0.888	0.001	0.00926971
zza_Methylocystaceae	0.121553	0.0164656	0.128755	0.047618	0.0612879	0.0147886	0.0802054	0.124394	0.128442	Operophtera_brumata	negative	0.813	0.001	0.00926971
Kaistobacter	0.0677691	0.0210147	0.0406065	0.170387	0.0197157	0.00396478	0.0148682	0.0444177	0.0140587	Operophtera_brumata	negative	0.576	0.001	0.00926971
Achromobacter	0.00361485	0	0.0018633	0	0	0	0	0	0.0681413	Phigalia_pilosaria	positive	0.261	0.001	0.00926971
Burkholderia	0.0496964	1.75325e-05	0.0166255	0.431379	0.0114678	0.000709756	0.00267705	0.0160425	0.0055147	Erannis_defoliaria	positive	0.657	0.001	0.00926971
Acidovorax	0.000354285	0	0.0830916	0	0	0	0	0	0	Perigrapha_munda	positive	0.288	0.001	0.00926971
Delftia	0.406153	0.00272748	4.04222e-05	0.026679	0.000498456	0.000166569	0.000591187	0.00105357	0.000104583	Agriopis_marginaria	positive	0.637	0.001	0.00926971
Diaphorobacter	0	0	0.000316791	0.000180911	0.420933	3.02179e-05	0	0	0	Lymantria_dispar	positive	0.649	0.001	0.00926971
Limnobacter	0	0	0.05826	0	0.000803	0.000449073	0	0	0	Perigrapha_munda	positive	0.241	0.001	0.00926971
Ralstonia	0.000763671	1.95319e-05	0	0.567975	0.00160176	0	1.02415e-05	0.0207348	0	Erannis_defoliaria	positive	0.754	0.001	0.00926971
Dechloromonas	7.80396e-05	0	0	0	2.92744e-05	0	0.000363374	0.131099	0.000130095	Orthosia_cruda	positive	0.362	0.001	0.00926971
Dok59	0	0	0	0	0.193798	0	0	0	0	Lymantria_dispar	positive	0.44	0.001	0.00926971
Hydrogenophilus	0.0657326	0.00836429	0.220286	0.191113	0.144838	0.0369262	0.0324406	0.0401493	0.0456392	Alsophila_aescularia	negative	0.836	0.001	0.00926971
Thauera	0	0	0	0	0.112118	0	0	0	0.000452957	Lymantria_dispar	positive	0.335	0.001	0.00926971
Zoogloea	0.000283427	0	0	0.00495816	0.0540204	0	0.0015262	0	0	Lymantria_dispar	positive	0.232	0.002	0.0165243
zza_Desulfurellaceae	0	0	0	0	0.0465116	0	0	0	0	Lymantria_dispar	positive	0.216	0.001	0.00926971
zza_0319.6G20	0.000178428	0	0	0.00840364	0.139405	0	0.00118687	0.000159811	0	Lymantria_dispar	positive	0.373	0.001	0.00926971
zza_Syntrophobacteraceae	0.000823952	0.000163321	0.00461875	0.00247393	0.397789	0.000243074	0.00123317	0.0127717	0.00439539	Lymantria_dispar	positive	0.631	0.001	0.00926971
Tolumonas	0	0	0.00106025	0.0962037	0.00021433	0	0.000253373	0.000614096	0	Erannis_defoliaria	positive	0.31	0.001	0.00926971
Marinobacter	0.0392157	0	0	0	0	0	0	0	0	Agriopis_marginaria	positive	0.198	0.001	0.00926971
Congregibacter	0	0	0	0	0.0387597	0	0	0	0	Lymantria_dispar	positive	0.197	0.002	0.0165243
Psychromonas	0.000265127	0	0.000819972	0.0892823	0.000110506	0.000834294	0	0.00118732	0	Erannis_defoliaria	positive	0.299	0.001	0.00926971
Sodalis	8.40793e-05	6.66637e-05	0	9.89996e-05	0.00150691	0	0.000242355	0.00240981	0.269002	Phigalia_pilosaria	positive	0.519	0.001	0.00926971
zzb_HTCC2188	0	0	0	0	0.178295	0	0	0	0	Lymantria_dispar	positive	0.422	0.001	0.00926971
zza_Ectothiorhodospiraceae	0.108301	6.2769e-05	0	0.00104868	0.0016086	0	0	0	0	Agriopis_marginaria	positive	0.329	0.001	0.00926971
Aquicella	0.00144592	0	0	0.00340501	0.11379	0	0.000450843	0	0.00015065	Lymantria_dispar	positive	0.337	0.001	0.00926971
zza_Coxiellaceae	0	0	0	0.00459456	0.207367	6.13951e-05	4.32602e-05	0.00209698	0	Lymantria_dispar	positive	0.455	0.001	0.00926971
Legionella	0.00396444	0	0	0.0018106	0.225506	0	0.000213097	0	0	Lymantria_dispar	positive	0.475	0.001	0.00926971
zzb_Legionellales	0.000214666	0	0.000497932	0.00018957	0.18521	0	0.00142792	0.00158621	0	Lymantria_dispar	positive	0.43	0.001	0.00926971
zza_Pasteurellaceae	0.0278683	0.000926174	0.000372191	0.0334221	0.438817	0.00226458	0.00030508	0.000663967	0.000855967	Lymantria_dispar	positive	0.662	0.001	0.00926971
Moraxella	0.00155284	0	0.000153928	0.00925924	0.405794	5.48158e-05	0.000110355	0	0.000497818	Lymantria_dispar	positive	0.637	0.001	0.00926971
Psychrobacter	0.00171123	0	0.000160376	0.00100745	0.306096	0	3.59306e-05	0	0.000108057	Lymantria_dispar	positive	0.553	0.001	0.00926971
Pseudomonas	0.0459338	0.009829	0.0464838	0.00776576	0.42617	0.0131165	0.283256	0.0722625	0.0914801	Erannis_defoliaria	negative	0.987	0.001	0.00926971
Pseudoalteromonas	1.72345e-05	0	0	0	0.471728	0	4.77669e-06	0	0	Lymantria_dispar	positive	0.687	0.001	0.00926971
Photobacterium	0.00251078	0	0.00139375	0.0991508	0.00132825	0	0	0	0	Erannis_defoliaria	positive	0.315	0.001	0.00926971
Vibrio	0.000112032	0	0.00103946	4.94675e-05	0.319921	0	3.88135e-05	0	0.000396871	Lymantria_dispar	positive	0.566	0.001	0.00926971
zza_Vibrionaceae	0	0	0	0	0.285517	0	3.32124e-05	0	0	Lymantria_dispar	positive	0.534	0.001	0.00926971
Nevskia	0	0	0.0625971	0.000510679	0.00108464	0.00272959	0	0.000582691	0	Perigrapha_munda	positive	0.25	0.001	0.00926971
zzd_Proteobacteria	0.000991342	0.00134743	0.000437996	0.00867109	0.0670701	0.000111412	0.000157005	0	0	Lymantria_dispar	positive	0.259	0.001	0.00926971
zzd_SBR1093	0	0	0	0	0.0542636	0	0	0	0	Lymantria_dispar	positive	0.233	0.001	0.00926971
zzb_.Pedosphaerales.	0.0049455	0	0	0.00382141	0.0662834	0.000243161	0.00141352	0	0.00064409	Lymantria_dispar	positive	0.257	0.001	0.00926971

## Sheet: Caterpillar species-fungi
Fung_ID	Alsophila_aescularia	Operophtera_brumata	Orthosia_cerasi	Orthosia_cruda	Erannis_defoliaria	Lymantria_dispar	Agriopis_marginaria	Perigrapha_munda	Phigalia_pilosaria	Assoc.Species	Assoc.Type	Stats	p.value	adj.p.value
Acericola_italica	0.00273041	0.00287333	0.00010123	0	0	0	0	0.00290469	0.0755004	Phigalia_pilosaria	positive	0.275	0.001	0.0116763
Agaricus_bisporus	0	0.0427548	0	0	0	0	0	0.00311265	0	Operophtera_brumata	positive	0.207	0.001	0.0116763
Ampelomyces_quisqualis	1.42949e-06	1.06377e-06	1.09934e-05	0.215776	0	0	0	0	0	Orthosia_cruda	positive	0.465	0.001	0.0116763
Antrodiella_romellii	0	0	0	0.0340909	0	0	0	0	0	Orthosia_cruda	positive	0.185	0.003	0.0287834
Arthrinium_japonicum	0	0	0.00207246	0	0	7.7916e-05	0	0.00423977	0.141066	Phigalia_pilosaria	positive	0.376	0.001	0.0116763
Arthrinium_malaysianum	0	0	0	0	0.0570426	0	0.00111626	0.00207139	0	Erannis_defoliaria	positive	0.239	0.001	0.0116763
Aspergillus_fumigatus	0.000160346	0.00214781	0	0.000135851	0.00392903	0.199772	0	0	0.000168567	Lymantria_dispar	positive	0.447	0.001	0.0116763
Bacidina_sulphurella	0	0	0	0	0	0	0	0.0344828	0	Perigrapha_munda	positive	0.186	0.003	0.0287834
Bipolaris_brizae	0	0.000617181	0	0.000148451	0.00166534	0	0	0.105734	9.21013e-05	Perigrapha_munda	positive	0.325	0.001	0.0116763
Bipolaris_sorokiniana	0	0	3.96056e-06	0	0.184746	0.000515941	0.000103601	3.31461e-05	0	Erannis_defoliaria	positive	0.43	0.001	0.0116763
Buckleyzyma_salicina	0	0	0.000973977	0	0.0672384	0.000235399	0	0	0	Erannis_defoliaria	positive	0.259	0.001	0.0116763
Camarographium_carpini	8.57962e-05	0.0014188	0.0896743	0	0.000615828	0	3.607e-05	0	0.000781693	Orthosia_cerasi	positive	0.299	0.002	0.021157
Camptophora_hylomeconis	1.0406e-05	0.00147131	0.000373458	0.000343837	0.18127	0.000185991	8.74968e-06	0	0.00208945	Erannis_defoliaria	positive	0.426	0.001	0.0116763
Cerioporus_squamosus	0	0	0	0	0.00205987	0	0	0	0.0306217	Phigalia_pilosaria	positive	0.175	0.002	0.021157
Coniella_quercicola	0	0	0	0.000354512	0	0.168769	0	0	0	Lymantria_dispar	positive	0.411	0.001	0.0116763
Coriolopsis_gallica	0.0168507	0.104795	0.0175986	0.0244029	0.0141353	0.00044489	0.0145667	0.0209807	0.0331221	Lymantria_dispar	negative	0.475	0.001	0.0116763
Cryptosphaeria_eunomia	0.0544486	0.140347	0.020446	0.00866339	0.0318697	0.000725682	0.0133792	0.0408638	0.0417628	Lymantria_dispar	negative	0.564	0.001	0.0116763
Curvularia_trifolii	0	1.58253e-05	0	0.109005	0.00867696	0	0	0.000165905	0	Orthosia_cruda	positive	0.33	0.001	0.0116763
Cyberlindnera_jadinii	0.152677	0.00629558	0	0	0.000261742	0.0026406	0	0	0	Alsophila_aescularia	positive	0.391	0.001	0.0116763
Cylindrium_elongatum	0	0	1.43328e-05	0.348307	0.000213115	0.00140641	0	0	0	Orthosia_cruda	positive	0.59	0.001	0.0116763
Dioszegia_changbaiensis	0	0	0	0	0	0	0	0.110545	0.00106402	Perigrapha_munda	positive	0.332	0.001	0.0116763
Discostroma_tostum	0	0	0	0.0340909	0	0	0	0	0	Orthosia_cruda	positive	0.185	0.002	0.021157
Eutypa_maura	0.0815442	0.0501714	0.0108075	0.00856814	0.0227219	0.00146199	0.0192887	0.0103048	0.022782	Lymantria_dispar	negative	0.444	0.001	0.0116763
Exobasidium_japonicum	0.000333173	0.000275482	0.0602128	0.000282276	0.000329855	0.00525436	0	0	0	Orthosia_cerasi	positive	0.245	0.003	0.0287834
Exobasidium_rostrupii	0.0010018	0.0437359	0	0	0.000495911	0.000263318	0	0	0	Operophtera_brumata	positive	0.209	0.003	0.0287834
Exophiala_bergeri	0.00250864	0	4.4971e-05	0	0	0	0	0	0.0400324	Phigalia_pilosaria	positive	0.2	0.004	0.0361368
Fusarium_algeriense	0	0	0	0	0	0.0465116	0	0	0	Lymantria_dispar	positive	0.216	0.004	0.0361368
Fusarium_armeniacum	2.99166e-05	0.00290899	0.00146409	0.00273741	0.00324324	0.138101	0.000245259	0.00239227	0.00113222	Lymantria_dispar	positive	0.372	0.001	0.0116763
Genolevuria_amylolytica	4.9553e-05	0	0	6.29747e-05	0.00055192	0.000732642	0	0	0.0778542	Phigalia_pilosaria	positive	0.279	0.001	0.0116763
Gloeophyllum_trabeum	0	0	0	0	0.00198029	0.0378536	0	0	0	Lymantria_dispar	positive	0.195	0.001	0.0116763
Hohenbuehelia_atrocoerulea	7.40255e-05	0	0.128815	0.000815323	0	0	0	0.000505317	0	Orthosia_cerasi	positive	0.359	0.001	0.0116763
Holtermanniella_takashimae	0	0.000131704	0.00584649	0	0.00344967	0.14023	0	0	0	Lymantria_dispar	positive	0.374	0.001	0.0116763
Hydeomyces_desertipleosporoides	0	0.00122306	0	0	0	0	0	0.160215	0.00411437	Perigrapha_munda	positive	0.4	0.001	0.0116763
Hypogymnia_physodes	0	0.000290179	0	0	0.112328	0	0	0.00366254	0	Erannis_defoliaria	positive	0.335	0.001	0.0116763
Idriella_rara	0	0	0	0	0	0.147287	0	0	0	Lymantria_dispar	positive	0.384	0.001	0.0116763
Issatchenkia_orientalis	0	0.000388523	0.000456268	0	0.0569879	0	0	0	0	Erannis_defoliaria	positive	0.239	0.001	0.0116763
Lachancea_nothofagi	0	0	0	0	0	0	0.0588235	0	0	Agriopis_marginaria	positive	0.243	0.001	0.0116763
Lecania_croatica	0	0	0	0	0	0.0542636	0	0	0	Lymantria_dispar	positive	0.233	0.003	0.0287834
Lecanicillium_muscarium	1.3386e-05	3.09908e-05	1.40379e-05	4.53646e-05	0.171282	0.00108192	9.00431e-05	9.57277e-05	1.87632e-05	Erannis_defoliaria	positive	0.414	0.001	0.0116763
Leptosphaeria_slovacica	0	0	0	0	0.0851064	0	0	0	0	Erannis_defoliaria	positive	0.292	0.001	0.0116763
Leptosphaeria_urticae	0.00470559	0.0418497	0.0546618	0.0453727	0.0306073	0.0208934	0.0442724	0.0322851	0.0196622	Alsophila_aescularia	negative	0.55	0.001	0.0117
Leptospora_rubella	0.0148223	0.00871655	0.0118872	0.0113726	0.0465602	0.00117773	0.0277874	0.0113078	0.0816479	Lymantria_dispar	negative	0.424	0.001	0.0116763
Massaria_anomia	0.000443292	0	0	0.0244123	0.203017	0.000194195	0	0	0.00010356	Erannis_defoliaria	positive	0.451	0.001	0.0116763
Massaria_gigantispora	0	0	0	0.0454545	0	0	0	0	0	Orthosia_cruda	positive	0.213	0.002	0.021157
Melanoleuca_brevipes	0	0	0.0291971	0	0	0	0	0	0	Orthosia_cerasi	positive	0.171	0.004	0.0361368
Meyerozyma_caribbica	0	0	0	0	0	0.232558	0	0	0	Lymantria_dispar	positive	0.482	0.001	0.0116763
Microcera_rubra	8.11845e-05	0.000517835	0.00156086	0.000491303	0.000258351	0	7.31383e-05	0	0.0882733	Phigalia_pilosaria	positive	0.297	0.001	0.0116763
Monocillium_constrictum	0	0	0	0	0	0	0.0588235	0	0	Agriopis_marginaria	positive	0.243	0.001	0.0116763
Muriphaeosphaeria_viburni	0.0346949	0.099168	0.0723535	0.0581123	0.0352515	0.12167	0.0133436	0.129953	0.0233098	Agriopis_marginaria	negative	0.752	0.001	0.0116763
Nemania_diffusa	0	0	0	0	0	0	0	0.117016	0.000385317	Perigrapha_munda	positive	0.342	0.001	0.0116763
Neofitzroyomyces_nerii	0.00376576	0.00136461	0.00460924	0.000221947	0.00153993	0	0.000454305	0	0.151102	Phigalia_pilosaria	positive	0.389	0.001	0.0116763
Obolarina_dryophila	0	0.114355	0.00132819	0	0	0	0	0	0	Operophtera_brumata	positive	0.338	0.001	0.0116763
Paraophiobolus_arundinis	0	0	0.0577315	0	0.00397362	0.000703302	0	0	0.00140646	Orthosia_cerasi	positive	0.24	0.003	0.0287834
Penicillium_bialowiezense	0.00095293	0.000906112	9.2531e-05	0.00672798	0.00151343	0.0568573	0.000233699	0	0.000751343	Lymantria_dispar	positive	0.238	0.005	0.0448437
Penidiella_ellipsoidea	0	0.00164772	0	0.0015971	0.0662866	0.00134487	0	0	0.00283103	Erannis_defoliaria	positive	0.257	0.001	0.0116763
Periconia_homothallica	0	8.75862e-05	0	0	0	0.00219262	0	0.000688661	0.0506687	Phigalia_pilosaria	positive	0.225	0.001	0.0116763
Pezicula_neocinnamomea	0	0	0	0	0	0	0.0686275	0	0	Agriopis_marginaria	positive	0.262	0.001	0.0116763
Phaeosphaeria_nardi	0	0.000633761	0	0.000992128	0.00023714	0.000503665	0.0775393	0.00134958	0.000895315	Agriopis_marginaria	positive	0.278	0.001	0.0116763
Pluteus_cervinus	0	0	0	0	0	0.0387597	0	0	0	Lymantria_dispar	positive	0.197	0.002	0.021157
Psathyrella_panaeoloides	0.0493827	0	0	0	0	0	0	0	0	Alsophila_aescularia	positive	0.222	0.001	0.0116763
Pseudoophiobolus_italicus	0	0.0579456	0	0	0	0.000372378	0	0	0	Operophtera_brumata	positive	0.241	0.001	0.0116763
Pseudophaeosphaeria_rubi	0.000147207	0.00854456	0.138327	0	5.4653e-05	2.17646e-05	0.00214675	0	0.000348199	Orthosia_cerasi	positive	0.372	0.001	0.0116763
Pyrenochaetopsis_leptospora	0	0.000524422	7.49747e-05	0.00036343	0.196842	0.000507373	0	0.00137445	0	Erannis_defoliaria	positive	0.444	0.001	0.0116763
Pyrenophora_dictyoides	0	0	0	0	0.188546	0.00011916	0	0	0	Erannis_defoliaria	positive	0.434	0.001	0.0116763
Pyrenophora_tritici.repentis	0	0.00490404	0.00182937	4.47861e-05	0.0110688	0.111809	0	7.73239e-05	0.000125036	Lymantria_dispar	positive	0.334	0.001	0.0116763
Resinicium_bicolor	0	0.000672982	0	0	0.00100726	0.0513441	0	0	0	Lymantria_dispar	positive	0.227	0.001	0.0116763
Sarcoscypha_austriaca	0	0	0	0	0	0.0775194	0	0	0	Lymantria_dispar	positive	0.278	0.001	0.0116763
Sarocladium_bactrocephalum	0	0.000291052	0.000410162	0.00159056	0.000348498	0.000601395	0	0.0503457	0	Perigrapha_munda	positive	0.224	0.002	0.021157
Sclerostagonospora_rosae	0	0	0	0	0	0.100775	0	0	0	Lymantria_dispar	positive	0.317	0.001	0.0116763
Seimatosporium_quercinum	0.0136483	0.298741	0.0340329	0.141338	0.0198142	0.0244709	0.00562714	0.0277327	0.0267666	Agriopis_marginaria	negative	0.675	0.001	0.0116763
Sistotremastrum_niveocremeum	0	0	0	0	0.000510774	0	0	0.123429	0.000723153	Perigrapha_munda	positive	0.351	0.001	0.0116763
Sporobolomyces_roseus	0	0	0.000462375	6.79182e-05	0.00116073	0.000126425	0.207269	0	0.000126412	Agriopis_marginaria	positive	0.455	0.001	0.0116763
Stagonospora_pseudocaricis	0	0	2.75654e-05	0	0.105981	0	0	0	0	Erannis_defoliaria	positive	0.326	0.001	0.0116763
Strickeria_kochii	0	0	0.0445237	0	0	0	0	0	0.00162795	Orthosia_cerasi	positive	0.211	0.001	0.0116763
Stropharia_aeruginosa	0	0	0	0	0	0	0	0.0517241	0	Perigrapha_munda	positive	0.227	0.003	0.0287834
Thelebolus_globosus	0	0	0	0	0.000551434	0.00483118	0.0362953	0	0	Agriopis_marginaria	positive	0.191	0.004	0.0361368
Tomentella_botryoides	0	0	0	0.102273	0	0	0	0	0	Orthosia_cruda	positive	0.32	0.001	0.0116763
Udeniomyces_pyricola	0.0581759	0	0.00184876	0	0	0.00703745	0	0	0	Alsophila_aescularia	positive	0.241	0.003	0.0287834
Uzbekistanica_rosae.hissaricae	0.000236707	0.0033468	0.000744701	0	0.000659107	0	0.00201518	0	0.0696762	Phigalia_pilosaria	positive	0.264	0.001	0.0116763
Vishniacozyma_victoriae	0	0.00258449	0.0526089	0	0	0	0	0	0	Orthosia_cerasi	positive	0.229	0.004	0.0361368
Xylodon_erastii	0	0	0	0	0.037575	0.000906885	0	0	0	Erannis_defoliaria	positive	0.194	0.004	0.0361368
Yamadazyma_triangularis	0	0	0	0	0	0.0465116	0	0	0	Lymantria_dispar	positive	0.216	0.001	0.0116763
Zeloasperisporium_eucalyptorum	0	0	0	0	0	0	0	0.0490247	0.00132125	Perigrapha_munda	positive	0.221	0.004	0.0361368
zyx_Arthrocatena	0.000171195	0.00339722	0.00193454	0.265907	0.0102446	0.00358695	0.00172514	0.0219618	0.011184	Orthosia_cruda	positive	0.516	0.001	0.0116763
zyx_Ascochyta	0	0.0434783	0	0	0	0	0	0	0	Operophtera_brumata	positive	0.209	0.001	0.0116763
zyx_Bradymyces	0	6.23737e-05	3.66248e-05	0.000479341	8.2983e-05	5.50777e-06	8.80957e-06	0.155982	0.00560267	Perigrapha_munda	positive	0.395	0.001	0.0116763
zyx_Calloria	0.00028085	0.000202886	0.00848703	0.000588605	0.0011488	0.000196206	0.000239255	0.315908	0.019269	Perigrapha_munda	positive	0.562	0.001	0.0116763
zyx_Candelariella	0.00166892	4.13979e-05	7.29245e-05	0	0	9.86998e-05	0.0656733	0	0	Agriopis_marginaria	positive	0.256	0.001	0.0116763
zyx_Candida	0	0.00440629	0	0	0.000507305	0.00215494	0.093925	0	0	Agriopis_marginaria	positive	0.306	0.001	0.0116763
zyx_Ceratobasidium	0.000852907	0	0	0.065517	0.000422206	0.00269019	0.000537863	0	0	Orthosia_cruda	positive	0.256	0.002	0.021157
zyx_Comoclathris	0	0	0	0	0.186086	0.000218739	0	0	0	Erannis_defoliaria	positive	0.431	0.001	0.0116763
zyx_Diaporthella	0	0	0	0.181132	4.01686e-05	0	0	0	0	Orthosia_cruda	positive	0.426	0.001	0.0116763
zyx_Diplodia	0.0985582	0.0990915	0.025171	0.00935066	0.0160882	0.00282677	0.0293889	0.0461798	0.0347737	Lymantria_dispar	negative	0.573	0.001	0.0116763
zyx_Filobasidium	0.163268	0.196806	0.0439262	0.0619607	0.0196821	0.0537226	0.00980245	0.0331524	0.0444786	Agriopis_marginaria	negative	0.772	0.001	0.0116763
zyx_Genolevuria	9.61409e-05	0.000686823	0.000174759	9.77449e-05	0.00128498	0.00459411	0	0.000900044	0.0898718	Phigalia_pilosaria	positive	0.3	0.001	0.0116763
zyx_Helicoma	0.00495581	0	0.00118178	0.000781162	0	0	0.132205	0	0.000121161	Agriopis_marginaria	positive	0.364	0.001	0.0116763
zyx_Heydenia	0	0	0	0	0.00375675	0.0510656	0	0	0	Lymantria_dispar	positive	0.226	0.001	0.0116763
zyx_Hyphoderma	0	0	0	0	0	0.0930233	0	0	0	Lymantria_dispar	positive	0.305	0.001	0.0116763
zyx_Chaetosphaeronema	0	0.0918721	0	0	0	0.000612696	0	0	0	Operophtera_brumata	positive	0.303	0.001	0.0116763
zyx_Knufia	0.0420024	0.0329758	0.032101	0.0180773	0.0481375	0.00592957	0.0454514	0.0580289	0.162882	Lymantria_dispar	negative	0.649	0.001	0.0116763
zyx_Lecanicillium	0	0.00015223	0	1.85697e-05	0.132497	0.000108019	6.91097e-05	0	0.00376732	Erannis_defoliaria	positive	0.364	0.001	0.0116763
zyx_Leptospora	0.0331271	0.00946263	0.0522615	0.0195245	0.0114892	0.0434824	0.00362019	0.0379231	0.0487992	Agriopis_marginaria	negative	0.492	0.003	0.0287834
zyx_Microdochium	0	0	0.00135731	0	0	0.00213396	0	0.128052	0.00111326	Perigrapha_munda	positive	0.358	0.001	0.0116763
zyx_Mycodidymella	0	0	0.0583942	0	0	0	0	0	0	Orthosia_cerasi	positive	0.242	0.001	0.0116763
zyx_Paraphoma	0.00012618	0.00150236	0.00092627	0	0.00505938	0.000273617	0.0850821	0	0.00845639	Agriopis_marginaria	positive	0.292	0.002	0.021157
zyx_Perusta	0.000103924	0.000137486	3.63283e-05	0	0	0.112883	0	0	0	Lymantria_dispar	positive	0.336	0.001	0.0116763
zyx_Phaeotremella	0	0	0	0	0.0638298	0	0	0	0	Erannis_defoliaria	positive	0.253	0.001	0.0116763
zyx_Phanerochaete	0	0	0	0	0	0.0465116	0	0	0	Lymantria_dispar	positive	0.216	0.002	0.021157
zyx_Pleurophoma	0.00100826	0.00145893	0.000871343	5.93219e-05	0.000343138	0.000314707	0.000759466	0.139838	0.00294433	Perigrapha_munda	positive	0.374	0.001	0.0116763
zyx_Pseudobensingtonia	0	0	0.000179305	0.000434578	0	0	0	0	0.0830424	Phigalia_pilosaria	positive	0.288	0.001	0.0116763
zyx_Pseudohyphozyma	0	0	0	0	0	0.0310078	0	0	0	Lymantria_dispar	positive	0.176	0.004	0.0361368
zyx_Rhinocladiella	0	9.4868e-05	0.000133692	0	0.000965537	3.01576e-05	0	0.095328	0	Perigrapha_munda	positive	0.309	0.001	0.0116763
zyx_Sclerotinia	0.000734305	0.000464474	0.00134761	0.000132203	0.000240248	0.000279561	0.00235731	0.252445	0.00131233	Perigrapha_munda	positive	0.502	0.001	0.0116763
zyx_Stagonospora	0	2.14937e-05	0.000147663	1.52943e-05	0.2217	8.54078e-06	0	0	4.55463e-05	Erannis_defoliaria	positive	0.471	0.001	0.0116763
zyx_Stachybotrys	0	0.000723393	2.9808e-06	0	0.185961	0	7.16989e-06	0	0	Erannis_defoliaria	positive	0.431	0.001	0.0116763
zyx_Stemphylium	0	0.000200315	0	0.000456124	0	0	0	0.00131251	0.0544746	Phigalia_pilosaria	positive	0.233	0.003	0.0287834
zyx_Venturia	0.000126252	0.000324225	0.000602292	0.000245391	0.00314325	0.00326918	0.00089921	7.24226e-05	0.134432	Phigalia_pilosaria	positive	0.367	0.002	0.021157
zyx_zza_Bartaliniaceae	2.49719e-05	0.00875883	0	0	0	0	0	0.304839	0.00619555	Perigrapha_munda	positive	0.552	0.001	0.0116763
zyx_zza_Ceratobasidiaceae	0.000221884	0.000792561	0.000124101	0.0015039	0.000329511	0.0138571	0.00044776	0.0950325	0.00597147	Perigrapha_munda	positive	0.308	0.001	0.0116763
zyx_zza_Corticiaceae	0	0	0	0.0340909	0	0	0	0	0	Orthosia_cruda	positive	0.185	0.003	0.0287834
zyx_zza_Cryphonectriaceae	0	0.00184311	0.00196677	0.0804457	0.00114058	2.11264e-05	0	0.000836062	0.00920079	Orthosia_cruda	positive	0.284	0.001	0.0116763
zyx_zza_Gnomoniaceae	8.1786e-05	0.007486	0.000171537	0.0981176	0.000941293	0.000370824	0.000515761	0.00196731	0.00176258	Orthosia_cruda	positive	0.313	0.001	0.0116763
zyx_zza_Leucosporidiaceae	0.0900972	0.00241127	0.00243842	0.000381287	0	0.000958146	0.000595986	0.00421311	0	Alsophila_aescularia	positive	0.3	0.001	0.0116763
zyx_zza_Phaeosphaeriaceae	0.00396811	0.0051527	0.00842367	0.000394382	0.00340241	0.00440386	0.000377421	0.000445832	0.217023	Phigalia_pilosaria	positive	0.466	0.001	0.0116763
zyx_zza_Sclerotiniaceae	0.013526	0.0771176	0.0162628	0.0311218	0.0758387	0.00181909	0.0172539	0.0372924	0.0206272	Lymantria_dispar	negative	0.521	0.001	0.0116763
zyx_zza_Strophariaceae	0	0	0	0	0	0	0	0.0344828	0	Perigrapha_munda	positive	0.186	0.003	0.0287834
zyx_zza_Teichosporaceae	0.000287299	3.56326e-05	0.138913	9.95768e-05	0.000465443	0	1.64706e-05	0.000127349	1.37286e-05	Orthosia_cerasi	positive	0.373	0.001	0.0116763
zzb_Coryneliales	0.0609841	0	0.000835999	0	0	0.00670509	0.00201087	0.00375739	0.000209513	Alsophila_aescularia	positive	0.247	0.002	0.021157
zzb_Cystofilobasidiales	0	2.49073e-05	0	0	0	0.170054	0	0	0	Lymantria_dispar	positive	0.412	0.001	0.0116763
zzb_Entylomatales	0.00120076	0.00127651	0.00155905	0.00697596	0	0.145712	0	0.00434926	0.000180333	Lymantria_dispar	positive	0.382	0.001	0.0116763
zzb_Erythrobasidiales	0.000867913	0.114219	0.00192149	0	0.00116807	0	0.000741171	0.00211593	0.00672906	Operophtera_brumata	positive	0.338	0.001	0.0116763
zzb_Microstromatales	0	0	0.00775241	0	0	0.114215	0.000187306	0	0.00416328	Lymantria_dispar	positive	0.338	0.001	0.0116763
zzb_Myriangiales	0.00133109	0.00154085	0.000527345	0.00150367	0.000702846	0.00283395	0.0799125	0.00121152	9.32895e-05	Agriopis_marginaria	positive	0.283	0.001	0.0116763
zzb_Phaeomoniellales	0.000258954	0.00183809	0.000682392	0.00336687	0.00266235	0.00582738	0.16714	0	0.000418817	Agriopis_marginaria	positive	0.409	0.001	0.0116763
zzb_Saccharomycetales	5.39012e-05	0.125467	0.00151678	0	0.000160093	0	0	0	0.00694145	Operophtera_brumata	positive	0.354	0.001	0.0116763
zzb_Thelebolales	0	0	0.131387	0	0	0	0	0	0	Orthosia_cerasi	positive	0.362	0.001	0.0116763
zzb_Xylariales	0.00123617	0.000256718	4.01974e-06	0.36749	0.0378044	0.00187018	0.00511244	0.0010541	0.0015232	Orthosia_cruda	positive	0.606	0.001	0.0116763
zzc_Dothideomycetes	0.0592316	0.0458916	0.0464287	0.0957606	0.0721148	0.0406504	0.00127228	0.0493959	0.142753	Agriopis_marginaria	negative	0.729	0.001	0.0116763

## Sheet: Tree species-bacteria
Bact_ID	Assoc.Type	Assoc.Species	Stats	p.value	adj.p.value
Sodalis	positive	Alnus_glutinosa	0.554	0.001	0.0143516
Haemophilus	positive	Alnus_glutinosa	0.537	0.002	0.0256817
Prevotella	positive	Alnus_glutinosa	0.444	0.001	0.0143516
zza_Shewanellaceae	positive	Alnus_glutinosa	0.347	0.004	0.0443594
Pandoraea	positive	Alnus_glutinosa	0.314	0.001	0.0143516
zza_Aurantimonadaceae	positive	Corylus_avellana	0.863	0.001	0.0143516
Rickettsia	positive	Corylus_avellana	0.657	0.001	0.0143516
zza_Rhizobiaceae	positive	Corylus_avellana	0.552	0.003	0.0357039
zza_Chromatiaceae	positive	Carpinus_betulus	0.397	0.009	0.0813255
zzb_AKIW781	positive	Carpinus_betulus	0.343	0.007	0.0759038
zzb_Chloroflexales	positive	Carpinus_betulus	0.34	0.002	0.0295729
zzb_B07_WMSP1	positive	Carpinus_betulus	0.339	0.002	0.0295729
zzb_OPB54	positive	Carpinus_betulus	0.238	0.009	0.0813255
Brenneria	positive	Quercus_petraea	0.382	0.009	0.0813255
Wolbachia	negative	Quercus_petraea	0.853	0.001	0.0143516
zza_Acetobacteraceae	negative	Quercus_robur	0.978	0.001	0.0143516
zzb_Rhizobiales	negative	Quercus_robur	0.885	0.001	0.0143516
zza_Acidobacteraceae	negative	Quercus_robur	0.867	0.001	0.0143516
zza_Beijerinckiaceae	negative	Quercus_robur	0.864	0.001	0.0143516
zza_Caulobacteraceae	negative	Quercus_robur	0.823	0.001	0.0143516
Methylobacterium	negative	Quercus_robur	0.802	0.001	0.0143516
zza_Sphingobacteriaceae	negative	Quercus_robur	0.783	0.001	0.0143516
Pedobacter	negative	Quercus_robur	0.776	0.001	0.0143516
zza_Xanthomonadaceae	negative	Quercus_robur	0.769	0.001	0.0143516
zzb_Solirubrobacterales	negative	Quercus_robur	0.758	0.001	0.0143516
zzb_Actinomycetales	negative	Quercus_robur	0.736	0.001	0.0143516
zza_Sinobacteraceae	negative	Quercus_robur	0.726	0.001	0.0143516
zzc_Alphaproteobacteria	negative	Quercus_robur	0.726	0.001	0.0143516
zza_Sphingomonadaceae	negative	Quercus_robur	0.723	0.002	0.0256817
Microbacterium	negative	Quercus_robur	0.715	0.003	0.0357039
zza_Gaiellaceae	negative	Quercus_robur	0.712	0.001	0.0143516
zzb_Myxococcales	negative	Quercus_robur	0.699	0.001	0.0143516
zza_C111	negative	Quercus_robur	0.693	0.004	0.0443594
Devosia	negative	Quercus_robur	0.675	0.002	0.0256817
Chryseobacterium	negative	Quercus_robur	0.668	0.003	0.0357039
zza_Cytophagaceae	negative	Quercus_robur	0.665	0.001	0.0143516
Mycobacterium	negative	Quercus_robur	0.65	0.001	0.0143516
Amaricoccus	negative	Quercus_robur	0.633	0.002	0.0256817
zza_Micromonosporaceae	negative	Quercus_robur	0.568	0.001	0.0143516
zzb_Solibacterales	negative	Quercus_robur	0.559	0.004	0.0443594
Burkholderia	negative	Quercus_robur	0.537	0.001	0.0143516
zza_Sporichthyaceae	negative	Quercus_robur	0.511	0.001	0.0143516
zzb_Sva0725	negative	Quercus_robur	0.47	0.001	0.0143516
Deinococcus	negative	Alnus_glutinosa	0.602	0.017	0.118503

## Sheet: Tree species-fungi
Fung_ID	Assoc.Type	Assoc.Species	Stats	p.value	adj.p.value
zzb_Dothideales	positive	Alnus_glutinosa	0.81	0.001	0.011729
Pseudomicrostroma_glucosiphilum	positive	Alnus_glutinosa	0.712	0.001	0.011729
Ditopella_biseptata	positive	Alnus_glutinosa	0.583	0.001	0.011729
Pseudomicrostroma_phylloplanum	positive	Alnus_glutinosa	0.526	0.001	0.011729
Geastrumia_polystigmatis	positive	Alnus_glutinosa	0.464	0.001	0.011729
Camptophora_hylomeconis	positive	Alnus_glutinosa	0.432	0.001	0.011729
Lecanicillium_muscarium	positive	Alnus_glutinosa	0.403	0.001	0.011729
zyx_Rachicladosporium	positive	Alnus_glutinosa	0.375	0.002	0.0207923
Prosthemium_stellare	positive	Alnus_glutinosa	0.305	0.003	0.0269077
Penidiella_ellipsoidea	positive	Alnus_glutinosa	0.28	0.003	0.0269077
zyx_Ramularia	positive	Corylus_avellana	0.946	0.001	0.011729
Exobasidium_gracile	positive	Corylus_avellana	0.867	0.001	0.011729
zyx_Septoria	positive	Corylus_avellana	0.51	0.001	0.011729
zyx_Cyphellophora	positive	Corylus_avellana	0.327	0.003	0.0269077
Knufia_cryptophialidica	positive	Corylus_avellana	0.295	0.001	0.011729
zyx_Leucosporidium	positive	Corylus_avellana	0.289	0.003	0.0269077
Peniophora_cinerea	positive	Corylus_avellana	0.272	0.002	0.0207923
Vishniacozyma_heimaeyensis	positive	Corylus_avellana	0.272	0.001	0.011729
Vishniacozyma_victoriae	positive	Corylus_avellana	0.252	0.006	0.0473205
zyx_zza_Elsinoaceae	positive	Carpinus_betulus	0.609	0.001	0.011729
zyx_zza_Phaeosphaeriaceae	positive	Carpinus_betulus	0.582	0.001	0.011729
zyx_zza_Gnomoniaceae	positive	Carpinus_betulus	0.563	0.001	0.011729
Fomes_fomentarius	positive	Carpinus_betulus	0.441	0.001	0.011729
Mrakia_aquatica	positive	Carpinus_betulus	0.415	0.001	0.011729
Parafenestella_alpina	positive	Carpinus_betulus	0.392	0.001	0.011729
Itersonilia_pannonica	positive	Carpinus_betulus	0.382	0.001	0.011729
zyx_zza_Cryphonectriaceae	positive	Carpinus_betulus	0.359	0.002	0.0207923
zyx_Coprinellus	positive	Carpinus_betulus	0.316	0.006	0.0473205
Tausonia_pullulans	positive	Carpinus_betulus	0.304	0.001	0.011729
Lophium_arboricola	positive	Carpinus_betulus	0.295	0.001	0.011729
Hyphodontia_pallidula	positive	Carpinus_betulus	0.283	0.006	0.0473205
Schizophyllum_commune	positive	Carpinus_betulus	0.261	0.004	0.0345231
Fusarium_lacertarum	positive	Quercus_robur	0.412	0.006	0.0473205
Beauveria_pseudobassiana	positive	Quercus_robur	0.341	0.004	0.0345231
Leptosphaeria_sclerotioides	positive	Quercus_robur	0.302	0.003	0.0269077
Eutypa_lata	positive	Quercus_robur	0.294	0.003	0.0269077
Bryochiton_monascus	positive	Quercus_petraea	0.614	0.001	0.011729
zyx_zza_Amphisphaeriaceae	positive	Quercus_petraea	0.545	0.001	0.011729
Ceramothyrium_carniolicum	positive	Quercus_petraea	0.487	0.001	0.011729
Hormonema_macrosporum	positive	Quercus_petraea	0.466	0.001	0.011729
Monochaetia_monochaeta	positive	Quercus_petraea	0.45	0.001	0.011729
zyx_Stagonospora	positive	Quercus_petraea	0.447	0.001	0.011729
Pyrenopeziza_petiolaris	positive	Quercus_petraea	0.374	0.001	0.011729
Microstroma_bacarum	positive	Quercus_petraea	0.372	0.001	0.011729
zyx_Sympoventuria	positive	Quercus_petraea	0.357	0.001	0.011729
Phaeosclera_dematioides	positive	Quercus_petraea	0.321	0.002	0.0207923
Mycodiella_sumatrensis	positive	Quercus_petraea	0.302	0.001	0.011729
Sphaerulina_myriadea	positive	Quercus_petraea	0.302	0.001	0.011729
zzb_Filobasidiales	positive	Quercus_petraea	0.302	0.001	0.011729
Bannozyma_arctica	positive	Quercus_petraea	0.284	0.003	0.0269077
zyx_Knufia	negative	Quercus_petraea	0.657	0.001	0.011729
Scoliciosporum_umbrinum	negative	Quercus_robur	0.899	0.001	0.011729
zyx_zza_Teratosphaeriaceae	negative	Quercus_robur	0.886	0.001	0.011729
zzb_Lecanorales	negative	Quercus_robur	0.541	0.005	0.0423548
zzb_Pleosporales	negative	Alnus_glutinosa	0.818	0.001	0.011729
zyx_Neocucurbitaria	negative	Alnus_glutinosa	0.547	0.001	0.011729
Phacidiella_eucalypti	negative	Alnus_glutinosa	0.525	0.002	0.0207923
Calloria_urticae	negative	Alnus_glutinosa	0.473	0.001	0.011729

## Sheet: Leaves vs guts-bacteria
Bact_ID	Guts	Leaves	Assoc.Type	Stats	p.value	adj.p.value
Acidiphilium	0.000234573	0.027403	leaves	0.166	0.001	0.010498
Acidovorax	0.000349471	0.0283466	leaves	0.168	0.001	0.010498
Actinobacillus	0.121311	0.000132442	guts	0.348	0.001	0.010498
Actinomyces	0.20487	0.00258849	guts	0.453	0.001	0.010498
Actinomycetospora	0.0340962	0.23238	leaves	0.482	0.001	0.010498
Adhaeribacter	0.00188156	0.0647788	leaves	0.255	0.001	0.010498
Amaricoccus	0.0236036	0.178282	leaves	0.422	0.001	0.010498
Anaerococcus	0.316495	0.000351589	guts	0.563	0.001	0.010498
Anaerospora	0.00715811	0.0648809	leaves	0.255	0.001	0.010498
Anoxybacillus	0.230075	0.000921578	guts	0.48	0.001	0.010498
Aquabacterium	0.41052	0.000842629	guts	0.641	0.001	0.010498
Atopobium	0.0487956	0.00020514	guts	0.221	0.001	0.010498
Bacillus.1	0.0917553	0.68116	leaves	0.825	0.001	0.010498
Bdellovibrio	0.010212	0.209882	leaves	0.458	0.001	0.010498
Brenneria	0.00124224	0.0494825	leaves	0.222	0.001	0.010498
Brevibacillus	7.67e-05	0.0196231	leaves	0.14	0.004	0.0352527
Brevibacterium	0.13708	0.00122173	guts	0.37	0.001	0.010498
Buchnera	0.00243574	0.195985	leaves	0.443	0.001	0.010498
Burkholderia	0.0430129	0.304449	leaves	0.552	0.001	0.010498
Campylobacter	0.0350635	0.00123123	guts	0.187	0.005	0.0421575
Candidatus_Cardinium	6.37e-05	0.0223242	leaves	0.149	0.001	0.010498
Candidatus_Koribacter	0.000199958	0.0381955	leaves	0.195	0.001	0.010498
Candidatus_Portiera	3.59e-08	0.0433189	leaves	0.208	0.001	0.010498
Candidatus_Solibacter	0.00376474	0.0928921	leaves	0.305	0.001	0.010498
Capnocytophaga	0.0235403	5.14e-05	guts	0.153	0.004	0.0352527
Cellulomonas	0.0114747	0.0527758	leaves	0.23	0.002	0.019558
Cloacibacterium	0.574858	0.00299076	guts	0.758	0.001	0.010498
Corynebacterium	0.638064	0.0326494	guts	0.799	0.001	0.010498
Curtobacterium	0.0690382	0.436686	leaves	0.661	0.001	0.010498
Cystobacter	0.000848057	0.0265434	leaves	0.163	0.001	0.010498
Cytophaga	0.000103027	0.0119728	leaves	0.109	0.001	0.010498
DA101	0.00406926	0.0879975	leaves	0.297	0.001	0.010498
Deinococcus	0.0186573	0.555275	leaves	0.745	0.001	0.010498
Delftia	0.00896154	0.362608	leaves	0.602	0.001	0.010498
Devosia	0.0190169	0.472513	leaves	0.687	0.001	0.010498
Dialister	0.0829379	0.00120522	guts	0.288	0.001	0.010498
Diaphorobacter	0.0430675	0.000118703	guts	0.208	0.001	0.010498
Dietzia	0.0598367	0.00345506	guts	0.245	0.001	0.010498
Dokdonella	0.00408595	0.0402502	leaves	0.201	0.001	0.010498
Dyadobacter	0.00622699	0.235837	leaves	0.486	0.001	0.010498
Enhydrobacter	0.70202	0.00274056	guts	0.838	0.001	0.010498
Facklamia	0.0477835	7.21e-05	guts	0.219	0.003	0.0279339
Fimbriimonas	0.00215809	0.191289	leaves	0.437	0.001	0.010498
Finegoldia	0.37507	0.000229946	guts	0.612	0.001	0.010498
Flavobacterium	0.00863499	0.155778	leaves	0.395	0.001	0.010498
Flectobacillus	0.000145357	0.0295507	leaves	0.172	0.001	0.010498
Friedmanniella	0.0196244	0.801069	leaves	0.895	0.001	0.010498
Frigoribacterium	0.0202453	0.18688	leaves	0.432	0.001	0.010498
Fusobacterium	0.115659	0.00503936	guts	0.34	0.002	0.019558
Gemella	0.197307	0.000166782	guts	0.444	0.001	0.010498
Gemmatimonas	0.00142525	0.0317362	leaves	0.178	0.002	0.019558
Gordonia	0.153352	0.00114956	guts	0.392	0.001	0.010498
Granulicatella	0.125168	0.0010661	guts	0.354	0.001	0.010498
Hydrogenophilus	0.59725	0.00271503	guts	0.773	0.001	0.010498
Hymenobacter	0.00394638	0.9208	leaves	0.96	0.001	0.010498
Chloroflexus	0.00121283	0.0180138	leaves	0.134	0.004	0.0352527
Chthoniobacter	0.000746374	0.0353648	leaves	0.188	0.001	0.010498
Iamia	0.00314325	0.05362	leaves	0.232	0.001	0.010498
Inquilinus	0.000233306	0.0127256	leaves	0.113	0.003	0.0279339
Kineococcus	0.0182463	0.569251	leaves	0.754	0.001	0.010498
Kineosporia	0.0040568	0.0563297	leaves	0.237	0.001	0.010498
Kocuria	0.341988	0.00655732	guts	0.585	0.001	0.010498
Kouleothrix	0.000708646	0.0198382	leaves	0.141	0.001	0.010498
Leptotrichia	0.0732724	0.000473297	guts	0.271	0.001	0.010498
Leuconostoc	0.140406	0.00207538	guts	0.375	0.001	0.010498
Luteimonas	0.00856714	0.0418793	leaves	0.205	0.004	0.0352527
Mesorhizobium	0.000163833	0.0475172	leaves	0.218	0.001	0.010498
Methylibium	0.00176368	0.0957832	leaves	0.309	0.001	0.010498
Methyloversatilis	0.0307793	0	guts	0.175	0.003	0.0279339
Micrococcus	0.647212	0.00637323	guts	0.804	0.001	0.010498
Myxococcus	0.000237259	0.00886844	leaves	0.094	0.002	0.019558
Neisseria	0.180568	0.0013491	guts	0.425	0.001	0.010498
Nitrospira	0.0118446	0.0916024	leaves	0.303	0.001	0.010498
Nocardioides	0.0079804	0.13511	leaves	0.368	0.001	0.010498
Novosphingobium	0.0121216	0.0819421	leaves	0.286	0.001	0.010498
Olivibacter	0.00013977	0.0100598	leaves	0.1	0.004	0.0352527
Pandoraea	1.97e-05	0.0553947	leaves	0.235	0.001	0.010498
Peptococcus	0.0223554	4.45e-05	guts	0.15	0.005	0.0421575
Peptoniphilus	0.388115	0.000368403	guts	0.623	0.001	0.010498
ph2	0.0320891	0	guts	0.179	0.003	0.0279339
Phenylobacterium	0.0198323	0.182018	leaves	0.427	0.001	0.010498
Photobacterium	0.0242856	4.35e-05	guts	0.156	0.003	0.0279339
Phycicoccus	0.0102669	0.0437561	leaves	0.209	0.005	0.0421575
Plesiomonas	0	0.236462	leaves	0.486	0.001	0.010498
Polaromonas	0.00229048	0.0341555	leaves	0.185	0.003	0.0279339
Pontibacter	0.00172069	0.0190617	leaves	0.138	0.005	0.0421575
Porphyromonas	0.0716141	0.0025497	guts	0.268	0.001	0.010498
Propionivibrio	2.64e-06	0.210765	leaves	0.459	0.001	0.010498
Pseudoalteromonas	0.0438769	0	guts	0.209	0.002	0.019558
Pseudonocardia	0.0307564	0.165693	leaves	0.407	0.001	0.010498
Pseudoxanthomonas	0.0414698	0.000219532	guts	0.204	0.001	0.010498
Ralstonia	0.137679	0.00217242	guts	0.371	0.001	0.010498
Ramlibacter	0.000412759	0.0161544	leaves	0.127	0.002	0.019558
Rheinheimera	0.0512285	0.000489509	guts	0.226	0.001	0.010498
Rhodobacter	0.011417	0.0970763	leaves	0.312	0.001	0.010498
Rhodocytophaga	0.00145048	0.0172992	leaves	0.132	0.004	0.0352527
Rickettsiella	0.0062644	0.115117	leaves	0.339	0.001	0.010498
Roseiflexus	0.000614861	0.0156295	leaves	0.125	0.003	0.0279339
Rothia	0.257427	0.000688739	guts	0.507	0.001	0.010498
Rubellimicrobium	0.0193176	0.153461	leaves	0.392	0.001	0.010498
Rubricoccus	0.00172452	0.0442038	leaves	0.21	0.001	0.010498
Rudanella	0.000340544	0.0530469	leaves	0.23	0.001	0.010498
Salinibacterium	0.00976848	0.175661	leaves	0.419	0.001	0.010498
Salinispora	6.41e-06	0.00714957	leaves	0.085	0.002	0.019558
Segetibacter	0.00502685	0.0840841	leaves	0.29	0.001	0.010498
Shewanella	0.0265906	0.155201	leaves	0.394	0.001	0.010498
Skermanella	0.0102439	0.0507096	leaves	0.225	0.002	0.019558
Solirubrobacter	0.00317298	0.0477666	leaves	0.219	0.001	0.010498
Sphingobacterium	0.00139172	0.588272	leaves	0.767	0.001	0.010498
Sphingomonas	0.0222232	0.931059	leaves	0.965	0.001	0.010498
Spirosoma	0.00297581	0.490598	leaves	0.7	0.001	0.010498
Steroidobacter	0.00374255	0.0554598	leaves	0.235	0.001	0.010498
Streptococcus	0.634582	0.012937	guts	0.797	0.001	0.010498
Tepidimonas	0.436452	0.000384582	guts	0.661	0.001	0.010498
Terracoccus	0.00468574	0.0261138	leaves	0.162	0.003	0.0279339
Thalassospira	0.000359082	0.040682	leaves	0.202	0.001	0.010498
Thermomonas	0.0036048	0.186136	leaves	0.431	0.001	0.010498
Thermus	0.127509	0.00123455	guts	0.357	0.001	0.010498
Tolumonas	0.0196464	0	guts	0.14	0.005	0.0421575
Trabulsiella	1.78e-05	0.0143094	leaves	0.12	0.001	0.010498
Varibaculum	0.0386379	0	guts	0.197	0.001	0.010498
Variovorax	3.68e-06	0.118799	leaves	0.345	0.001	0.010498
Veillonella	0.119236	0.000301241	guts	0.345	0.001	0.010498
Verrucomicrobium	0	0.0216607	leaves	0.147	0.001	0.010498
WAL_1855D	0.0754735	0.000113821	guts	0.275	0.001	0.010498
Wautersiella	0.0476656	0.000395208	guts	0.218	0.004	0.0352527
Wolbachia	0.894528	0.011219	guts	0.946	0.001	0.010498
X.Prevotella.	0.0934172	0.0004617	guts	0.306	0.001	0.010498
X1_68	0.0353635	0	guts	0.188	0.001	0.010498
zza_.Fimbriimonadaceae.	0.000415468	0.0265905	leaves	0.163	0.001	0.010498
zza_.Chlorothrixaceae.	0.00111477	0.0250991	leaves	0.158	0.002	0.019558
zza_.Chromatiaceae.	0.0474276	0.000186137	guts	0.218	0.001	0.010498
zza_.Chthoniobacteraceae.	0.00187865	0.110097	leaves	0.332	0.001	0.010498
zza_.Kouleothrixaceae.	0.00518994	0.0994133	leaves	0.315	0.001	0.010498
zza_01D2Z36	0	0.0108303	leaves	0.104	0.003	0.0279339
zza_Acetobacteraceae	0.0293444	0.931603	leaves	0.965	0.001	0.010498
zza_Acidobacteriaceae	0.0163658	0.683537	leaves	0.827	0.001	0.010498
zza_Aeromonadaceae	0.12671	0.002413	guts	0.356	0.001	0.010498
zza_AK1AB1_02E	0.0018505	0.0304338	leaves	0.174	0.001	0.010498
zza_Alcaligenaceae	0.00901849	0.103864	leaves	0.322	0.001	0.010498
zza_Armatimonadaceae	0.00205763	0.0214043	leaves	0.146	0.004	0.0352527
zza_Bacillaceae	0.0578698	0.639194	leaves	0.799	0.001	0.010498
zza_Bartonellaceae	0.000693217	0.0137888	leaves	0.117	0.004	0.0352527
zza_Beijerinckiaceae	0.0154969	0.750079	leaves	0.866	0.001	0.010498
zza_Bifidobacteriaceae	0.163371	0.000125995	guts	0.404	0.001	0.010498
zza_Blattabacteriaceae	1.12e-07	0.0703851	leaves	0.265	0.001	0.010498
zza_Burkholderiaceae	0.000117925	0.124837	leaves	0.353	0.001	0.010498
zza_C111	0.02008	0.245613	leaves	0.496	0.001	0.010498
zza_Conexibacteraceae	0.00738891	0.0645573	leaves	0.254	0.001	0.010498
zza_Cystobacteraceae	0.000802847	0.0245225	leaves	0.157	0.001	0.010498
zza_Cystobacterineae	0.00727452	0.714457	leaves	0.845	0.001	0.010498
zza_Cytophagaceae	0.00419969	0.408732	leaves	0.639	0.001	0.010498
zza_Dermabacteraceae	0.177241	0.00234105	guts	0.421	0.001	0.010498
zza_Dolo_23	0.0119481	0.067759	leaves	0.26	0.001	0.010498
zza_Ellin517	0.00359884	0.0253489	leaves	0.159	0.002	0.019558
zza_Ellin5301	0.00267913	0.104596	leaves	0.323	0.001	0.010498
zza_Ellin6075	0.00887262	0.132603	leaves	0.364	0.001	0.010498
zza_Gaiellaceae	0.0364835	0.238888	leaves	0.489	0.001	0.010498
zza_Gemellaceae	0.202515	0.000109454	guts	0.45	0.001	0.010498
zza_Geodermatophilaceae	0.0477641	0.327792	leaves	0.573	0.001	0.010498
zza_Haliangiaceae	0.0074748	0.0811906	leaves	0.285	0.001	0.010498
zza_Hyphomonadaceae	0.00268455	0.062381	leaves	0.25	0.001	0.010498
zza_Chitinophagaceae	0.0239574	0.519121	leaves	0.721	0.001	0.010498
zza_Chromatiaceae	2.97e-07	0.272522	leaves	0.522	0.001	0.010498
zza_Isosphaeraceae	0.0324189	0.126569	leaves	0.356	0.001	0.010498
zza_Kineosporiaceae	0.00569389	0.0525585	leaves	0.229	0.001	0.010498
zza_Koribacteraceae	0.00601486	0.0263009	leaves	0.162	0.005	0.0421575
zza_Lachnospiraceae	0.206767	0.0129248	guts	0.455	0.002	0.019558
zza_Leptotrichiaceae	0.043222	0	guts	0.208	0.001	0.010498
zza_mb2424	0.00102852	0.102438	leaves	0.32	0.001	0.010498
zza_Methylocystaceae	0.0176446	0.96214	leaves	0.981	0.001	0.010498
zza_Microbacteriaceae	0.0893905	0.747456	leaves	0.865	0.001	0.010498
zza_Micromonosporaceae	0.0211529	0.192996	leaves	0.439	0.001	0.010498
zza_Moraxellaceae	0.403566	0.004333	guts	0.635	0.001	0.010498
zza_Nakamurellaceae	0.0400078	0.244816	leaves	0.495	0.001	0.010498
zza_Neisseriaceae	0.505882	0.00722442	guts	0.711	0.001	0.010498
zza_Nocardioidaceae	0.107662	0.562598	leaves	0.75	0.001	0.010498
zza_Oceanospirillaceae	0.00574839	0.240755	leaves	0.491	0.001	0.010498
zza_OM27	0.00129654	0.0309958	leaves	0.176	0.001	0.010498
zza_Oxalobacteraceae	0.0393161	0.91372	leaves	0.956	0.001	0.010498
zza_Parachlamydiaceae	0.00553851	0.0362508	leaves	0.19	0.005	0.0421575
zza_Patulibacteraceae	0.020193	0.117989	leaves	0.343	0.001	0.010498
zza_Pelagibacteraceae	1.78e-05	0.0339844	leaves	0.184	0.001	0.010498
zza_Piscirickettsiaceae	0.0012324	0.0634288	leaves	0.252	0.001	0.010498
zza_Polyangiaceae	0.00578123	0.0471143	leaves	0.217	0.001	0.010498
zza_RB40	0.000323313	0.0270986	leaves	0.165	0.001	0.010498
zza_Rhodothermaceae	0.000887554	0.0221572	leaves	0.149	0.002	0.019558
zza_Rickettsiaceae	7.81e-05	0.116396	leaves	0.341	0.001	0.010498
zza_Sanguibacteraceae	0.281048	0.00851382	guts	0.53	0.001	0.010498
zza_Saprospiraceae	0.00316966	0.0800537	leaves	0.283	0.001	0.010498
zza_Shewanellaceae	0.00103137	0.0178703	leaves	0.134	0.004	0.0352527
zza_Sinobacteraceae	0.0207859	0.244821	leaves	0.495	0.001	0.010498
zza_Solibacteraceae	0.00279131	0.0320175	leaves	0.179	0.001	0.010498
zza_Solirubrobacteraceae	0.0198954	0.201188	leaves	0.449	0.001	0.010498
zza_Sphingobacteriaceae	0.00400535	0.752199	leaves	0.867	0.001	0.010498
zza_Sphingomonadaceae	0.0287516	0.434398	leaves	0.659	0.001	0.010498
zza_Thermoactinomycetaceae	0.0341572	0.00130822	guts	0.185	0.006	0.0499985
zza_UD5	2.22e-05	0.00697531	leaves	0.084	0.004	0.0352527
zza_Veillonellaceae	0.0491159	0	guts	0.222	0.001	0.010498
zza_Verrucomicrobiaceae	0.00168436	0.0631546	leaves	0.251	0.001	0.010498
zza_Vibrionaceae	0.0248854	0	guts	0.158	0.005	0.0421575
zza_Xanthomonadaceae	0.0523092	0.322477	leaves	0.568	0.001	0.010498
zzb_.Roseiflexales.	0.00225192	0.0513545	leaves	0.227	0.001	0.010498
zzb_0319.7L14	0.00967831	0.0585752	leaves	0.242	0.001	0.010498
zzb_32.20	6.4e-05	0.00858429	leaves	0.093	0.006	0.0499985
zzb_Acidimicrobiales	0.02673	0.296487	leaves	0.545	0.001	0.010498
zzb_B07_WMSP1	0.00407471	0.0291708	leaves	0.171	0.005	0.0421575
zzb_CCM11a	0.0275049	0	guts	0.166	0.002	0.019558
zzb_CCU21	0.000549512	0.0516882	leaves	0.227	0.001	0.010498
zzb_Cytophagales	0.000457163	0.0197705	leaves	0.141	0.002	0.019558
zzb_DS.100	7.36e-05	0.0176229	leaves	0.133	0.001	0.010498
zzb_DS.18	0.0019394	0.0564949	leaves	0.238	0.001	0.010498
zzb_Ellin329	0.00287511	0.0800842	leaves	0.283	0.001	0.010498
zzb_Ellin5290	0.000861107	0.0457945	leaves	0.214	0.001	0.010498
zzb_Ellin6067	0.000198951	0.0741672	leaves	0.272	0.001	0.010498
zzb_Entomoplasmatales	0.163797	0.000551841	guts	0.405	0.001	0.010498
zzb_EW055	0.0105316	0.108302	leaves	0.329	0.001	0.010498
zzb_FAC88	0.000162101	0.0101601	leaves	0.101	0.003	0.0279339
zzb_Flavobacteriales	3.08e-05	0.0160544	leaves	0.127	0.001	0.010498
zzb_FW68	0.00766701	0.118601	leaves	0.344	0.001	0.010498
zzb_Herpetosiphonales	0	0.0162455	leaves	0.127	0.001	0.010498
zzb_Chloroflexales	0.000832173	0.0274365	leaves	0.166	0.001	0.010498
zzb_I025	0.00316001	0.0781555	leaves	0.28	0.001	0.010498
zzb_iii1.15	0.0121557	0.212769	leaves	0.461	0.001	0.010498
zzb_JG30.KF.CM45	0.0260201	0.114388	leaves	0.338	0.001	0.010498
zzb_MND1	0.00125978	0.0206444	leaves	0.144	0.001	0.010498
zzb_Myxococcales	0.0403773	0.277897	leaves	0.527	0.001	0.010498
zzb_N1423WL	0.00156312	0.0671334	leaves	0.259	0.001	0.010498
zzb_NB1.j	0.000328819	0.0129903	leaves	0.114	0.005	0.0421575
zzb_Pasteurellales	6.2e-05	0.0987251	leaves	0.314	0.001	0.010498
zzb_Phycisphaerales	0.0727104	0.000329315	guts	0.27	0.001	0.010498
zzb_Rhizobiales	0.055941	0.659548	leaves	0.812	0.001	0.010498
zzb_Rhodospirillales	0.00863507	0.0733016	leaves	0.271	0.001	0.010498
zzb_SC.I.84	0.00511541	0.144138	leaves	0.38	0.001	0.010498
zzb_Solirubrobacterales	0.0499786	0.28148	leaves	0.531	0.001	0.010498
zzb_Sphingomonadales	0.00416379	0.0736052	leaves	0.271	0.001	0.010498
zzb_Spirobacillales	0.00576611	0.0667078	leaves	0.258	0.001	0.010498
zzb_Sva0725	0.00198412	0.0937197	leaves	0.306	0.001	0.010498
zzc_Acidobacteria.5	0.00177266	0.0234113	leaves	0.153	0.003	0.0279339
zzc_Alphaproteobacteria	0.0212551	0.459746	leaves	0.678	0.001	0.010498
zzc_Ellin6529	0.0131887	0.131131	leaves	0.362	0.001	0.010498
zzc_Gemm.1	0.00791414	0.12954	leaves	0.36	0.001	0.010498
zzc_Gemm.3	0.0151825	0.0637667	leaves	0.253	0.001	0.010498
zzc_Gemmatimonadetes	0.00680963	0.143038	leaves	0.378	0.001	0.010498
zzc_Gitt.GS.136	0.00350205	0.0654037	leaves	0.256	0.001	0.010498
zzc_Chloroflexi	0.00026916	0.0454476	leaves	0.213	0.001	0.010498
zzc_OPB56	0.00234821	0.0256845	leaves	0.16	0.005	0.0421575
zzc_S085	0.00730877	0.0558477	leaves	0.236	0.001	0.010498
zzc_SJA.28	0.000921433	0.0163634	leaves	0.128	0.004	0.0352527
zzc_TK10	0.00183319	0.0201855	leaves	0.142	0.002	0.019558
zzc_TM7.1	0.00423409	0.240611	leaves	0.491	0.001	0.010498
zzd_FBP	0.00138144	0.393619	leaves	0.627	0.001	0.010498
zzd_Gemmatimonadetes	0.00308203	0.0450498	leaves	0.212	0.001	0.010498
zzd_Chloroflexi	0.0135617	0.0636042	leaves	0.252	0.001	0.010498
zzd_Proteobacteria	0.0063842	0.0329063	leaves	0.181	0.004	0.0352527
zzd_TM7	0.0025883	0.0285914	leaves	0.169	0.001	0.010498
zzd_WPS.2	0.00103329	0.0249398	leaves	0.158	0.006	0.0499985

## Sheet: Leaves vs guts-fungi
Fung_ID	Guts	Leaves	Assoc.Type	Stats	p.value	adj.p.value
Alternaria_breviramosa	0.0439122	0.000990207	guts	0.21	0.002	0.0269223
Alternaria_infectoria	0.0718776	1.19366e-05	guts	0.268	0.001	0.0165785
Ampelomyces_quisqualis	0.00915008	0.332223	leaves	0.576	0.001	0.0165785
Aspergillus_fumigatus	0.0720367	0	guts	0.268	0.001	0.0165785
Aspergillus_ruber	0.0594756	3.57805e-06	guts	0.244	0.001	0.0165785
Blumeria_graminis	0.0396506	0.163815	leaves	0.405	0.001	0.0165785
Camptophora_hylomeconis	0.00818564	0.204479	leaves	0.452	0.001	0.0165785
Candida_sake	0.639441	9.64028e-05	guts	0.8	0.001	0.0165785
Candida_zeylanoides	0.0386379	0	guts	0.197	0.001	0.0165785
Ceramothyrium_carniolicum	0.0048227	0.42891	leaves	0.655	0.001	0.0165785
Cladosporium_cladosporioides	0.391649	0.00959205	guts	0.626	0.001	0.0165785
Cryptosphaeria_eunomia	0.19254	0.00426325	guts	0.439	0.001	0.0165785
Cryptovalsa_ampelina	0.0345047	0.000213088	guts	0.186	0.001	0.0165785
Cyberlindnera_jadinii	0.0510806	0	guts	0.226	0.001	0.0165785
Cylindrium_elongatum	0.0307726	0.000221761	guts	0.175	0.002	0.0269223
Cytospora_prunicola	0.0631212	0.000586048	guts	0.251	0.001	0.0165785
Debaryomyces_prosopidis	0.295705	3.65974e-06	guts	0.544	0.001	0.0165785
Diatrype_stigma	0.0661331	0.00119238	guts	0.257	0.002	0.0269223
Diatrypella_pulvinata	0.100904	0.00539216	guts	0.318	0.001	0.0165785
Engyodontium_album	0.0988616	1.23088e-05	guts	0.314	0.001	0.0165785
Epibryon_interlamellare	0.146375	0.00727763	guts	0.383	0.001	0.0165785
Epicoccum_nigrum	0.0582842	0	guts	0.241	0.001	0.0165785
Erysiphe_arcuata	1.05195e-05	0.0949842	leaves	0.308	0.001	0.0165785
Eutypa_maura	0.123901	0.000887549	guts	0.352	0.001	0.0165785
Exobasidium_arescens	0.00150114	0.146776	leaves	0.383	0.001	0.0165785
Exobasidium_japonicum	0.0596682	0.000255863	guts	0.244	0.001	0.0165785
Exobasidium_rostrupii	0.00134735	0.0690879	leaves	0.263	0.001	0.0165785
Filobasidium_globisporum	0.0458719	7.29013e-05	guts	0.214	0.001	0.0165785
Filobasidium_oeirense	0.0588948	0.00219349	guts	0.243	0.002	0.0269223
Fontanospora_alternibrachiata	0	0.0540541	leaves	0.232	0.001	0.0165785
Fusarium_armeniacum	0.0549661	0.000113072	guts	0.234	0.001	0.0165785
Geastrumia_polystigmatis	0.00534936	0.096262	leaves	0.31	0.001	0.0165785
Gibberella_avenacea	0.159835	0.00830085	guts	0.4	0.004	0.0480903
Hanseniaspora_nectarophila	0.109365	0	guts	0.331	0.001	0.0165785
Issatchenkia_orientalis	0.0298239	1.79778e-05	guts	0.173	0.002	0.0269223
Kalmusia_variispora	0.0908407	0.000703029	guts	0.301	0.001	0.0165785
Knufia_cryptophialidica	0.046954	0.00101974	guts	0.217	0.002	0.0269223
Kondoa_yuccicola	0.000109097	0.0132138	leaves	0.115	0.003	0.037799
Leptosphaeria_sclerotioides	0	0.0108108	leaves	0.104	0.003	0.037799
Liberomyces_macrosporus	0.103084	0.000522318	guts	0.321	0.001	0.0165785
Malassezia_restricta	0.0464964	0	guts	0.216	0.001	0.0165785
Melampsoridium_betulinum	2.23522e-07	0.0378249	leaves	0.194	0.001	0.0165785
Melampsoridium_hiratsukanum	3.1359e-06	0.0268976	leaves	0.164	0.001	0.0165785
Meyerozyma_caribbica	0.0504257	0	guts	0.225	0.001	0.0165785
Monographella_nivalis	0.0242476	4.61791e-05	guts	0.156	0.003	0.037799
Monochaetia_monochaeta	0.00346368	0.0796409	leaves	0.282	0.001	0.0165785
Mycosphaerelloides_madeirae	0.00262019	0.129605	leaves	0.36	0.001	0.0165785
Neoascochyta_europaea	0.222734	0.00147108	guts	0.472	0.001	0.0165785
Neoascochyta_exitialis	0.118218	0.000439707	guts	0.344	0.001	0.0165785
Neocladophialophora_quercina	0.0379976	5.97143e-05	guts	0.195	0.002	0.0269223
Neocucurbitaria_acerina	0.179779	0.0135113	guts	0.424	0.002	0.0269223
Neosetophoma_rosae	0.00802651	0.153748	leaves	0.392	0.001	0.0165785
Neosetophoma_samararum	0.0503319	0.0010171	guts	0.224	0.001	0.0165785
Parastagonospora_nodorum	0.106316	0.000277777	guts	0.326	0.001	0.0165785
Peltaster_cerophilus	0.0270225	0.157641	leaves	0.397	0.001	0.0165785
Peltaster_fructicola	0.000227199	0.090082	leaves	0.3	0.001	0.0165785
Penicillium_expansum	0.042777	3.71044e-05	guts	0.207	0.002	0.0269223
Peniophora_cinerea	0.0601225	0.000168138	guts	0.245	0.001	0.0165785
Peniophora_limitata	0.180162	0.00669269	guts	0.424	0.001	0.0165785
Peniophora_quercina	0.13928	0.00726033	guts	0.373	0.001	0.0165785
Phaeosphaeria_lunariae	0.00145478	0.0802889	leaves	0.283	0.001	0.0165785
Phyllactinia_parietariae	9.96535e-07	0.0288069	leaves	0.17	0.001	0.0165785
Praetumpfia_obducens	0.0810083	0.00485512	guts	0.285	0.001	0.0165785
Pseudomicrostroma_phylloplanum	0.0108883	0.124573	leaves	0.353	0.001	0.0165785
Pseudoophiobolus_rosae	9.08077e-05	0.0120296	leaves	0.11	0.002	0.0269223
Pseudopithomyces_rosae	0.146763	0.00274169	guts	0.383	0.001	0.0165785
Pseudorobillarda_phragmitis	0.00490475	0.0599218	leaves	0.245	0.002	0.0269223
Pseudoveronaea_obclavata	0.00634239	0.127164	leaves	0.357	0.001	0.0165785
Pyrenochaetopsis_leptospora	0.0281598	0	guts	0.168	0.002	0.0269223
Resinicium_bicolor	0.0288147	0	guts	0.17	0.002	0.0269223
Rigidoporus_sanguinolentus	0.0537001	0	guts	0.232	0.001	0.0165785
Saccharomyces_cerevisiae	0.16241	0	guts	0.403	0.001	0.0165785
Sarocladium_kiliense	0.0276329	7.38975e-05	guts	0.166	0.002	0.0269223
Sarocladium_strictum	0.0318917	1.10841e-05	guts	0.179	0.001	0.0165785
Sclerostagonospora_rosae	0.000628674	0.0972253	leaves	0.312	0.001	0.0165785
Septobasidium_carestianum	0.00258209	0.0258871	leaves	0.161	0.001	0.0165785
Septoriella_hirta	0.0617041	0.00343202	guts	0.248	0.002	0.0269223
Schizophyllum_commune	0.044978	0.000294202	guts	0.212	0.001	0.0165785
Sphaerulina_myriadea	1.8618e-05	0.055629	leaves	0.236	0.001	0.0165785
Sphaerulina_quercicola	0.00427893	0.0437169	leaves	0.209	0.002	0.0269223
Sporobolomyces_roseus	0.135867	3.22047e-05	guts	0.369	0.001	0.0165785
Trametes_hirsuta	0.0425294	0.000166	guts	0.206	0.002	0.0269223
Trametes_trogii	0.0351539	0.000172972	guts	0.187	0.003	0.037799
Trichomerium_dioscoreae	0.0472302	0.439728	leaves	0.663	0.001	0.0165785
Trichomerium_foliicola	0.00765975	0.0392691	leaves	0.198	0.002	0.0269223
Venturia_polygoni.vivipari	0.00010113	0.0133014	leaves	0.115	0.001	0.0165785
Wallemia_muriae	0.0438769	0	guts	0.209	0.003	0.037799
Xylodon_erastii	0.0307793	0	guts	0.175	0.001	0.0165785
Xylodon_flaviporus	0.0551992	0.000914647	guts	0.235	0.002	0.0269223
Yarrowia_lipolytica	0.0327439	0	guts	0.181	0.001	0.0165785
Zygophiala_montenegroensis	4.14769e-07	0.0774284	leaves	0.278	0.001	0.0165785
zyx_Acrospermum	0.0301453	0.000428988	guts	0.174	0.004	0.0480903
zyx_Aspergillus	0.0529381	3.63689e-06	guts	0.23	0.001	0.0165785
zyx_Candida	0.0474716	3.67892e-05	guts	0.218	0.001	0.0165785
zyx_Ceratobasidium	0.0240207	6.26092e-05	guts	0.155	0.004	0.0480903
zyx_Cryptococcus.1	0.0132587	0.0794028	leaves	0.282	0.001	0.0165785
zyx_Erysiphe	0.0119531	0.551654	leaves	0.743	0.001	0.0165785
zyx_Ganoderma	0.0741198	0.00396343	guts	0.272	0.001	0.0165785
zyx_Gnomonia	0	0.018018	leaves	0.134	0.001	0.0165785
zyx_Lemonniera	0.000959665	0.0346938	leaves	0.186	0.001	0.0165785
zyx_Lophiostoma	0.039608	0.000626266	guts	0.199	0.003	0.037799
zyx_Nigrograna	0.104461	0.00470789	guts	0.323	0.001	0.0165785
zyx_Ophiognomonia	0.00332439	0.0245795	leaves	0.157	0.002	0.0269223
zyx_Peniophora	0.0342933	0.000109052	guts	0.185	0.001	0.0165785
zyx_Phialemoniopsis	0.0438	0.00105693	guts	0.209	0.002	0.0269223
zyx_Physcia	0.0213264	0.111108	leaves	0.333	0.001	0.0165785
zyx_Powellomyces	6.93589e-05	0.0102383	leaves	0.101	0.004	0.0480903
zyx_Rhizoplaca	0.000304012	0.0220642	leaves	0.149	0.001	0.0165785
zyx_Sclerotinia	0.0597607	0.00141818	guts	0.244	0.003	0.037799
zyx_Septoria	0.0234008	0.193274	leaves	0.44	0.001	0.0165785
zyx_Talaromyces	0.0399476	0	guts	0.2	0.001	0.0165785
zyx_Thyrostroma	0.0163089	0.172377	leaves	0.415	0.001	0.0165785
zyx_Trichomerium	0.0212243	0.41754	leaves	0.646	0.001	0.0165785
zyx_Zasmidium	0.0041458	0.0554164	leaves	0.235	0.001	0.0165785
zyx_Zeloasperisporium	0.0062184	0.108251	leaves	0.329	0.001	0.0165785
zyx_zza_Bartaliniaceae	0.0267568	6.2534e-06	guts	0.164	0.002	0.0269223
zyx_zza_Diatrypaceae	0.113759	0.00611066	guts	0.337	0.001	0.0165785
zyx_zza_Dothioraceae	0.0525112	0.2205	leaves	0.47	0.001	0.0165785
zyx_zza_Elsinoaceae	0.0449109	0.241891	leaves	0.492	0.001	0.0165785
zyx_zza_Gnomoniaceae	0.00153139	0.135549	leaves	0.368	0.001	0.0165785
zyx_zza_Herpotrichiellaceae	0.060181	0.000529774	guts	0.245	0.001	0.0165785
zyx_zza_Pleosporaceae	0.053472	8.78055e-05	guts	0.231	0.004	0.0480903
zyx_zza_Pseudeurotiaceae	0.0385393	0.263384	leaves	0.513	0.001	0.0165785
zyx_zza_Schizothyriaceae	0.000755454	0.0816845	leaves	0.286	0.001	0.0165785
zyx_zza_Trichomeriaceae	0.0299816	0.237284	leaves	0.487	0.001	0.0165785
zzb_Entylomatales	0.0864219	0.00571243	guts	0.294	0.001	0.0165785
zzb_Chaetothyriales	0.105081	0.621484	leaves	0.788	0.001	0.0165785
zzb_Microstromatales	0.0331059	0.00015045	guts	0.182	0.004	0.0480903
zzc_Agaricomycetes	0.0522198	0.00206224	guts	0.229	0.003	0.037799
zzc_Agaricostilbomycetes	0.00220481	0.101512	leaves	0.319	0.001	0.0165785
zzd_Basidiomycota	0.00268376	0.103001	leaves	0.321	0.001	0.0165785
