# Supplementary material for: Fungi are more transient than bacteria in caterpillar gut microbiomes
Source: Sci Rep. 2022 Sep 16;12:15552. doi: 10.1038/s41598-022-19855-5 (PMC9481635; doi:10.1038/s41598-022-19855-5)
Supplement: Supplementary file 5 — Supplementary Table S4. [file 41598_2022_19855_MOESM5_ESM.xlsx]

## Sheet: contaminant bacterial ASVs
ASV	SampleType	Kingdom	Phyllum	Classis	Order	Family	Genus	Species	No. of reads
021c60738f495283fae40f66f277ff5f	gut	Unassigned							4
0232d3651e432a36f430f2c4b08df2ad	gut	Bacteria	Proteobacteria	Gammaproteobacteria	Pasteurellales	Pasteurellaceae	Haemophilus	Haemophilus_parainfluenzae	57
02ba7dfdaab82dc504b2d48312b607bd	leaf	Bacteria	Firmicutes	Bacilli	Lactobacillales	Streptococcaceae	Streptococcus		281
030ef2f0512ca1682957d78b6c6fc723	gut	Bacteria	Bacteroidetes	Bacteroidia	Bacteroidales	Porphyromonadaceae	Porphyromonas		6
03a0982e8f0eb9b9dd069b15326a83d6	gut	Bacteria	Proteobacteria	Gammaproteobacteria	Pseudomonadales	Pseudomonadaceae	Pseudomonas		2600
049bddd0e4c0a4681709d5fd36686963	gut	Unassigned							38
051e0d32a7cc66cec25808b910a1d62d	gut	Bacteria	Actinobacteria	Actinobacteria	Actinomycetales	Propionibacteriaceae	Microlunatus		41
05b1a3d0acbf26131e942a4df1849cbf	leaf	Bacteria	Proteobacteria	Gammaproteobacteria	Pseudomonadales	Moraxellaceae	Moraxella		30
05b1a3d0acbf26131e942a4df1849cbf	gut	Bacteria	Proteobacteria	Gammaproteobacteria	Pseudomonadales	Moraxellaceae	Moraxella		51
067c77b850e9d45c7b7e7ab156f53c3d	leaf	Bacteria	Proteobacteria	Gammaproteobacteria	Enterobacteriales	Enterobacteriaceae			34
06ed72866639979cfaed065706b970bb	gut	Bacteria	[Thermi]	Deinococci	Deinococcales	Deinococcaceae	Deinococcus	Deinococcus_aquatilis	14
08bdf30ef14304951b0b6871335be3fa	gut	Bacteria	Actinobacteria	Actinobacteria	Actinomycetales	Dietziaceae	Dietzia		24
08ec4327c19fe27a3e97ab118b32e54c	leaf	Bacteria	Proteobacteria	Alphaproteobacteria	Rhizobiales				598
0919118eec76cf7abc7f4345a6255e65	gut	Bacteria	Proteobacteria	Alphaproteobacteria	Rhizobiales				236
09d343a7005d39083b4c450948ee9efb	gut	Unassigned							15
0a0dc6bba4294031ba2e2adb83e36790	gut	Unassigned							4
0a3e94cb39aaa2fd2cc9eee87410ad26	gut	Bacteria	Actinobacteria	Actinobacteria	Actinomycetales	Intrasporangiaceae			361
0aa2ddea79bde35759291f4bae8fa0d6	leaf	Bacteria	Proteobacteria	Alphaproteobacteria	Rhizobiales	Methylobacteriaceae			24
0aa2ddea79bde35759291f4bae8fa0d6	gut	Bacteria	Proteobacteria	Alphaproteobacteria	Rhizobiales	Methylobacteriaceae			6
0b64f555cc55615011947d2d832d1c03	leaf	Bacteria	Actinobacteria	Acidimicrobiia	Acidimicrobiales				316
0c4920a4fc0a1d4f8e3c4e5833612a9a	gut	Bacteria	Proteobacteria	Alphaproteobacteria	Sphingomonadales	Erythrobacteraceae			9
0d56d9b224c56cfb77d9db7ccbbc025a	leaf	Bacteria	Proteobacteria	Alphaproteobacteria	Rickettsiales	mitochondria			1262
0e11e0e435268386891dcafd26a033b8	gut	Bacteria	Proteobacteria	Alphaproteobacteria	Rickettsiales	Rickettsiaceae	Wolbachia		22
0e1f0ae5fda18bdba92203c2e84a08b0	gut	Bacteria	Actinobacteria	Actinobacteria	Actinomycetales	Corynebacteriaceae	Corynebacterium		349
0e503c1ae21557c15cc8b58b66255bde	gut	Bacteria	Actinobacteria	Actinobacteria	Actinomycetales	Microbacteriaceae	Microbacterium		23
0e7865e164609570ea8dee81dbaa94a7	gut	Bacteria	Proteobacteria	Alphaproteobacteria	Rickettsiales	mitochondria			27
0ed33bf138bfd372f9150f1df5ecbd5b	gut	Unassigned							16
0ef50eeac1b95e2c5d25bbc0d4f5b112	gut	Bacteria	Proteobacteria	Alphaproteobacteria	Caulobacterales	Caulobacteraceae			14
11004c4826b81231348229929a1cc3e0	leaf	Bacteria	Firmicutes	Bacilli	Bacillales	Bacillaceae	Bacillus		86
13df19550a20c521540454074daa2437	leaf	Bacteria	Actinobacteria	Actinobacteria	Actinomycetales	Micrococcaceae	Rothia	Rothia_mucilaginosa	108
1496099812adf4560aad11f43e076f73	gut	Bacteria	Firmicutes	Clostridia	Clostridiales	[Tissierellaceae]	Anaerococcus		33
166bf361baecc955e1cc8ec5bb832acc	gut	Unassigned							5
174c05d4625cc4be863b07ada76547be	gut	Bacteria	Firmicutes	Clostridia	Clostridiales				4
1897ea075afceb39c3023c0d8704f8e2	gut	Bacteria	Firmicutes	Bacilli	Bacillales	Staphylococcaceae	Staphylococcus		42
190c80bdf40f8cd5b7581217e96ec801	gut	Bacteria	Proteobacteria	Alphaproteobacteria	Rhizobiales	Brucellaceae	Ochrobactrum		20
195df73b398e9592ff66b605dd7c1c87	leaf	Bacteria	Bacteroidetes	Flavobacteriia	Flavobacteriales	[Weeksellaceae]	Chryseobacterium		46
19b5fcc106084c2ff89eefbd2be5312b	gut	Bacteria	Actinobacteria	Actinobacteria	Actinomycetales	Corynebacteriaceae	Corynebacterium		19
1a18568abacaa7c990444f420c74b85d	gut	Bacteria	Actinobacteria	Actinobacteria	Actinomycetales	Microbacteriaceae	Agromyces		84
1a2545407e8041790b2d25dadaf07685	leaf	Bacteria	Proteobacteria	Alphaproteobacteria	Rhodospirillales	Acetobacteraceae			19976
1a2545407e8041790b2d25dadaf07685	gut	Bacteria	Proteobacteria	Alphaproteobacteria	Rhodospirillales	Acetobacteraceae			2966
1c03f00d7d276c5068f9e3f0eaf9d125	gut	Bacteria	Proteobacteria	Alphaproteobacteria	Sphingomonadales	Sphingomonadaceae	Sphingomonas		7
1c86512ce171ffeb0bfabb6920edfc94	gut	Unassigned							28
1c8e63a7a5cf4a286bd8403e1c83385a	gut	Bacteria	Actinobacteria	Actinobacteria	Actinomycetales	Corynebacteriaceae	Corynebacterium		118
1cd1acaabc88ffbbf42e43891c46ea5d	gut	Bacteria	Actinobacteria	Actinobacteria	Actinomycetales	Microbacteriaceae	Pseudoclavibacter	Pseudoclavibacter_bifida	21
1dc75050ea39bc734c0fc7ff8969ffbc	gut	Unassigned							14
1f9946a2bfb604ca25748f331b13cdb4	gut	Bacteria	Proteobacteria	Betaproteobacteria	Burkholderiales	Burkholderiaceae	Burkholderia		134
1fa45f7e6b36007cbfd4d8cf178c8468	gut	Bacteria							27
1fb94b5ff2cfb18b1e13eedccb6f968c	gut	Unassigned							229
20bd7d7b928e0b14904fb9bdf0660e51	leaf	Bacteria	Proteobacteria	Gammaproteobacteria	Pasteurellales	Pasteurellaceae	Haemophilus		216
20bd7d7b928e0b14904fb9bdf0660e51	gut	Bacteria	Proteobacteria	Gammaproteobacteria	Pasteurellales	Pasteurellaceae	Haemophilus		24
2224392027d8e3650274bc3f169f194a	leaf	Bacteria	Proteobacteria	Alphaproteobacteria	Rhodospirillales	Acetobacteraceae	Acetobacter		100
230938a275559a0406b913d5a5aefb58	leaf	Bacteria	Proteobacteria	Alphaproteobacteria	Rhizobiales	Bradyrhizobiaceae	Bradyrhizobium		282
230938a275559a0406b913d5a5aefb58	gut	Bacteria	Proteobacteria	Alphaproteobacteria	Rhizobiales	Bradyrhizobiaceae	Bradyrhizobium		85
2394e052f8013f8cc7f24f95f28f12da	gut	Unassigned							11
23a211d015d1b43bc08205d1c6d3a8ee	gut	Bacteria	Actinobacteria	Actinobacteria	Actinomycetales				7
24a02b0f220e70981f5aec416c852982	gut	Bacteria	Proteobacteria	Alphaproteobacteria	Rhodospirillales	Acetobacteraceae			68
24ba5bcff6daf8a716fab9ed72c7f185	gut	Bacteria	Proteobacteria	Gammaproteobacteria	Enterobacteriales	Enterobacteriaceae			37
24c4eb662db9630d78a8d53767f98b91	leaf	Bacteria	Actinobacteria	Actinobacteria	Actinomycetales	Streptomycetaceae	Streptomyces		50
2681678e137977614f67272bc47d5d6b	leaf	Bacteria	Firmicutes	Bacilli	Lactobacillales	Streptococcaceae	Streptococcus		8
27657c332caa6749e2500a7094f0a961	leaf	Bacteria	Proteobacteria	Alphaproteobacteria	Rhizobiales	Methylobacteriaceae	Methylobacterium		428
27657c332caa6749e2500a7094f0a961	gut	Bacteria	Proteobacteria	Alphaproteobacteria	Rhizobiales	Methylobacteriaceae	Methylobacterium		3687
28064b6e9c9e9b4194544c01d01d4f68	gut	Bacteria	Proteobacteria	Alphaproteobacteria	Rickettsiales	mitochondria			1033
2809e2f854030705adbe8a3bc49a884b	gut	Bacteria	Proteobacteria	Alphaproteobacteria	Rhizobiales				13
288da3cda6db07b1b52cc4b956c0ef89	gut	Bacteria	TM7	TM7-1					5
290f2cd9715269ae01023427bc196850	gut	Bacteria	Acidobacteria	Acidobacteriia	Acidobacteriales	Acidobacteriaceae			70
293e7db5bdb3fe51366966b13cf375c5	gut	Unassigned							134
2943e8678af42b13a107f79b512c87f0	gut	Bacteria	Proteobacteria	Deltaproteobacteria	Bdellovibrionales	Bdellovibrionaceae	Bdellovibrio		15
2ae868ba73e96cc6787ba0133e2d6b68	gut	Bacteria	Proteobacteria	Alphaproteobacteria	Rhodobacterales	Rhodobacteraceae	Paracoccus		7
2ba493d325557a3a6815f420cc2973c9	gut	Bacteria	Proteobacteria	Alphaproteobacteria	Rickettsiales	mitochondria			678
2c18a23daedf6dfe505df432aa16d4d0	gut	Bacteria	Proteobacteria	Betaproteobacteria	Burkholderiales	Oxalobacteraceae			56
2cf2a9b3b30dcba1555cafc001d494ae	leaf	Bacteria	Proteobacteria	Gammaproteobacteria	Enterobacteriales	Enterobacteriaceae			593
2e1736e72538eeccca6dd2ca06e6d67e	leaf	Bacteria	Proteobacteria	Alphaproteobacteria	Rhizobiales	Bradyrhizobiaceae	Bradyrhizobium	Bradyrhizobium_elkanii	65
2e1736e72538eeccca6dd2ca06e6d67e	gut	Bacteria	Proteobacteria	Alphaproteobacteria	Rhizobiales	Bradyrhizobiaceae	Bradyrhizobium	Bradyrhizobium_elkanii	53
310a5a7e4d026688e89603429bb2ece1	gut	Bacteria	Proteobacteria	Alphaproteobacteria	Sphingomonadales	Sphingomonadaceae	Sphingomonas		593
31925fa0b238878361c0270fd873c5e8	leaf	Bacteria	Proteobacteria	Gammaproteobacteria	Xanthomonadales	Sinobacteraceae			370
31925fa0b238878361c0270fd873c5e8	gut	Bacteria	Proteobacteria	Gammaproteobacteria	Xanthomonadales	Sinobacteraceae			72
3405cc5f951d2c2bbceef8c05f7fcdce	gut	Bacteria	Proteobacteria	Gammaproteobacteria	Enterobacteriales	Enterobacteriaceae			89
34afc99ed37b90cf1945e7940e8ce9a9	gut	Unassigned							50
34b6ba0b00eaefdcbe1b22573064a0d0	gut	Bacteria	Chlamydiae	Chlamydiia	Chlamydiales	Rhabdochlamydiaceae	Candidatus_Rhabdochlamydia		16
34ea0088ae3fecab77431fc891178ae6	gut	Unassigned							6
353ee4eaa5dce92e0647cdd10f5c5008	leaf	Bacteria	Actinobacteria	Actinobacteria	Actinomycetales	Propionibacteriaceae	Propionibacterium	Propionibacterium_acnes	11
35ec111cb494fb826210bdbce53a31fc	gut	Bacteria	Actinobacteria	Thermoleophilia	Solirubrobacterales	Conexibacteraceae			4
360cd3facdaa44e274adb5985ad157f5	gut	Unassigned							57
3783bee19c9abba08006ecec16777bab	gut	Unassigned							15
391b85e41ac009dde31794d3202ac063	gut	Bacteria	Bacteroidetes	Bacteroidia	Bacteroidales	Prevotellaceae	Prevotella	Prevotella_nanceiensis	8
39da462254b3cc61c363d06c6452b6b6	gut	Unassigned							38
3a60c5c6f6bf640f99970927ecb46c47	gut	Unassigned							85
3b28a38ff6f07409ce4589e08abdb62f	gut	Bacteria	Proteobacteria	Gammaproteobacteria	Xanthomonadales	Xanthomonadaceae			13
3b3c93e28f3df0c846da3f133d060a5c	gut	Bacteria	Proteobacteria	Alphaproteobacteria	Rhizobiales	Hyphomicrobiaceae	Devosia		47
3be12fc63f547ffe60a991676f997d78	leaf	Bacteria	Actinobacteria	Actinobacteria	Actinomycetales	Propionibacteriaceae	Propionibacterium	Propionibacterium_granulosum	13
3c4b08d83ce20fb6f5a2d87852c3cf5e	gut	Unassigned							32
3c99f543e85602bf473071041cd08028	gut	Bacteria	Actinobacteria	Actinobacteria	Actinomycetales	Microbacteriaceae			19
3cbd55e50ecf431c314c04c02896d540	gut	Unassigned							6
3eceaf8aeb2bcf036afb523a8d1a586d	gut	Bacteria	Actinobacteria	Actinobacteria	Actinomycetales	Nocardioidaceae			12
409efd6cdd0af677c20598aa32316f3b	gut	Bacteria	Proteobacteria	Alphaproteobacteria	Rickettsiales	mitochondria			7
4114134c9088531263c1d4d3578acee1	leaf	Bacteria	Proteobacteria	Gammaproteobacteria	Oceanospirillales	Halomonadaceae	Halomonas		8
414f8cc4faf00120d500b4903935fdd9	leaf	Bacteria	Firmicutes	Clostridia	Clostridiales	Veillonellaceae	Veillonella	Veillonella_parvula	2
418beb3592f8652dca820fd1669a4c45	gut	Bacteria	Proteobacteria	Betaproteobacteria	Burkholderiales	Comamonadaceae	Tepidimonas		394
421751ea0ee5918d8038d9d5e7ed16aa	leaf	Bacteria	Proteobacteria	Alphaproteobacteria	Rhodobacterales	Rhodobacteraceae	Paracoccus		74
426adf715eb266d6ed0d0d18f2b264e0	leaf	Bacteria	Proteobacteria	Betaproteobacteria	Rhodocyclales	Rhodocyclaceae	Hydrogenophilus		56
42e59b68ababea79c09ed1739c267b94	gut	Bacteria	Firmicutes	Bacilli	Lactobacillales	Streptococcaceae	Streptococcus		13
430bca188a246aa5a6d9c7e1557f6f8a	gut	Bacteria	Actinobacteria	Thermoleophilia	Gaiellales				17
43392dc0a4225073373d3d8a09702653	gut	Bacteria	Proteobacteria	Betaproteobacteria	Burkholderiales	Alcaligenaceae			14
44e96de2395da648cc98d9d1bd4e52ff	gut	Unassigned							32
45d92b7699185d34ee42fe0f50825ce8	gut	Bacteria	Actinobacteria	Actinobacteria	Actinomycetales	Nakamurellaceae			43
45f8f0a89ba3adfa932cdf275c1c162a	gut	Bacteria	TM7	TM7-3					21
4668ee9689bfadfdc31774b32d0faa31	gut	Bacteria	Proteobacteria	Gammaproteobacteria	Pasteurellales	Pasteurellaceae			13
46d7f2daf7b8f22532c69bc15cea754f	gut	Unassigned							124
4835944b157b7ffe7be6f6212a28245d	gut	Unassigned							163
48960d754e06335334170c7d482a4eb2	leaf	Bacteria	Bacteroidetes	Flavobacteriia	Flavobacteriales	[Weeksellaceae]	Chryseobacterium		64
48960d754e06335334170c7d482a4eb2	gut	Bacteria	Bacteroidetes	Flavobacteriia	Flavobacteriales	[Weeksellaceae]	Chryseobacterium		20
48ad21d632742a45ff57949e005c6db4	leaf	Bacteria	Proteobacteria	Alphaproteobacteria	Rhodobacterales	Rhodobacteraceae	Paracoccus		4
48df8da0548e358b3b0b4f4242c1c2f5	leaf	Bacteria	Proteobacteria	Alphaproteobacteria	Rhizobiales				315
494df879d55a6970a6f223baef2bad77	gut	Bacteria	Proteobacteria	Alphaproteobacteria	Sphingomonadales	Sphingomonadaceae	Sphingobium		272
498f81e7949e96ea094339d4d0cb33cc	leaf	Bacteria	Proteobacteria	Gammaproteobacteria	Pseudomonadales	Moraxellaceae	Enhydrobacter		11
4a0fa3631c1f02ddabb3c8c27a19342a	leaf	Bacteria	Actinobacteria	Actinobacteria	Actinomycetales	Dermabacteraceae			518
4a0fa3631c1f02ddabb3c8c27a19342a	gut	Bacteria	Actinobacteria	Actinobacteria	Actinomycetales	Dermabacteraceae			75
4be037297309f672135ef0c4c34c0f89	gut	Unassigned							52
4c24c2c7d9e49732b69b39d90b96882d	leaf	Bacteria	Proteobacteria	Betaproteobacteria	Burkholderiales	Oxalobacteraceae			45
4c8ac657c9250beabdeab880dbcc64c5	leaf	Bacteria	Actinobacteria	Actinobacteria	Actinomycetales	Micrococcaceae	Micrococcus	Micrococcus_luteus	891
4c8ac657c9250beabdeab880dbcc64c5	gut	Bacteria	Actinobacteria	Actinobacteria	Actinomycetales	Micrococcaceae	Micrococcus	Micrococcus_luteus	956
4cbe95090f10fdc785833df87e9b94d1	gut	Bacteria	Firmicutes	Bacilli	Bacillales	Staphylococcaceae	Staphylococcus		27
4e1126410fea1334272f6a1e4a975d90	gut	Bacteria	Proteobacteria	Alphaproteobacteria	Rhodospirillales	Acetobacteraceae			13
50135966ffc32591742f1f5e2f0d81e0	gut	Bacteria	Bacteroidetes	Cytophagia	Cytophagales	Cytophagaceae	Dyadobacter		36
506d37d88ef2534cc61b3746a55ad3a1	gut	Bacteria	Actinobacteria	Actinobacteria	Actinomycetales	Corynebacteriaceae	Corynebacterium		21
510254d54d8526c783396223ca8959c8	gut	Unassigned							7
533af73dca7fe0154b9e98caa8c1137d	gut	Unassigned							10
534585047241f9272d5c40a52e1f24ff	gut	Bacteria	Firmicutes	Clostridia	Clostridiales	Lachnospiraceae			13
53c207e9df75c5bcfa0812b27e04c1cf	leaf	Bacteria	Planctomycetes	Planctomycetia	Gemmatales	Isosphaeraceae			18
5484d16b030cf5536002b9d8a5923353	gut	Unassigned							68
56609cae80253a8ce7df568e4883d805	gut	Bacteria	Actinobacteria	Actinobacteria	Actinomycetales	Micrococcaceae			8
57281dbef97cf6ce5a5e5d501b6f4761	gut	Bacteria	Proteobacteria	Alphaproteobacteria	Sphingomonadales	Sphingomonadaceae	Sphingomonas		13
584c7fb961ea5fde4417d37879b01e56	gut	Bacteria	Proteobacteria	Alphaproteobacteria	Rhizobiales	Hyphomicrobiaceae	Devosia		52
584d7de95ede4c9b3f9f2a25bbc5e067	gut	Unassigned							25
58887035d1ef9560d23cc3d8f420e558	gut	Bacteria	Proteobacteria	Alphaproteobacteria	Rhodobacterales	Rhodobacteraceae	Paracoccus		25
5a0535108578072a1725d32b995ab540	gut	Unassigned							28
5af1fdee950d8467efa1e7361dcf5477	gut	Bacteria	Proteobacteria	Gammaproteobacteria	Xanthomonadales	Xanthomonadaceae	Thermomonas		33
5b195dcd4c4297ee128fdff97a22538e	leaf	Bacteria	Actinobacteria	Actinobacteria	Actinomycetales	Nocardioidaceae			47
5b2ca6ddf20361dcd61e9596221b9121	gut	Unassigned							581
5b3cb23e44f71741c347387bd933c3de	gut	Unassigned							111
5b60b1df89adc073926804daf32860e6	gut	Unassigned							15
5b755590e7137c808d5dda6e378a3ef9	gut	Bacteria	Proteobacteria	Betaproteobacteria	Burkholderiales	Alcaligenaceae			54
5cc3b9408840d3666fc9e25de0c64638	gut	Bacteria	Proteobacteria	Deltaproteobacteria	Bdellovibrionales	Bacteriovoracaceae			27
5e51a89387e8478ae7aca690de06bb0a	gut	Bacteria	Firmicutes	Bacilli	Lactobacillales	Streptococcaceae	Lactococcus		3735
60a91f8a5c7e4cb84ba1dce95df737d0	gut	Unassigned							11
61946d6e0b15a4e1ce1a9a30ab72b0ca	gut	Unassigned							9
61d859e306f474009b91532d52851266	leaf	Bacteria	Firmicutes	Bacilli	Bacillales	Bacillaceae	Bacillus		97
6343dbb496df19072e1f9a5fe93e21e8	gut	Bacteria	Actinobacteria	Coriobacteriia	Coriobacteriales	Coriobacteriaceae			20
653781c407fc085e9cdf04a4a0aa3dc9	gut	Bacteria	Proteobacteria	Alphaproteobacteria	Caulobacterales	Caulobacteraceae	Phenylobacterium		4
6589656f922e482213a62adbbc7a059b	gut	Unassigned							88
65b1334e82fe7018d5d44a62948378e4	leaf	Bacteria	Proteobacteria	Alphaproteobacteria	Rhizobiales	Methylobacteriaceae	Methylobacterium		375
65b1334e82fe7018d5d44a62948378e4	gut	Bacteria	Proteobacteria	Alphaproteobacteria	Rhizobiales	Methylobacteriaceae	Methylobacterium		142
67311255a97495079fc9a76295f1d741	gut	Unassigned							199
67b26123a9502d8864a467fbcb1776b5	gut	Bacteria	Proteobacteria	Gammaproteobacteria	Enterobacteriales	Enterobacteriaceae	Klebsiella		108
689b39e54b8eade7449e4552ae51c216	gut	Bacteria	Proteobacteria	Gammaproteobacteria	Pseudomonadales	Moraxellaceae	Acinetobacter		35
693cd9bc46d7acb0721878677924ace0	gut	Bacteria	Bacteroidetes	[Saprospirae]	[Saprospirales]	Chitinophagaceae			3
694d2366f9ebbb728b450bbd601828d7	gut	Bacteria	Actinobacteria	Actinobacteria	Actinomycetales	Corynebacteriaceae	Corynebacterium		48
69fd42a0f90c1907f8bb77269e3a0a68	gut	Bacteria	Proteobacteria	Betaproteobacteria	Neisseriales	Neisseriaceae	Neisseria		23
6a12642a4fb1d3265f89a300735e51b2	leaf	Bacteria	Proteobacteria	Betaproteobacteria	Burkholderiales	Comamonadaceae			20
6a762f4f8446cfb7e14340789a1c31e2	leaf	Bacteria	Firmicutes	Bacilli	Bacillales	Bacillaceae	Bacillus		14
6b6c68433f1c0383c44fa49e35b250f5	gut	Bacteria	Proteobacteria	Alphaproteobacteria	Rhizobiales	Methylobacteriaceae	Methylobacterium		24
6b74fe3d48bebeb5ec097e9dd776a21e	gut	Bacteria	Proteobacteria	Alphaproteobacteria	Sphingomonadales	Sphingomonadaceae	Sphingomonas		110
6b8eef6dbddcd6ffdcdd8f65e5d2efaf	gut	Bacteria	Proteobacteria	Alphaproteobacteria	Rhizobiales	Bradyrhizobiaceae	Bradyrhizobium		40
6d3000ecf234dc45ba2d62bff3c33840	gut	Bacteria	Firmicutes	Bacilli	Lactobacillales	Streptococcaceae	Streptococcus		651
6fd06f0103775f67e358c15229825087	gut	Bacteria	Firmicutes	Clostridia	Clostridiales	Ruminococcaceae			2
6feaec1909fc259bc154d336f3e3eb83	gut	Bacteria	Proteobacteria	Alphaproteobacteria	Caulobacterales	Caulobacteraceae			10
7004f198e5e2dd97402b3131709413e4	leaf	Bacteria	Proteobacteria	Gammaproteobacteria	Enterobacteriales	Enterobacteriaceae			607
7058706b3fe4bb66a5bc4b61bce040b0	gut	Bacteria	Bacteroidetes	Cytophagia	Cytophagales	Cytophagaceae	Hymenobacter		39
70a4f5e75fbf8b42d043b9017cf034fe	gut	Bacteria	Actinobacteria	Actinobacteria	Actinomycetales	Actinomycetaceae	Actinomyces		5
70bfbd8cd4ca15357199b58f9d26f568	leaf	Bacteria	Proteobacteria	Betaproteobacteria	Burkholderiales	Oxalobacteraceae			2506
71c53a378cd5775e9678eb80ba2bb50a	gut	Bacteria	Actinobacteria	Actinobacteria	Actinomycetales	Nocardioidaceae	Pimelobacter		14
7469d41fd666092409c3fd9a9f419adc	leaf	Bacteria	Actinobacteria	Actinobacteria	Actinomycetales	Micrococcaceae	Micrococcus	Micrococcus_luteus	311
748777136855830b1c8d210733bb6433	gut	Unassigned							26
7615d2dd5e6d6733f1e59409876f4f08	leaf	Bacteria	Proteobacteria	Alphaproteobacteria	Rhodospirillales	Acetobacteraceae			101
76efa47cfef112360243a7c7d64c3cb7	leaf	Bacteria	Actinobacteria	Actinobacteria	Actinomycetales	Williamsiaceae	Williamsia	Williamsia_serinedens	4
76efa47cfef112360243a7c7d64c3cb7	gut	Bacteria	Actinobacteria	Actinobacteria	Actinomycetales	Williamsiaceae	Williamsia	Williamsia_serinedens	42
772d97127d5254a0418248052fa22b13	leaf	Bacteria	Proteobacteria	Alphaproteobacteria	Rickettsiales	mitochondria			760835
772d97127d5254a0418248052fa22b13	gut	Bacteria	Proteobacteria	Alphaproteobacteria	Rickettsiales	mitochondria			46844
77511ce2300a6fb26098cdfba3ced644	leaf	Bacteria	Proteobacteria	Gammaproteobacteria	Enterobacteriales	Enterobacteriaceae	Erwinia		44
79532747f613dcce663ec590746f51ba	leaf	Bacteria	Proteobacteria	Betaproteobacteria	Burkholderiales	Comamonadaceae	Tepidimonas		5
79532747f613dcce663ec590746f51ba	gut	Bacteria	Proteobacteria	Betaproteobacteria	Burkholderiales	Comamonadaceae	Tepidimonas		37
79d9476f0d9f7a4bd435ad2eeb5cd0b0	gut	Bacteria	Bacteroidetes	Sphingobacteriia	Sphingobacteriales	Sphingobacteriaceae	Sphingobacterium	Sphingobacterium_faecium	4
7afc8a7b086bae65934bceb7068bde50	gut	Bacteria	Proteobacteria	Alphaproteobacteria	Rickettsiales				14
7b496e35a8b3ee9f52ef37837949552d	gut	Unassigned							38
7bc056475d33bd2b02283fb8f89d1621	gut	Bacteria	Bacteroidetes	Flavobacteriia	Flavobacteriales	Flavobacteriaceae	Flavobacterium		50
7c746d3602c621cb974a98238c3607b5	leaf	Bacteria	Proteobacteria	Betaproteobacteria	Burkholderiales	Oxalobacteraceae			7
7d8fb25e50acf75e96801be7ebdfd2d9	leaf	Bacteria	Firmicutes	Bacilli	Bacillales	Bacillaceae			398
7db09f8f9ad6605624ab956d1b4d6ccf	leaf	Bacteria	Firmicutes	Bacilli	Bacillales	Bacillaceae	Bacillus		2641
7ef8a78a30f1421f574048020d63b53f	gut	Bacteria	Actinobacteria	Actinobacteria	Actinomycetales	Corynebacteriaceae	Corynebacterium		44
802f8b7f2bda6962f2874a2ce2a5d4b9	gut	Unassigned							4
8050df87eb47c5fcd1c0352de2617f20	gut	Bacteria	Bacteroidetes	Flavobacteriia	Flavobacteriales	[Weeksellaceae]	Chryseobacterium		9
8060f80e4311aec47788551f037ce859	gut	Bacteria	Proteobacteria	Gammaproteobacteria	Enterobacteriales	Enterobacteriaceae			200
80a047f6949ded9d8f9aaa268d0d38a3	leaf	Bacteria	Proteobacteria	Alphaproteobacteria	Rhizobiales	Methylobacteriaceae			14
80a047f6949ded9d8f9aaa268d0d38a3	gut	Bacteria	Proteobacteria	Alphaproteobacteria	Rhizobiales	Methylobacteriaceae			29
80fb293e412c5afaa0743262a83cfaf7	gut	Unassigned							57
8128b6a24c46c62a57f9858739a7049e	gut	Unassigned							15
82e5668f90d57ef13447575c15b55598	leaf	Bacteria	Proteobacteria	Alphaproteobacteria	Rhodospirillales	Acetobacteraceae			184
8302b2f90028cc1f17144a9215b4490c	gut	Bacteria	Actinobacteria	Actinobacteria	Actinomycetales	Kineosporiaceae			30
83ae0c0272f0f694750ecbda50950b3a	gut	Bacteria	Actinobacteria	Actinobacteria	Actinomycetales	Corynebacteriaceae	Corynebacterium		37
83f23e546a660942ad1f76c3e1c4317c	gut	Unassigned							7
8625ed411bbc980fb5b7acb246bad0a3	gut	Unassigned							5
8629d1424d0aa4030023118a2fd1b0d8	gut	Bacteria	Firmicutes	Clostridia	Clostridiales	Ruminococcaceae	Faecalibacterium	Faecalibacterium_prausnitzii	21
86e8eecfd216e2b68d0bf78fbd351045	gut	Unassigned							53
875f998c1d784d32eec8ed072d51e1ae	gut	Unassigned							3
88cfeb9d8beb6568c2979a6847eaf7c7	gut	Bacteria	Actinobacteria	Actinobacteria	Actinomycetales				28
892dbccc0e51df85caa068528db9d99c	gut	Bacteria	Bacteroidetes	Bacteroidia	Bacteroidales	Prevotellaceae	Prevotella	Prevotella_nanceiensis	13
898761a1b1fd9d9882fc10dbc7590754	gut	Bacteria	Proteobacteria	Gammaproteobacteria	Xanthomonadales	Xanthomonadaceae	Stenotrophomonas		593
8a5ffdb23be34dbbab51a9d6b71392a2	gut	Bacteria	Proteobacteria	Gammaproteobacteria	Pseudomonadales	Pseudomonadaceae	Pseudomonas		4382
8b78828c4927c7993b5c4ce835935941	gut	Unassigned							58
8fc3fcde63606f00f1937e10e48cf5ca	gut	Unassigned							11
929578d1ecdcdedc32d9b953774b5a20	gut	Unassigned							24
9342af3765fa6fb7b995838ee8e0e9df	gut	Bacteria	Actinobacteria	Acidimicrobiia	Acidimicrobiales	C111			49
93585b015cbf39106d3bb71846040ac5	gut	Bacteria	Actinobacteria	Thermoleophilia	Solirubrobacterales	Conexibacteraceae			9
93712963194bb9a7b8d3ddbab50ddd50	gut	Unassigned							122
942d6d67dbdef7bbb302f58873178a83	gut	Unassigned							275
946c6bfb8c28835f48458a80aec2b8db	gut	Unassigned							2
95b58f6fcc61c99f3bb7060307684ce9	gut	Unassigned							258
9604c2306832d6ffd5cfc6388b09d4fd	gut	Bacteria	Proteobacteria	Alphaproteobacteria	Sphingomonadales	Erythrobacteraceae			29
98911ea090a7f7347223e56d77a2ec24	leaf	Bacteria	Firmicutes	Bacilli	Bacillales	Bacillaceae	Bacillus		35
9a4c35db7ad4a2a636101cf8bb5e3bdb	gut	Bacteria	Actinobacteria	Actinobacteria	Actinomycetales	Micromonosporaceae			93
9a5ceb218c1d67c7a014cbdbab88fb51	gut	Unassigned							16
9af29f38480ec0386ba32b9a86e46af9	gut	Unassigned							13
9b5206c0c73e14b0ae4226c29b17a5f9	gut	Bacteria	Proteobacteria	Alphaproteobacteria	Rhizobiales				9
9c1c2ad3ff25559c9ceda75d5960fdd0	gut	Unassigned							146
9e121acc6cc2e5c8d4dc20e10666e12f	gut	Unassigned							29
9e3951a10e876375ed14c2f51d791671	leaf	Bacteria	Proteobacteria	Gammaproteobacteria	Enterobacteriales	Enterobacteriaceae			13314
9e75209d0c4a880f1b8e12ca82736d23	gut	Unassigned							11
9edf18afd20353bb0b7d18e0fe311d53	gut	Bacteria	Actinobacteria	Actinobacteria	Actinomycetales	Micrococcaceae	Rothia	Rothia_dentocariosa	28
9f7fd64a19212e92a7f2bebda8995703	leaf	Bacteria	Proteobacteria	Gammaproteobacteria	Pasteurellales	Pasteurellaceae			857
9ff4656ce368206581fe5bf8c03e644d	leaf	Bacteria	Proteobacteria	Gammaproteobacteria	Enterobacteriales	Enterobacteriaceae	Erwinia		8036
a01411d1b8b3757f41ae80bc7b42f4b0	gut	Unassigned							49
a07d1844bb09f6d85f1eeb60cd58a8c3	gut	Bacteria	Proteobacteria	Deltaproteobacteria	NB1-j	JTB38			9
a192e41bcc49df41c9e1ab3ca069495c	leaf	Bacteria	Proteobacteria	Gammaproteobacteria	Xanthomonadales	Sinobacteraceae			221
a192e41bcc49df41c9e1ab3ca069495c	gut	Bacteria	Proteobacteria	Gammaproteobacteria	Xanthomonadales	Sinobacteraceae			38
a1d05d12a8dbbd81032d24c767e7e1c0	gut	Bacteria	Actinobacteria	Actinobacteria	Actinomycetales	Intrasporangiaceae			13
a23e83b42708f861d3f403ce4504158e	leaf	Bacteria	Proteobacteria	Gammaproteobacteria	Pseudomonadales	Moraxellaceae	Acinetobacter	Acinetobacter_rhizosphaerae	25
a32c2777f355e2cf292da2d697fab1cd	gut	Bacteria	Proteobacteria	Betaproteobacteria	Burkholderiales	Oxalobacteraceae			19
a61d56ea9668c7b4b40a2d169cfa0cae	leaf	Bacteria	Proteobacteria	Alphaproteobacteria	Sphingomonadales	Sphingomonadaceae	Sphingomonas	Sphingomonas_wittichii	271
a62e4e9d243e844c12d13b33edb94536	gut	Bacteria	Proteobacteria	Deltaproteobacteria	Myxococcales				6
a668e85e5586f770ab3e8dae43271681	gut	Bacteria	Actinobacteria	Actinobacteria	Actinomycetales	Nocardioidaceae	Aeromicrobium		22
a713eab8ef1f9a0184a736ffa31639c6	gut	Bacteria	Planctomycetes	Planctomycetia	Gemmatales	Isosphaeraceae			9
a7989b05b8f52fbf08a01e75b4c765b1	gut	Unassigned							131
a819b9fe6a8ebd3b390f1f9331b39e60	gut	Bacteria	Actinobacteria	Actinobacteria	Actinomycetales				28
a90725ec8712fa1d9532c6d9946b021e	gut	Bacteria	Proteobacteria	Gammaproteobacteria	Oceanospirillales	Halomonadaceae	Halomonas		3
a91c6a7c531517fe1c83613727b06d78	gut	Unassigned							54
a92fa01e366aeb8f0b1cf97d7bdc4ad1	gut	Unassigned							7
a93949f5951ebbb20b4885b918952b64	gut	Bacteria	Actinobacteria	Actinobacteria	Actinomycetales				93
a94867cc70ca49fa3278bbcb47994da2	gut	Bacteria	Proteobacteria	Gammaproteobacteria	Pseudomonadales	Pseudomonadaceae	Pseudomonas		1871
ab65d797aa8c734ae35a9fa13632e59d	gut	Unassigned							65
abc773c0fed491299a30ca08c5d1d9b8	leaf	Bacteria	Firmicutes	Bacilli	Lactobacillales	Streptococcaceae	Streptococcus		26
abc773c0fed491299a30ca08c5d1d9b8	gut	Bacteria	Firmicutes	Bacilli	Lactobacillales	Streptococcaceae	Streptococcus		374
aceb3d927269656deaa6e6a38f723a3b	leaf	Bacteria	Actinobacteria	Actinobacteria	Actinomycetales	Brevibacteriaceae	Brevibacterium		11
ad7b6316340c45958c01c573e8cd89ad	gut	Bacteria	Proteobacteria	Alphaproteobacteria	Rhodobacterales	Rhodobacteraceae	Paracoccus	Paracoccus_aminovorans	14
ad803249ca8dec3a082cffd53139f39a	leaf	Bacteria	Proteobacteria	Alphaproteobacteria	Sphingomonadales	Sphingomonadaceae	Kaistobacter		8
ae56808ac36f7495e14e254f08fd117b	gut	Unassigned							5
aed3fcc01b8371ffcf25beb4df5223df	gut	Bacteria	Actinobacteria	Actinobacteria	Actinomycetales	Promicromonosporaceae	Cellulosimicrobium		67
afc055a03e2bd30c836223381db4b4cb	leaf	Bacteria	Proteobacteria	Alphaproteobacteria	Rhizobiales	Bradyrhizobiaceae			896
afc055a03e2bd30c836223381db4b4cb	gut	Bacteria	Proteobacteria	Alphaproteobacteria	Rhizobiales	Bradyrhizobiaceae			406
b009a209c18f7ac4278f2113690bc0d2	gut	Bacteria	Actinobacteria	Actinobacteria	Actinomycetales	Corynebacteriaceae	Corynebacterium		9
b07b14dc41c3827c6722d8fd7b1cc453	gut	Unassigned							26
b0938da27252fe2fd29c19996bc02c48	gut	Bacteria	Firmicutes	Clostridia	Clostridiales	Veillonellaceae	Veillonella		4
b12e2a19a19a78e52afdc3571a79f7fc	leaf	Bacteria	Actinobacteria	Actinobacteria	Actinomycetales	Pseudonocardiaceae	Pseudonocardia		22
b26f39ecce2015df36b158fc72dff521	gut	Bacteria	Actinobacteria	Actinobacteria	Actinomycetales	Intrasporangiaceae			10
b30734c095a7bf06a6507db8419f5159	gut	Bacteria	Proteobacteria	Gammaproteobacteria	Legionellales	Legionellaceae			61
b38f98e30cb409bb94eac9b45392e983	gut	Bacteria	Proteobacteria	Alphaproteobacteria	Sphingomonadales	Sphingomonadaceae	Sphingomonas		13
b5926bc81d7c02ef594b1c4e017ec87f	gut	Bacteria	Proteobacteria	Alphaproteobacteria	Rhizobiales	Beijerinckiaceae			140
b5d4a0cc971cafaee1d4483bac1e9891	gut	Unassigned							45
b7c2ec04bfb5cb196db535027be65d90	gut	Unassigned							27
b928d921653ebac81a9e72e90dae217e	leaf	Bacteria	Firmicutes	Bacilli	Bacillales	Staphylococcaceae	Staphylococcus		35
b928d921653ebac81a9e72e90dae217e	gut	Bacteria	Firmicutes	Bacilli	Bacillales	Staphylococcaceae	Staphylococcus		59
b9886d30a0d36b2c7acc852038d22a4c	gut	Bacteria	Proteobacteria	Alphaproteobacteria	Rhizobiales	Rhizobiaceae			69
ba4971d67e1222a05e08f1a9dfd1d3ae	gut	Bacteria	Bacteroidetes	Cytophagia	Cytophagales	Cytophagaceae	Hymenobacter		22
ba7a94f5771a542cf16f3e51e2f16c1f	gut	Bacteria	Proteobacteria	Betaproteobacteria	Burkholderiales	Comamonadaceae			44
bb50a9a5a9969eb981e0c937f1313ec9	gut	Unassigned							41
bbfb3c72730240f640f151faea23e713	gut	Bacteria	Proteobacteria	Alphaproteobacteria	Rhizobiales	Methylobacteriaceae	Methylobacterium		617
bc3dccdd694cb68329723a25c3aee98a	gut	Bacteria	Proteobacteria	Gammaproteobacteria	Xanthomonadales	Xanthomonadaceae			20
bcea04c1df035ab39f9cc0859565b0d1	gut	Unassigned							2425
bd648c4dfa4b484d02e608aefcfe1c00	gut	Bacteria	Proteobacteria	Gammaproteobacteria	Xanthomonadales	Xanthomonadaceae			26
be215715e2b86c90b3fd6eb4ee051936	gut	Bacteria	Actinobacteria	Actinobacteria	Actinomycetales	Microbacteriaceae	Frigoribacterium		337
bef5b74f0d1de4f4f13169e7840c99f3	gut	Bacteria	Proteobacteria	Gammaproteobacteria	Pasteurellales	Pasteurellaceae	Haemophilus	Haemophilus_parainfluenzae	20
bf2e082d7f69540a38220bf5fa8ee598	gut	Bacteria	Proteobacteria	Betaproteobacteria	Burkholderiales	Burkholderiaceae	Lautropia		8
c14d320ceea46fa99ea3e8be8fb78934	leaf	Bacteria	Bacteroidetes	Sphingobacteriia	Sphingobacteriales	Sphingobacteriaceae			4
c3b87eadd89a9d87eed10c3c54622059	gut	Bacteria	Proteobacteria	Alphaproteobacteria	Rhodospirillales	Acetobacteraceae			112
c4efb390758bf986409f28bdb59e6393	gut	Bacteria	Bacteroidetes	Bacteroidia	Bacteroidales	Prevotellaceae	Prevotella	Prevotella_copri	13
c53b96de9daca6a0812e6d8cf9674ef7	gut	Bacteria	Proteobacteria	Alphaproteobacteria	Sphingomonadales	Sphingomonadaceae			33
c53ec85d73fe47e25030d3c5a95ea9d6	gut	Bacteria	Firmicutes	Bacilli	Lactobacillales	Streptococcaceae	Lactococcus		20
c563d54b6d7672129a20b2949e61a8fb	gut	Bacteria	Actinobacteria	Actinobacteria	Bifidobacteriales	Bifidobacteriaceae			80
c5c80a671e0a3aae8e66d12c6dc4df3f	gut	Bacteria	Chloroflexi	Chloroflexi	AKIW781				19
c61dec0cf79532a89a3d3ca336031c93	leaf	Bacteria	Proteobacteria	Betaproteobacteria	Burkholderiales	Comamonadaceae	Tepidimonas		13
c6fec219150aa70e5db614910121a790	gut	Bacteria	Proteobacteria	Alphaproteobacteria	Rhodobacterales	Rhodobacteraceae	Paracoccus		7
c718d693428767690ddf0d31d4388d01	gut	Unassigned							56
c8b65b2fa82467932e139ea09b121a0e	gut	Unassigned							20
c9a2e69e9b324aba41598a076468a82b	gut	Bacteria	Proteobacteria	Gammaproteobacteria	Pasteurellales	Pasteurellaceae	Actinobacillus	Actinobacillus_parahaemolyticus	10
c9f5575dce27ce2aa8cf289a875df1a5	gut	Bacteria	Chloroflexi	TK10					100
cbfd02f28db9e54fb1b91151e0140982	gut	Unassigned							30
cc43310b0ad31ecb134a84d4c7f9677a	gut	Bacteria	Firmicutes	Bacilli	Lactobacillales	Streptococcaceae	Lactococcus		8
ccb9547f3b2468c90ffcaeda8f293824	gut	Unassigned							196
ccc05e6fb44b62e76d8d6e064e3a46e0	gut	Bacteria	Actinobacteria	Actinobacteria	Actinomycetales	Intrasporangiaceae			18
cdc3dd928146fb74d8754b4986e00399	gut	Bacteria	Proteobacteria	Gammaproteobacteria	Xanthomonadales	Xanthomonadaceae			9
cf1e5714c06cd68cadb1e8d06f1e7838	gut	Unassigned							8
cf723cd62ebd65e26c63c1dee572cac1	gut	Unassigned							46
cf9668d2f66c787e447598cd9a6c88f0	leaf	Bacteria	Firmicutes	Bacilli	Bacillales	Staphylococcaceae	Staphylococcus		97
cf9668d2f66c787e447598cd9a6c88f0	gut	Bacteria	Firmicutes	Bacilli	Bacillales	Staphylococcaceae	Staphylococcus		51
cfbc8826e2a22c2369516442e434d6d2	gut	Bacteria	Bacteroidetes	Sphingobacteriia	Sphingobacteriales	Sphingobacteriaceae			6
d1861f95a6c0022bdbc73e5c77b6ba13	gut	Bacteria	Actinobacteria	Actinobacteria	Actinomycetales	Williamsiaceae	Williamsia	Williamsia_serinedens	20
d195efdb8c4d1e251340bdb1200f0e35	gut	Bacteria	Proteobacteria	Alphaproteobacteria	Rhizobiales	Methylobacteriaceae			6
d1ddca15872aa3345b731eb4631c2b3c	gut	Unassigned							15
d1f1c71699f7f1ba1fd356c2f7d0087a	gut	Unassigned							21
d228f4f3f1edea30730f96b324bd8896	leaf	Bacteria	Proteobacteria	Alphaproteobacteria	Rhizobiales	Methylobacteriaceae	Methylobacterium		225
d31b09f4817ff5bc58b9361aa6c28f35	gut	Bacteria	Firmicutes	Clostridia	Clostridiales	Ruminococcaceae			3
d751da3e7fa3aafcd4c1304e3576b2c9	leaf	Bacteria	Actinobacteria	Actinobacteria	Actinomycetales	Pseudonocardiaceae			216
d7bfa7d893c3be6989ac9efc4cf4318a	gut	Bacteria	Proteobacteria	Betaproteobacteria	Burkholderiales	Comamonadaceae			1779
d8be37c6df3521343f7a254ce42808ae	gut	Bacteria	Proteobacteria	Betaproteobacteria	Burkholderiales	Oxalobacteraceae			32
da7d2a2cb7add4c788c0277706a6c677	gut	Bacteria	Proteobacteria	Alphaproteobacteria	Rhodospirillales	Acetobacteraceae			2894
dac08d43e0bbcd440226971beecccb7e	gut	Bacteria	Proteobacteria	Gammaproteobacteria	Pseudomonadales	Moraxellaceae	Acinetobacter		44
db508ddbe3940a6c6048209772dd4d13	leaf	Bacteria	Firmicutes	Bacilli	Bacillales	Staphylococcaceae	Staphylococcus	Staphylococcus_aureus	6
db5f5fc8042c6c8cf9653cbd2f12d655	gut	Bacteria	Actinobacteria	Actinobacteria	Actinomycetales	Corynebacteriaceae	Corynebacterium		14
db835a619de890af15a5b1805fa766d8	gut	Bacteria	Firmicutes	Clostridia	Clostridiales	Veillonellaceae			5
dba7106368078e5fc9e14cc5ebde7490	gut	Bacteria	Actinobacteria	Actinobacteria	Actinomycetales	Actinomycetaceae	Actinomyces		35
dbcd63e358a510beda7c1ede83beed73	gut	Bacteria	Proteobacteria	Alphaproteobacteria	Rickettsiales	mitochondria			1263
dc12143a469ff115ac5d3e77b372ff85	gut	Bacteria	Proteobacteria	Gammaproteobacteria	Xanthomonadales	Sinobacteraceae	Steroidobacter		6
dda3352c009748579fed0f23691864cb	leaf	Bacteria	Proteobacteria	Gammaproteobacteria	Pseudomonadales	Moraxellaceae	Enhydrobacter		11
ddb728b5203a5cd7aeb6d5f8699d64fa	leaf	Bacteria	Proteobacteria	Betaproteobacteria	Rhodocyclales	Rhodocyclaceae	Hydrogenophilus		21
de7b6e501e793140797a76e8babaae28	gut	Bacteria	Proteobacteria	Alphaproteobacteria	Rickettsiales	Rickettsiaceae	Wolbachia		11429
dfb5fb00ffeafb3be3cc17c542fd2ffa	gut	Bacteria	Firmicutes	Bacilli	Lactobacillales	Streptococcaceae	Streptococcus		1115
e10adca0149604e10adc20706655bfc6	gut	Unassigned							8
e14f2adc09d2dee117ef92d71b07759b	gut	Bacteria	Firmicutes	Clostridia	Clostridiales	Lachnospiraceae	Coprococcus		2
e1a91bb4f71509c4befb7e3925b465b7	gut	Bacteria	Armatimonadetes	[Fimbriimonadia]	[Fimbriimonadales]	[Fimbriimonadaceae]	Fimbriimonas		17
e24e0b873fae742aa00adebed6880996	leaf	Bacteria	Bacteroidetes	Cytophagia	Cytophagales	Cytophagaceae	Hymenobacter		30
e370958cec7660a1aa37a1528c6fb358	gut	Bacteria	Actinobacteria	Actinobacteria	Actinomycetales	Sporichthyaceae			8
e3c9dc6189f757510393a881e619271b	gut	Bacteria	Proteobacteria	Gammaproteobacteria	Pasteurellales	Pasteurellaceae	Haemophilus	Haemophilus_parainfluenzae	48
e5baabaf81dc088bae4c7ef4a3af8c6f	gut	Unassigned							30
e684d59bec040e3aee3afb8af7e3baa9	gut	Bacteria	Firmicutes	Bacilli	Lactobacillales	Enterococcaceae	Enterococcus		29
e8ba167c17236c7d6be9027cbbcea961	leaf	Bacteria	Proteobacteria	Gammaproteobacteria	Enterobacteriales	Enterobacteriaceae	Buchnera		1060
e913df32a3a9c65b5a9ece66f7d8f858	gut	Unassigned							5
e917d18dc33c1ea736c42f7c964e5758	gut	Bacteria	Proteobacteria	Alphaproteobacteria	Rickettsiales	mitochondria			521
ebd6b63c84e52b46c2dd787fa27907a3	leaf	Bacteria	Proteobacteria	Gammaproteobacteria	Oceanospirillales	Halomonadaceae	Halomonas		3
ec01a5df835bae059d3d427776540ec0	leaf	Bacteria	Actinobacteria	Actinobacteria	Actinomycetales	Nocardioidaceae			50
ee1145d3097203fcf9b79102a5887a3f	leaf	Bacteria	Proteobacteria	Gammaproteobacteria	Enterobacteriales	Enterobacteriaceae	Buchnera		1074
ee277d7a83303dd0b389af96c5001a86	gut	Unassigned							7
eeacabea9937553cf84629a65ee9ffae	gut	Unassigned							21
eef30aac88481d8a5902dfeaff808462	gut	Bacteria	Firmicutes	Bacilli	Lactobacillales	Enterococcaceae	Enterococcus		126
f075cf81479ec5fb93ec9e7031f0c462	gut	Bacteria	Proteobacteria	Alphaproteobacteria	Sphingomonadales	Sphingomonadaceae	Sphingomonas		9
f07b90657d538acd4d1039c41ead1e9e	gut	Bacteria	Actinobacteria	Actinobacteria	Actinomycetales	Nocardioidaceae	Friedmanniella		1629
f1549070df93f981390d717519c6995e	gut	Unassigned							221
f1895afedb8480b614a1d978a3a6fa55	leaf	Bacteria	Actinobacteria	Actinobacteria	Actinomycetales				11
f242d35f479b3023fcb1b13432721dd2	leaf	Bacteria	Proteobacteria	Alphaproteobacteria	Rickettsiales	mitochondria			2876
f25490f1f723942d16c74bb3c4954e93	gut	Unassigned							366
f26cfd13b4102b0fc48b525e251e7386	gut	Bacteria	Proteobacteria	Alphaproteobacteria	Rickettsiales	mitochondria			1284
f328bc95cf88b8f3dfbca46dc1410060	gut	Bacteria	Proteobacteria	Alphaproteobacteria	Rhodobacterales	Rhodobacteraceae	Paracoccus		36
f340535d550304d634a9ff2166591908	gut	Bacteria	Proteobacteria	Alphaproteobacteria	Rhizobiales				41
f38d45d646f9c8e8fa8b6145053a0628	gut	Bacteria	Proteobacteria	Gammaproteobacteria	Xanthomonadales	Xanthomonadaceae	Stenotrophomonas		7
f396ff5728bbe5580f008b8a42e62a24	gut	Unassigned							7
f3ba6fcea6d55a61514684ce71ffbcd2	gut	Bacteria	Proteobacteria	Alphaproteobacteria	Rhizobiales	Methylobacteriaceae			23
f4139bd9bd36c8850a8d6d24fd867238	gut	Bacteria	Actinobacteria	Actinobacteria	Bifidobacteriales	Bifidobacteriaceae			63
f4edf587bbf8b5d106dd9f5f3811854c	gut	Bacteria	Actinobacteria	Actinobacteria	Actinomycetales	Actinomycetaceae	Actinomyces		16
f511dd632b1a3a602625ebf63143185a	gut	Unassigned							22
f51732a6190f3a75e28ea1555e09013f	gut	Unassigned							1105
f5302bcb63227a4a5ee09c6320db0327	gut	Bacteria	Bacteroidetes	Flavobacteriia	Flavobacteriales	[Weeksellaceae]	Chryseobacterium		5
f55c0b01eb87fa2368920fd80f26d636	leaf	Bacteria	Proteobacteria	Alphaproteobacteria	Sphingomonadales	Sphingomonadaceae	Sphingomonas		29
f6997aa3abf1517a1f985edc04b6e03a	gut	Bacteria	Proteobacteria	Alphaproteobacteria	Rhodobacterales	Rhodobacteraceae	Paracoccus		8
f758bf3726477a485d1024744b124417	gut	Unassigned							6
f7a291189da06c73c917ee1eb1aa857e	gut	Bacteria	Actinobacteria	Actinobacteria	Actinomycetales	Corynebacteriaceae	Corynebacterium		8
f7d0e5b7bd971903ffee9f5607f747f0	gut	Bacteria	Actinobacteria	Actinobacteria	Actinomycetales	Corynebacteriaceae	Corynebacterium		28
f84ac92b89250b5231587dc56891453b	gut	Bacteria	Bacteroidetes	Flavobacteriia	Flavobacteriales	[Weeksellaceae]	Chryseobacterium		7
f96b1c5e98a57239a082416851823944	gut	Bacteria	Actinobacteria	Actinobacteria	Actinomycetales	Dermabacteraceae	Brachybacterium	Brachybacterium_conglomeratum	34
f9cfa4172a85d621aaaf9199adc8f8de	gut	Bacteria	Firmicutes	Clostridia	Clostridiales	[Tissierellaceae]	Peptoniphilus		16
fa003627d98056933be9e764febe334d	leaf	Bacteria	Proteobacteria	Alphaproteobacteria	Sphingomonadales	Erythrobacteraceae	Lutibacterium		24
fa3ebcd924b1f4de27c4ba2f876022c6	gut	Bacteria	Firmicutes	Clostridia	Clostridiales	[Tissierellaceae]	Peptoniphilus		6
fb33cece4a88277eb05b9e5aa02b9034	gut	Bacteria	Proteobacteria	Alphaproteobacteria	Rhizobiales	Aurantimonadaceae			16
fb6650bfdaf5e1c2603e7653a45798f6	gut	Bacteria	Actinobacteria	Thermoleophilia	Gaiellales	Gaiellaceae			10
fc03c3f83dbbe5ef6b1c62c9c4db1c1b	gut	Bacteria	Proteobacteria	Alphaproteobacteria	Caulobacterales	Caulobacteraceae	Brevundimonas	Brevundimonas_diminuta	27
fdd5021b40a5e3e1ddeea483a2b671d1	gut	Bacteria	Proteobacteria	Alphaproteobacteria	Rickettsiales	Rickettsiaceae	Rickettsia		483
fe5a1794d0ad81330b9a4fe862587fe4	gut	Unassigned							16
ffaf9c7ad7b6c2f1801f122bf34f0c0e	leaf	Bacteria	Proteobacteria	Alphaproteobacteria	Rhodobacterales	Rhodobacteraceae	Paracoccus		27

## Sheet: contaminant fungal ASVs
ASV	SampleType	Kingdom	Phyllum	Classis	Order	Family	Genus	Species	No. of reads
007f7878e7a56f8dc41a8ad909e42ff9	gut	Fungi	Ascomycota	Dothideomycetes	Botryosphaeriales	Botryosphaeriaceae	Diplodia		108
014075eb6136547c99d3e7059a7dab03	gut	Fungi	Ascomycota	Leotiomycetes	Helotiales	Sclerotiniaceae			41
01b99b75e7498a3ba19d107766c9d782	gut	Fungi	Ascomycota	Sordariomycetes	Xylariales	Amphisphaeriaceae	Monochaetia	Monochaetia_junipericola	29
02019196913b08891cba66f7c6449f6b	gut	Fungi	Ascomycota	Dothideomycetes	Pleosporales				192
03ba138ac2a1db9d3808e113b66e7869	leaf	Fungi	Ascomycota	Sordariomycetes	Xylariales	Amphisphaeriaceae	Monochaetia	Monochaetia_junipericola	444
03ba138ac2a1db9d3808e113b66e7869	gut	Fungi	Ascomycota	Sordariomycetes	Xylariales	Amphisphaeriaceae	Monochaetia	Monochaetia_junipericola	192
03c6e5362fd916123875153314de11c8	gut	Fungi	Basidiomycota	Cystobasidiomycetes	Erythrobasidiales	Erythrobasidiaceae	Erythrobasidium	Erythrobasidium_hasegawianum	29
057bd796d41ecff1505bf316b205a197	gut	Fungi	Ascomycota						5
0633526e3ab2c46daf552f22afa03239	gut	Fungi	Ascomycota	Dothideomycetes	Pleosporales				24
0672742b61a86105a046ea48b03afe49	gut	Fungi	Ascomycota	Leotiomycetes	Helotiales	Sclerotiniaceae	Ciborinia	Ciborinia_candolleana	67
06cfce267e260d4d29634b11ffd8a592	gut	Fungi	Ascomycota	Dothideomycetes	Botryosphaeriales	Planistromellaceae	Ramimonilia	Ramimonilia_apicalis	305
06f1bd88d3ba12262b2ce69463a3fee3	gut	Fungi	Ascomycota	Leotiomycetes	Helotiales	Dermateaceae	Naevala	Naevala_perexigua	40
07648d0b2d60cbd8bd8151a361200d8f	gut	Fungi	Basidiomycota						5
077d1b3a47c97c1dc2c0c0f631350a82	gut	Fungi	Basidiomycota	Exobasidiomycetes	Exobasidiales	Exobasidiaceae	Exobasidium	Exobasidium_miyabei	16
0895cd20d65d2cd67d85e580547c6c5c	gut	Fungi	Ascomycota	Dothideomycetes	Pleosporales	Phaeosphaeriaceae	Muriphaeosphaeria	Muriphaeosphaeria_viburni	349
0994da0fcfaa75ba61463f363cac9d8b	gut	Fungi	Ascomycota	Dothideomycetes	Pleosporales	Cucurbitariaceae	Neocucurbitaria	Neocucurbitaria_acerina	27
0be61e7e46f712e66284bbe8f03d5aae	leaf	Fungi	Ascomycota	Leotiomycetes	Helotiales	Sclerotiniaceae	Botrytis	Botrytis_cinerea	8
0c71df3655b1c0e88b371b3332b73f35	gut	Fungi	Basidiomycota	Agaricomycetes	Agaricales	Schizophyllaceae	Schizophyllum	Schizophyllum_amplum	106
0d5a1268fce80795774fb60a5c753fd3	gut	Fungi	Ascomycota	Dothideomycetes	Pleosporales	Phaeosphaeriaceae	Phaeosphaeria	Phaeosphaeria_juncicola	3
11b7251d387263853f97b63e90a89fb4	gut	Fungi	Basidiomycota	Tremellomycetes	Cystofilobasidiales	Mrakiaceae	Itersonilia	Itersonilia_pannonica	31
126db46c5252d0587383a006eb515a61	gut	Fungi	Ascomycota	Dothideomycetes	Pleosporales	Phaeosphaeriaceae	Piniphoma	Piniphoma_wesendahlina	452
14055faec1edc37dd81d9f2340848165	leaf	Fungi	Ascomycota	Dothideomycetes	Dothideales	Dothioraceae	Hormonema	Hormonema_macrosporum	313
14dd31f31445b57e94a916aae90dff70	gut	Fungi	Basidiomycota	Agaricomycetes	Polyporales	Polyporaceae	Trametes	Trametes_hirsuta	8
166893a11151d814cd9cd2ef6f514da0	gut	Fungi	Basidiomycota	Agaricomycetes	Agaricales	Psathyrellaceae	Coprinellus		331
1721a281e6e4e1f37eb1818585d518c6	gut	Fungi	Basidiomycota	Tremellomycetes	Cystofilobasidiales	Mrakiaceae	Itersonilia	Itersonilia_perplexans	5
19a6e746d31b09166257b9f06b45fa7d	gut	Fungi	Basidiomycota	Exobasidiomycetes	Exobasidiales	Exobasidiaceae	Exobasidium		23
1a00c3aaf7f92bd8fc8636fd2e86c2bb	leaf	Fungi	Ascomycota	Dothideomycetes	Pleosporales				29
1a00c3aaf7f92bd8fc8636fd2e86c2bb	gut	Fungi	Ascomycota	Dothideomycetes	Pleosporales				16
1a9ace2338e6cf51ffbb802e059c5ccf	gut	Fungi	Ascomycota	Dothideomycetes	Dothideales	Dothioraceae	Dothiora		2846
1b3b5412b7f565c20008d970cf322bfc	leaf	Fungi	Ascomycota	Dothideomycetes	Pleosporales	Phaeosphaeriaceae	Leptospora		22
1b66cf11af0f2c526f4aac9f64634809	gut	Fungi	Ascomycota	Dothideomycetes	Pleosporales	Pleosporaceae	Curvularia	Curvularia_trifolii	105
1caef375be7abd403fd4696e865131a6	leaf	Fungi	Basidiomycota	Cystobasidiomycetes	Cystobasidiomycetes_ord_Incertae_sedis	Buckleyzymaceae	Buckleyzyma	Buckleyzyma_aurantiaca	8
1ce6c51cd8eb72874bf0f285181b444b	gut	Fungi	Ascomycota	Sordariomycetes	Xylariales	Amphisphaeriaceae	Monochaetia	Monochaetia_junipericola	7
1dd9e70453334ad6ba98d3308a115ee7	gut	Fungi	Ascomycota	Saccharomycetes	Saccharomycetales	Metschnikowiaceae	Metschnikowia	Metschnikowia_ziziphicola	26
1e47b09ae1dcfa6a054f785745a9c3a5	gut	Fungi	Ascomycota	Sordariomycetes	Diaporthales	Gnomoniaceae	Ditopella	Ditopella_biseptata	561
1e50b95a74aab0c90b29505eb95e4ea7	gut	Fungi	Ascomycota	Dothideomycetes	Capnodiales	Mycosphaerellaceae	Ramularia	Ramularia_unterseheri	203
1fcd05d0b4c69c39e65d5afded0da074	gut	Fungi	Basidiomycota	Tremellomycetes	Filobasidiales	Filobasidiaceae	Filobasidium	Filobasidium_oeirense	25
1fe92a0db2ae6bdc694941ecdaea345d	gut	Fungi	Ascomycota	Dothideomycetes	Pleosporales	Pleosporaceae	Alternaria	Alternaria_alternata	80
223808a5eaa4d6164777f442ab318a01	gut	Fungi	Basidiomycota	Agaricomycetes	Polyporales	Polyporaceae	Trametes		27
22944c1497f7f10c924fd008732d5c27	gut	Fungi	Ascomycota	Dothideomycetes	Pleosporales	Phaeosphaeriaceae	Leptospora		17
2319c440b1f07848dda2a1c865beb9c4	gut	Fungi	Ascomycota	Leotiomycetes	Helotiales	Dermateaceae	Pyrenopeziza	Pyrenopeziza_petiolaris	14
255c232fba4821b782674c19e2c49e8f	gut	Fungi	Ascomycota	Sordariomycetes	Diaporthales	Valsaceae			369
263173e25de839a6e4ec315621ff9576	gut	Fungi	Ascomycota	Dothideomycetes	Botryosphaeriales	Botryosphaeriaceae			250
267434d49caadd3e90fa7a3a51763361	gut	Fungi							73
26879359dcbd72cb9ff5bcf19b8ebd6b	gut	Fungi	Ascomycota	Leotiomycetes	Helotiales	Helotiaceae	Tricladium		39
26a9fba7dbee070086b6fd2ba4c0ab12	gut	Fungi	Basidiomycota	Agaricomycetes	Agaricales	Pluteaceae	Pluteus		15
28a00ec64a469c73e34afecda58ba5f4	gut	Fungi	Ascomycota	Leotiomycetes	Helotiales	Dermateaceae	Naevala	Naevala_perexigua	85
28e8758ec62527ac0c85641e3fa1b80d	gut	Fungi	Ascomycota	Leotiomycetes	Helotiales				83
291cb2c7ec9d8a3bdb4bdd6e072d092d	gut	Unassigned							2
2a032dea74c5f8ffa1707d3ab27228ce	gut	Fungi	Ascomycota	Dothideomycetes	Pleosporales	Pleosporaceae	Stemphylium	Stemphylium_vesicarium	18
2b882cbd65f0870d5ee43ced2d48ec53	gut	Fungi	Ascomycota	Lecanoromycetes	Caliciales	Physciaceae	Phaeophyscia	Phaeophyscia_ciliata	8
2b884eb198512443336b6a44c14acf5f	gut	Fungi	Ascomycota	Sordariomycetes	Diaporthales	Gnomoniaceae	Ditopella	Ditopella_biseptata	53
2c859b30a3e36b47ecff7333624bf158	gut	Fungi	Ascomycota	Dothideomycetes	Pleosporales	Melanommataceae	Praetumpfia	Praetumpfia_obducens	14
2cafdb41be159261aed2078f4539b051	gut	Fungi							141
2cd19d2b68e83cf65be77afd293d122f	gut	Fungi	Basidiomycota	Exobasidiomycetes	Exobasidiales	Exobasidiaceae	Exobasidium	Exobasidium_miyabei	9
2db9c264e8a7779e16c605dbe5956587	gut	Fungi	Ascomycota	Dothideomycetes	Myriangiales	Myriangiaceae	Myriangium	Myriangium_citri	231
2de6c868bbe13ca9bd42f09fcf9adf48	gut	Fungi	Ascomycota	Sordariomycetes	Xylariales	Amphisphaeriaceae			18
2e50f4e5d6b611159c785571976d064f	gut	Fungi	Ascomycota	Saccharomycetes	Saccharomycetales	Saccharomycetales_fam_Incertae_sedis	Candida	Candida_vrieseae	17
2f09aa7f87c277dedfd4770dfedbe3c7	leaf	Fungi	Basidiomycota	Exobasidiomycetes	Exobasidiales	Exobasidiaceae	Exobasidium		28
316bd8922ea2c99a329b880c5df7ca0c	gut	Fungi	Basidiomycota	Microbotryomycetes	Microbotryomycetes_ord_Incertae_sedis	Microbotryomycetes_fam_Incertae_sedis	Curvibasidium	Curvibasidium_cygneicollum	17
31a06a273dc44f754eeef53263d7361b	gut	Fungi	Basidiomycota	Exobasidiomycetes	Microstromatales	Microstromataceae	Microstroma	Microstroma_bacarum	11
328f5e8e4ff6fc71bd9344f99b04b654	gut	Unassigned							14
352d269be5428b855f8306b88cb03caa	gut	Fungi	Ascomycota	Dothideomycetes	Pleosporales	Pleomassariaceae	Prosthemium	Prosthemium_stellare	6
36eb229d1827ec0143012818b25576da	gut	Fungi	Ascomycota	Dothideomycetes	Dothideales	Dothioraceae	Dothiora		2270
3742533c5e8122f2c0da0408ab61127a	gut	Fungi	Ascomycota						1126
37fecdd7e963daff0ef07767393cf9d1	gut	Fungi	Ascomycota	Dothideomycetes	Pleosporales	Phaeosphaeriaceae	Phaeosphaeria	Phaeosphaeria_triglochinicola	14
38988a979206b4f6389501fa9fea67f0	gut	Fungi	Ascomycota	Eurotiomycetes	Chaetothyriales	Epibryaceae	Epibryon	Epibryon_interlamellare	2
38a571dfc1177928688860831623dc39	gut	Fungi	Ascomycota	Dothideomycetes	Pleosporales	Massarinaceae	Stagonospora	Stagonospora_foliicola	10
39063017e0759b0abd08298c5a17484f	gut	Fungi	Basidiomycota	Tremellomycetes	Tremellales	Rhynchogastremataceae	Papiliotrema	Papiliotrema_flavescens	5
3919242b13020af2d65d058022022c0d	gut	Fungi	Ascomycota	Dothideomycetes	Pleosporales	Pleosporaceae	Alternaria	Alternaria_alternata	14
3a2d9720da02c36409addcedb0b2506c	gut	Fungi	Ascomycota	Dothideomycetes	Pleosporales	Cucurbitariaceae	Neocucurbitaria	Neocucurbitaria_acerina	31
3ab0f8d52d4742c407199cce0113cfaf	gut	Fungi	Ascomycota	Lecanoromycetes	Caliciales	Physciaceae	Phaeophyscia	Phaeophyscia_ciliata	19
3c8395bc9480b1331114474b48062a15	gut	Unassigned							47
426a58eee6f07212e0f1961bc9c004e5	gut	Fungi	Ascomycota	Dothideomycetes	Pleosporales	Phaeosphaeriaceae			140
44d02f0219161b8d5453c85e0b017535	leaf	Fungi	Ascomycota	Dothideomycetes	Capnodiales	Mycosphaerellaceae	Ramularia		3364
4512a6d8fea1502aace8a83e12eeec1c	gut	Fungi	Ascomycota	Dothideomycetes	Capnodiales	Mycosphaerellaceae	Septoria		456
45c307e9cb9c517c190f7f98a21d75c5	gut	Fungi	Ascomycota	Leotiomycetes	Helotiales	Sclerotiniaceae	Monilinia	Monilinia_polystroma	61
4773a187c9ba8b299e0353bd0cba8594	gut	Fungi	Basidiomycota	Exobasidiomycetes	Exobasidiales	Exobasidiaceae	Exobasidium		5
48dfb99fe66264b600fd730394bf0e3d	gut	Fungi	Ascomycota	Leotiomycetes	Thelebolales	Pseudeurotiaceae			66
4bedeca7335e5a0bccb9672c4dde4785	gut	Fungi	Ascomycota	Dothideomycetes	Pleosporales	Cucurbitariaceae	Parafenestella	Parafenestella_alpina	104
4c3de1e8997b8b6e3fd9b28daa20be89	gut	Fungi	Ascomycota	Dothideomycetes	Capnodiales	Mycosphaerellaceae	Ramularia		4589
4d0c2229cd822d7b10a40430f7220c35	gut	Fungi	Ascomycota	Dothideomycetes	Pleosporales				101
4d3fc458b3c139274049fc223979bc09	gut	Fungi	Basidiomycota	Tremellomycetes	Filobasidiales	Filobasidiaceae	Filobasidium		19
4dcab8006ecd080ac854585046833ae1	gut	Unassigned							4
4e21419f521680a2e64d91f536b8c178	gut	Fungi	Ascomycota	Sordariomycetes	Xylariales	Amphisphaeriaceae			14
4e6db320ce409c8b5a69523a7a8e2f39	gut	Fungi							6
4e9abfc03f05a2971d0da9b59e03f9a6	gut	Fungi							78
4f27967eb38bb229b5b296a135f7f583	gut	Fungi	Ascomycota	Dothideomycetes	Pleosporales	Phaeosphaeriaceae	Neosetophoma	Neosetophoma_rosigena	338
5051aebb387d6cdca5dd31dc1124ff61	gut	Fungi	Ascomycota	Dothideomycetes	Pleosporales	Phaeosphaeriaceae	Phaeosphaeria		174
50b4134ba749da15f22f37328b78af95	gut	Fungi	Ascomycota	Dothideomycetes	Pleosporales	Phaeosphaeriaceae	Pseudoophiobolus	Pseudoophiobolus_italicus	18
51951d0021c27c9b479833a3422a5880	gut	Fungi	Ascomycota	Sordariomycetes	Xylariales	Amphisphaeriaceae			6
5257a1faf5d4a1ed5e23fff32321a921	gut	Fungi	Ascomycota	Dothideomycetes	Pleosporales				19
53d5bbaf764a87c41b6415c9bb6e2e04	gut	Fungi							257
55268fbc9467a27f401a361745cef69a	gut	Fungi	Ascomycota	Dothideomycetes	Pleosporales	Didymellaceae			85
563c449fc619f54b6f04e49dff91d5d5	gut	Fungi	Ascomycota	Eurotiomycetes	Chaetothyriales	Trichomeriaceae	Knufia		3619
573ae6e27f14e05a37eb6e2050f79256	gut	Fungi	Ascomycota	Sordariomycetes	Xylariales	Diatrypaceae	Eutypa	Eutypa_maura	6
5761246a1f7bba8ff37366e21949576c	gut	Fungi	Ascomycota	Saccharomycetes	Saccharomycetales	Saccharomycetales_fam_Incertae_sedis	Candida	Candida_sake	183
58497b9cf0dad5ccf6f719ec954fa26d	gut	Fungi	Ascomycota	Dothideomycetes	Capnodiales	Mycosphaerellaceae	Ramularia		245
59712edc917d2584092311c3c43937ee	gut	Fungi	Ascomycota	Leotiomycetes	Helotiales	Sclerotiniaceae	Ciborinia	Ciborinia_candolleana	3
598b6de129b8c8935a080a39d7401188	gut	Fungi	Ascomycota	Dothideomycetes	Pleosporales				58
5b3270c3b16284941334583b8d50b12a	gut	Fungi	Ascomycota						14
5bb66ade43f82197868e07333acce94b	gut	Fungi	Basidiomycota	Exobasidiomycetes	Microstromatales	Microstromatales_fam_Incertae_sedis	Pseudomicrostroma	Pseudomicrostroma_phylloplanum	28
5ff55415cb9dcdd4575b47ebeaf178b8	gut	Fungi	Ascomycota	Sordariomycetes	Xylariales	Amphisphaeriaceae	Seimatosporium	Seimatosporium_quercinum	16
60b5c89fe89ec094a3298e66fb0b5496	gut	Fungi	Ascomycota	Dothideomycetes	Capnodiales	Teratosphaeriaceae			663
630b35123ccc6a264e5038395d5a3e28	gut	Fungi	Ascomycota	Dothideomycetes	Botryosphaeriales	Botryosphaeriaceae			29
634e74b0e6417f120edf14217f64f3c3	gut	Fungi	Ascomycota	Dothideomycetes	Pleosporales	Didymosphaeriaceae	Paraconiothyrium	Paraconiothyrium_africanum	33
637ca3343136323a986ab8e096f3eaf4	gut	Fungi	Ascomycota	Dothideomycetes	Pleosporales	Didymellaceae	Neoascochyta	Neoascochyta_exitialis	23
649d1ef462a0b062458309b4ff2ed3ed	gut	Fungi	Basidiomycota	Agaricomycetes	Agaricales	Tricholomataceae	Mycena	Mycena_polygramma	19
660faccc7ef29754e958cc2c517f0f9a	gut	Fungi	Ascomycota	Dothideomycetes	Pleosporales	Massarinaceae	Stagonospora	Stagonospora_foliicola	1260
6a79777ed52c5348feb44cb552ebca81	gut	Fungi	Ascomycota	Sordariomycetes	Hypocreales	Nectriaceae	Fusarium	Fusarium_armeniacum	19
6ba9bf6e78516c47856b7a921e99d0bb	gut	Fungi	Ascomycota	Dothideomycetes	Capnodiales				17
6bacdd46bc8e3e22b891dd149f638f9d	gut	Fungi	Ascomycota	Dothideomycetes	Dothideales				605
6dcf6ae84f6933586cc757213a1dc869	gut	Fungi							20
6e150a8b488c9881354c9ace596823f8	gut	Fungi	Basidiomycota	Exobasidiomycetes	Microstromatales	Microstromataceae	Microstroma	Microstroma_bacarum	5
6e599d49ad85bc34ecc92b930d6ba354	gut	Fungi	Ascomycota	Dothideomycetes	Pleosporales	Phaeosphaeriaceae	Leptospora		6
6eb03621512c41857a56c9cdb0c32401	gut	Fungi							4
6eca3509573e63bd4d9b10a0840a9144	gut	Fungi	Basidiomycota	Exobasidiomycetes	Microstromatales	Microstromatales_fam_Incertae_sedis	Pseudomicrostroma	Pseudomicrostroma_phylloplanum	29
6f613377f27c4e74aac2191bf120a31a	gut	Unassigned							19
6ff690bfad724eaf0c06f6c9916cc114	gut	Fungi	Ascomycota	Sordariomycetes	Xylariales	Amphisphaeriaceae			8
703711ffd64bca11ddb19ff185174552	gut	Fungi	Ascomycota	Dothideomycetes	Pleosporales	Didymellaceae			11
71b1fc574f35263dc241d51bbe29cae5	gut	Fungi	Ascomycota	Dothideomycetes	Pleosporales	Pleosporales_fam_Incertae_sedis	Pseudorobillarda	Pseudorobillarda_phragmitis	27
72a4526f832627ee4ce0a74e93c77140	leaf	Fungi	Ascomycota	Dothideomycetes	Venturiales	Sympoventuriaceae	Fusicladium	Fusicladium_proteae	115
74063b946c92c9215c20bb5b4703a1da	gut	Fungi	Chytridiomycota	Rhizophydiomycetes	Rhizophydiales	Rhizophydiaceae	Rhizophydium		4
751b27fb2302d729530e6a29b3c3b8c9	gut	Fungi	Ascomycota	Sordariomycetes	Diaporthales	Gnomoniaceae	Plagiostoma	Plagiostoma_dilatatum	182
7572f1ea0e567decee087dbea52b334a	gut	Fungi	Basidiomycota	Agaricomycetes	Polyporales	Polyporaceae	Fomes	Fomes_fomentarius	63
760f39acf21c75183072e0359cf43f64	gut	Fungi	Ascomycota	Dothideomycetes					18
76b5167d9111ced42c8dbc6bd833e877	gut	Fungi	Ascomycota	Dothideomycetes	Pleosporales	Phaeosphaeriaceae	Phaeosphaeria	Phaeosphaeria_nardi	43
76b881609580ea30f8927109897dfe7a	gut	Fungi	Ascomycota	Dothideomycetes	Pleosporales	Didymellaceae			61
77852db2f2c598d3722efb3b1ce16e67	gut	Fungi	Basidiomycota	Tremellomycetes	Tremellales	Bulleribasidiaceae	Vishniacozyma	Vishniacozyma_victoriae	30
7876cefb5a557257b7b0dbe3896e17eb	gut	Fungi	Ascomycota	Leotiomycetes	Helotiales	Dermateaceae	Naevala	Naevala_perexigua	87
78b1cc3ece3a9aae15e25a20e4550475	gut	Fungi	Ascomycota	Dothideomycetes	Pleosporales	Phaeosphaeriaceae			7
792bb567495e1e058b2be40d25bb4613	gut	Fungi	Ascomycota	Lecanoromycetes	Lecanorales				489
797ea40ade7dfd775ad26f0353795707	gut	Fungi	Ascomycota	Leotiomycetes	Erysiphales	Erysiphaceae	Blumeria	Blumeria_graminis	73
7a4c1ae1a168892d74611b1261e2f127	gut	Fungi	Ascomycota	Dothideomycetes	Pleosporales				21
7d5a5f013ac16f67140a12d07fcdff22	leaf	Fungi	Ascomycota	Leotiomycetes	Helotiales	Dermateaceae	Calloria		132
7d5a5f013ac16f67140a12d07fcdff22	gut	Fungi	Ascomycota	Leotiomycetes	Helotiales	Dermateaceae	Calloria		6
7dba50ce2e8fc9079d3531110e9b6f54	gut	Fungi	Ascomycota	Dothideomycetes	Pleosporales	Phaeosphaeriaceae	Muriphaeosphaeria	Muriphaeosphaeria_viburni	1540
7e4d77e8d2543b1d5adc5e9e04a43cbe	gut	Fungi	Ascomycota	Dothideomycetes	Pleosporales	Phaeosphaeriaceae	Phaeosphaeria		16
7f32e766e7ba69d9a3d47180a5dc1e91	gut	Fungi	Ascomycota	Sordariomycetes	Hypocreales	Hypocreales_fam_Incertae_sedis	Sarocladium	Sarocladium_kiliense	17
832b2f1d142a0c75c45160eb9c9950ea	gut	Fungi	Ascomycota	Dothideomycetes	Pleosporales				4
84d9a8f706d8915c3e15663fb94872ee	gut	Fungi	Ascomycota	Sordariomycetes	Diaporthales	Gnomoniaceae	Plagiostoma		50
84f9199d025025cdc5a3ce7c1e5fa3ff	gut	Fungi	Ascomycota	Dothideomycetes	Myriangiales	Myriangiales_fam_Incertae_sedis	Phaeosclera	Phaeosclera_dematioides	63
85305ab1fbf378cc979f2e06742c7fed	gut	Fungi	Ascomycota	Saccharomycetes	Saccharomycetales	Metschnikowiaceae	Metschnikowia	Metschnikowia_ziziphicola	152
85625e3915abfb9225aea65007e4482f	gut	Unassigned							9
87aa6b6e3dc35479f2431df92e6c3c15	gut	Fungi	Ascomycota	Sordariomycetes	Xylariales	Diatrypaceae	Diatrypella	Diatrypella_pulvinata	20
87aba29e77fc1964006aa8ba16af7fd5	gut	Fungi	Ascomycota	Leotiomycetes	Helotiales	Dermateaceae	Calloria	Calloria_urticae	6
88b5cc3431d5997e2383568c91624c16	gut	Fungi	Ascomycota	Leotiomycetes	Rhytismatales	Rhytismataceae	Colpoma		4
8c7306673d20095a9c8b1c46d948fb51	gut	Fungi	Ascomycota	Dothideomycetes	Pleosporales	Lophiostomataceae	Lophiostoma		17
8ce302d59ece4afe2456aafb46228d7e	gut	Fungi	Ascomycota	Dothideomycetes	Pleosporales	Cucurbitariaceae	Pyrenochaetopsis	Pyrenochaetopsis_leptospora	35
8d0fd43e3642224072df072fa52dd8bc	gut	Fungi	Ascomycota	Dothideomycetes	Capnodiales				654
8e761d02bd05532c8db4044ed078f888	gut	Fungi	Ascomycota	Dothideomycetes	Pleosporales				47
8ec019bfbfa08c8e12fe32877eec6d3f	gut	Fungi	Ascomycota	Leotiomycetes	Helotiales	Dermateaceae	Calloria	Calloria_urticae	141
906496637e73bf92595c01b5c840b84f	gut	Fungi	Basidiomycota	Tremellomycetes	Filobasidiales	Filobasidiaceae	Filobasidium		302
91344ade67a00e7071ce87ce1eaaa13d	gut	Fungi	Ascomycota	Dothideomycetes	Pleosporales	Leptosphaeriaceae	Leptosphaeria	Leptosphaeria_urticae	598
9353a251f7caef9d7bc4f0e58f24b8cc	gut	Fungi	Basidiomycota	Agaricomycetes	Corticiales	Vuilleminiaceae	Vuilleminia	Vuilleminia_comedens	237
94522ac660b45fbc2ffd2e33af45253a	gut	Fungi	Ascomycota	Dothideomycetes	Capnodiales	Mycosphaerellaceae	Ramularia		38
958e4bb9ded70d63e122fa0eac901314	gut	Fungi	Ascomycota	Dothideomycetes	Pleosporales	Pleosporaceae	Alternaria		24
96056a3e626377fb19da5f4da3968073	gut	Fungi	Ascomycota	Dothideomycetes	Pleosporales	Didymellaceae			2350
960db5fa3d0bf33103ac29d5f2e5c88a	gut	Fungi	Ascomycota	Leotiomycetes	Thelebolales	Pseudeurotiaceae			8
96450ad539f55b9252d468cebf5d05c8	gut	Fungi	Ascomycota	Dothideomycetes	Pleosporales	Didymellaceae			119
96b2a267b37ba18b354821417a100f8c	gut	Fungi	Ascomycota	Sordariomycetes	Diaporthales	Valsaceae			94
976fc6865ecc5349831e74dd84ac6cb3	gut	Fungi	Ascomycota	Eurotiomycetes	Chaetothyriales	Chaetothyriaceae	Ceramothyrium	Ceramothyrium_carniolicum	78
981bf49277575f55c1c4466b9274a256	gut	Fungi	Ascomycota	Dothideomycetes	Pleosporales	Didymosphaeriaceae			400
9822c36538c38ac8ad7ad2e3fc320629	gut	Fungi	Ascomycota	Lecanoromycetes	Candelariales	Candelariaceae			81
989e0a11129b7ff570a73250f1d909ff	gut	Fungi							47
98f199aaeeab9fec0f7cbf653488aa00	gut	Fungi	Ascomycota	Dothideomycetes	Capnodiales				228
9a03ba5eb459ffecf9d233b2fb80dfc7	gut	Fungi	Basidiomycota	Exobasidiomycetes	Entylomatales				15
9a51c948b505dfbcc2f033c4a3917548	gut	Fungi	Ascomycota	Sordariomycetes	Xylariales	Diatrypaceae	Eutypa	Eutypa_lata	9
9b27c1dc2aa32bf7c8aa0de9ade02289	gut	Fungi	Ascomycota						5
9bb00bd7ff95e0a9b0bd89cff03c2d14	gut	Fungi	Ascomycota	Dothideomycetes	Pleosporales	Didymellaceae			143
9ce3c01f5a24062aafd204e622a0a844	gut	Fungi	Ascomycota	Dothideomycetes	Pleosporales	Didymellaceae	Neoascochyta	Neoascochyta_europaea	379
9eb4329cca14c07f665a91a16ce33d7c	gut	Fungi	Ascomycota	Dothideomycetes	Capnodiales	Cladosporiaceae	Cladosporium	Cladosporium_cladosporioides	129
9eeeb2026448879d61f8b7e3af45316e	gut	Fungi							72
9f9865bbf13b5cf09f48e6280959670e	gut	Fungi	Basidiomycota	Exobasidiomycetes	Exobasidiales	Exobasidiaceae	Exobasidium	Exobasidium_maculosum	10
9fcd4624a1e2191326b6fdcc99be6f71	gut	Fungi	Basidiomycota	Microbotryomycetes	Microbotryomycetes_ord_Incertae_sedis	Chrysozymaceae	Bannozyma	Bannozyma_arctica	2
a085f1643cf627be7b3a22fa3f86bf17	gut	Fungi	Basidiomycota	Tremellomycetes	Filobasidiales	Filobasidiaceae	Naganishia	Naganishia_albida	31
a246d9283b2c724c289d4697230e2577	gut	Fungi	Ascomycota	Dothideomycetes	Capnodiales	Mycosphaerellaceae	Ramularia		88
a450fc484bafb419aa63621083f9b75e	leaf	Fungi	Basidiomycota	Exobasidiomycetes	Exobasidiales	Exobasidiaceae	Exobasidium	Exobasidium_rostrupii	5
a46d9163b13a86b37c6b83358603d278	gut	Fungi	Basidiomycota	Tremellomycetes					15
a5908cd035ee7d306ffe89be0bb915cd	gut	Fungi	Ascomycota	Eurotiomycetes	Eurotiales	Trichocomaceae	Talaromyces	Talaromyces_rugulosus	2
a62e352807f5e16163b4b65a12e1f07a	gut	Fungi	Basidiomycota	Ustilaginomycetes	Urocystidales	Urocystidaceae	Urocystis	Urocystis_agropyri	52
a832687fe024123b53c68452c6dab768	gut	Fungi	Ascomycota	Dothideomycetes	Pleosporales	Phaeosphaeriaceae	Muriphaeosphaeria	Muriphaeosphaeria_viburni	8
a87dd93b1692c39ccd27e78c40b36809	gut	Fungi	Ascomycota	Dothideomycetes	Pleosporales	Phaeosphaeriaceae	Leptospora	Leptospora_rubella	36
aa449544b742da7c9fbfa39c0d3849fe	gut	Fungi	Basidiomycota	Agaricomycetes	Trechisporales	Trechisporales_fam_Incertae_sedis	Sistotremastrum	Sistotremastrum_guttuliferum	10
aafa11027b00b87e35237a1ef5a7cd1f	leaf	Fungi	Ascomycota	Dothideomycetes	Capnodiales	Mycosphaerellaceae	Ramularia		1689
aafa11027b00b87e35237a1ef5a7cd1f	gut	Fungi	Ascomycota	Dothideomycetes	Capnodiales	Mycosphaerellaceae	Ramularia		11035
ab15910f78966d48efe444057cf93f49	gut	Fungi	Ascomycota	Dothideomycetes	Pleosporales	Phaeosphaeriaceae	Piniphoma	Piniphoma_wesendahlina	820
ac68e8d2075ea7fe7bb44393bc255c70	gut	Fungi	Ascomycota	Sordariomycetes	Hypocreales	Stachybotryaceae	Stachybotrys		931
acc9b0bce134f0973a38da3f27388108	gut	Fungi	Ascomycota	Dothideomycetes	Capnodiales	Mycosphaerellaceae	Ramularia		90
ad49db250508a251c29f50aee885b363	gut	Fungi	Ascomycota	Sordariomycetes	Diaporthales	Diaporthaceae	Diaporthe		18
ae7e3a9bef379797345f432bac344640	gut	Fungi	Ascomycota	Dothideomycetes	Pleosporales	Phaeosphaeriaceae	Neosetophoma	Neosetophoma_rosigena	15
af78c3514e1adda92b780a90cc2dbe2b	gut	Fungi	Ascomycota	Dothideomycetes	Pleosporales	Phaeosphaeriaceae	Pseudoophiobolus	Pseudoophiobolus_subhyalinisporus	12
aff07a317f86e977c42510c1d16e92cb	gut	Fungi	Ascomycota	Dothideomycetes	Pleosporales	Phaeosphaeriaceae	Leptospora		30
b0ad532c956d887b79e616d35b2e3029	leaf	Fungi	Ascomycota	Dothideomycetes	Capnodiales	Mycosphaerellaceae	Ramularia		2783
b3697fcb9f3d4d48762714acf7f6e992	gut	Fungi	Ascomycota	Eurotiomycetes	Verrucariales	Verrucariaceae	Verrucaria	Verrucaria_nigrescens	3
b37894df50a1470de8a4adfdb42de35a	gut	Fungi							74
b4dbe8254ed168a51235937138df845c	gut	Fungi	Ascomycota	Sordariomycetes	Xylariales				6
b580f96e847a8af13f4dcda6a7fdeab1	gut	Fungi	Ascomycota	Dothideomycetes	Pleosporales	Pleosporaceae	Alternaria		252
b88dc304b3f08e02949a0cdbce893359	gut	Fungi	Ascomycota	Saccharomycetes	Saccharomycetales	Saccharomycetales_fam_Incertae_sedis	Candida	Candida_sake	112
b8d55f1ac51244cf351264d66d4f511d	gut	Fungi	Ascomycota	Leotiomycetes	Helotiales	Helotiaceae	Tetracladium		3
b9c945c83125c312fb4858edace0118d	gut	Fungi	Ascomycota	Dothideomycetes	Pleosporales				101
b9df864aa2043fe074d9b07e51199bb4	gut	Fungi	Ascomycota	Dothideomycetes	Capnodiales				4
bc3b9dc47c3c4c0f847e5e3ad6f89c62	gut	Fungi							7
bd65bd46493606696a35b89596d6f506	gut	Fungi	Ascomycota	Dothideomycetes	Pleosporales	Pleosporaceae	Alternaria	Alternaria_alternata	578
bd7a0240569f5b29ca9aaead8831e4ee	gut	Fungi	Ascomycota	Dothideomycetes	Pleosporales	Didymellaceae			43
bde30e81a84e48bcbd20ceda8ffbb4a1	gut	Fungi	Ascomycota	Dothideomycetes	Pleosporales				155
bde60e8595401ad53410ec46a1130b99	gut	Fungi	Ascomycota	Dothideomycetes	Dothideales				114
bf6294f2b3b223b334356f415089acea	gut	Fungi	Ascomycota	Eurotiomycetes	Chaetothyriales	Epibryaceae	Epibryon	Epibryon_interlamellare	19
bf8fa9d8d3ffffd288da9ef7fb116660	gut	Fungi	Ascomycota	Leotiomycetes	Helotiales	Helotiales_fam_Incertae_sedis	Cadophora		10
c1d6d86b2ae2dd5e5b7d210a4b01c323	gut	Fungi	Ascomycota	Dothideomycetes	Pleosporales	Cucurbitariaceae	Neocucurbitaria		125
c206b660313879b828d836c700f41773	gut	Fungi	Ascomycota	Dothideomycetes	Pleosporales	Phaeosphaeriaceae	Neosetophoma	Neosetophoma_lunariae	24
c26045960e018c6ec90b89ead150f600	leaf	Fungi	Ascomycota	Sordariomycetes	Xylariales	Amphisphaeriaceae	Monochaetia	Monochaetia_junipericola	164
c27d069c54fd5865680ff54b53d0e9bb	gut	Fungi	Ascomycota	Dothideomycetes	Pleosporales	Pleosporaceae			20
c49f14f6b88c3fb8c61aeed9b161920c	gut	Fungi	Ascomycota	Dothideomycetes	Pleosporales	Phaeosphaeriaceae	Paraphoma	Paraphoma_fimeti	8
c4d11a85be8c30450378a376a534e62a	gut	Fungi	Ascomycota	Dothideomycetes	Pleosporales	Pleosporaceae	Stemphylium	Stemphylium_vesicarium	22
c4ecf83a0903e3cc644a47c3da33f8b2	gut	Fungi	Ascomycota	Sordariomycetes	Diaporthales	Valsaceae			23
c53fa63a18703a8432d0d43e9f63513a	gut	Fungi	Ascomycota	Sordariomycetes	Xylariales				17
c665ec9eeb2293ad83092f4ff0398d2a	gut	Fungi	Ascomycota	Dothideomycetes	Capnodiales	Mycosphaerellaceae	Ramularia		120
c686ca6b909ae896fb25bf219010f152	gut	Unassigned							15
c85cb91ecf4c34e9072ddb6fa6c006b4	gut	Fungi	Ascomycota	Dothideomycetes	Pleosporales	Phaeosphaeriaceae	Muriphaeosphaeria	Muriphaeosphaeria_viburni	258
cd7fd6a343d9efe24fa63a46785fc1ff	gut	Fungi	Ascomycota	Sordariomycetes	Xylariales				2
cdf09210100d80b3440393d5cc1bcfdf	gut	Fungi	Ascomycota	Dothideomycetes	Dothideales				7
ce5567a3e957d10540bc1527331ebe30	leaf	Fungi	Basidiomycota	Exobasidiomycetes	Exobasidiales	Exobasidiaceae	Exobasidium		16
cf49b77be6b54441cfa9f5f2ca0499bf	gut	Fungi	Ascomycota	Dothideomycetes	Pleosporales	Phaeosphaeriaceae	Pseudoophiobolus	Pseudoophiobolus_italicus	13
cfafdc9f9f536e0fe4650e409ce853be	gut	Fungi	Ascomycota						20
cfe812b84204fea0c9c3250cae16adaa	gut	Fungi	Ascomycota	Dothideomycetes	Pleosporales	Phaeosphaeriaceae	Neosetophoma	Neosetophoma_samararum	48
d0aea30dc50c8cebe13c55865802e7f5	gut	Fungi	Ascomycota	Lecanoromycetes	Teloschistales	Teloschistaceae			13
d210461e238f9818f3482ed8eed35345	gut	Fungi	Ascomycota	Sordariomycetes	Diaporthales	Gnomoniaceae	Plagiostoma	Plagiostoma_dilatatum	44
d2ee9f19b97daa1ea4e0a2134637fd88	gut	Fungi	Ascomycota	Dothideomycetes	Pleosporales	Phaeosphaeriaceae	Phaeosphaeria	Phaeosphaeria_triglochinicola	4
d30758c2e5ff4f12ab4427fb8df77cd9	gut	Fungi	Ascomycota	Dothideomycetes	Pleosporales	Phaeosphaeriaceae	Neosetophoma	Neosetophoma_lunariae	34
d4211367af7549e091837e88d27e77a4	gut	Fungi	Ascomycota	Dothideomycetes	Capnodiales	Teratosphaeriaceae	Devriesia	Devriesia_pseudoamericana	45
d4751a1136afc7e98ea1c06f95b41ad2	gut	Fungi	Ascomycota	Lecanoromycetes	Caliciales	Physciaceae	Physcia	Physcia_adscendens	130
d7cbcb4b807baff70e60cbfa03aa02d7	gut	Fungi	Basidiomycota	Exobasidiomycetes	Microstromatales	Microstromataceae	Microstroma	Microstroma_bacarum	48
d87a17f8972055473196ccd0eb9ba50b	gut	Fungi	Ascomycota	Sordariomycetes	Diaporthales	Gnomoniaceae	Plagiostoma		9
d9f867983412d431558c31ec03b0d227	gut	Fungi	Ascomycota	Dothideomycetes	Dothideales	Dothioraceae	Dothiora		590
da6c223e16faf401f9262e6c81af0722	gut	Fungi	Ascomycota	Dothideomycetes	Capnodiales	Cladosporiaceae			32
db659fdc29cb6f62c0bc3b27855547ce	gut	Fungi							47
db7073d9258284d011936d00c5ffc6ef	gut	Fungi	Ascomycota	Dothideomycetes	Pleosporales	Didymellaceae			48
dce7e37746152068eb7ae692f8dd0633	gut	Fungi	Ascomycota	Dothideomycetes	Pleosporales	Cucurbitariaceae	Neocucurbitaria	Neocucurbitaria_acerina	38
dd7ba12d55d4ac0f71d25bcc66e2b65d	gut	Fungi	Ascomycota	Dothideomycetes	Pleosporales	Phaeosphaeriaceae	Leptospora		31
ddb5483b3cd66b9cbfb189181e840e2d	gut	Fungi	Ascomycota	Leotiomycetes	Helotiales	Sclerotiniaceae			67
ddeeef1d917f568ddadc4b3ff0c9ad17	gut	Fungi	Ascomycota	Dothideomycetes	Pleosporales	Leptosphaeriaceae	Subplenodomus	Subplenodomus_iridicola	24
de27806b3259c761c9b3659a52efb07d	gut	Fungi	Ascomycota	Sordariomycetes	Xylariales	Amphisphaeriaceae	Seimatosporium	Seimatosporium_quercinum	3
e11a4debbc6562c299e79631069abec8	gut	Fungi	Ascomycota	Eurotiomycetes	Chaetothyriales	Cyphellophoraceae	Anthopsis	Anthopsis_deltoidea	5
e26f987eeb55915d0a26e72d5ac2884a	gut	Fungi	Ascomycota	Dothideomycetes	Pleosporales	Didymellaceae			11
e2752542ff742b8c7c44347836920473	gut	Fungi	Basidiomycota	Cystobasidiomycetes	Cystobasidiomycetes_ord_Incertae_sedis	Buckleyzymaceae	Buckleyzyma	Buckleyzyma_aurantiaca	5
e2d4a23d57260ffd0646c5c08453f587	gut	Fungi	Ascomycota	Leotiomycetes	Helotiales	Helotiaceae	Tetracladium		24
e2f82d9567c80ab1c37b9c9c4e8d512c	gut	Fungi	Basidiomycota	Tremellomycetes	Cystofilobasidiales	Mrakiaceae	Itersonilia	Itersonilia_pannonica	4
e3ae48612d6356aa0f4e0301567cf554	gut	Fungi	Ascomycota	Leotiomycetes	Helotiales	Sclerotiniaceae			124
e3d551f1484713a0e68bc252f64b1597	gut	Fungi	Ascomycota	Leotiomycetes	Helotiales	Sclerotiniaceae	Dumontinia	Dumontinia_tuberosa	117
e3de1be948686b864fe5a6c765644092	gut	Fungi	Basidiomycota	Exobasidiomycetes	Exobasidiales	Exobasidiaceae	Exobasidium	Exobasidium_maculosum	22
e40d4c71a4c581354170246f7cbaf943	gut	Fungi	Ascomycota	Dothideomycetes	Pleosporales	Phaeosphaeriaceae	Acericola	Acericola_italica	11
e426413383b1ea32ffc6da42342bb318	gut	Fungi	Ascomycota	Dothideomycetes	Pleosporales	Didymellaceae			256
e4a81d6edb769d6bfb41d823984441a8	gut	Fungi	Ascomycota	Dothideomycetes					13
e4b8deaed4070f56d680838d177f7207	gut	Fungi	Ascomycota	Eurotiomycetes	Chaetothyriales	Epibryaceae	Epibryon	Epibryon_interlamellare	9
e4f5d8c812585b9e6a86139517c501b9	gut	Fungi	Ascomycota	Dothideomycetes	Capnodiales	Teratosphaeriaceae	Constantinomyces	Constantinomyces_oldenburgensis	166
e581024ccb5790413a48454167070c85	gut	Fungi	Ascomycota	Sordariomycetes	Diaporthales	Valsaceae	Cytospora		71
e5c140b66bcd5c311aa64ad99717d67e	gut	Fungi	Basidiomycota	Exobasidiomycetes	Exobasidiales	Exobasidiaceae	Exobasidium	Exobasidium_japonicum	4
e5d14dc4065f150005baa8b6052c93ee	gut	Fungi	Ascomycota	Leotiomycetes	Helotiales	Dermateaceae	Calloria	Calloria_urticae	422
e661750ed263bf29d339c52ddb07b9e2	gut	Fungi	Ascomycota	Dothideomycetes	Capnodiales	Teratosphaeriaceae			13
e6d6295d8af1da5a8575e074f0d1c276	gut	Fungi	Ascomycota	Dothideomycetes	Pleosporales				5
e7fa1355449f934b4ecc3175b0d50b19	gut	Fungi	Ascomycota	Dothideomycetes	Pleosporales	Phaeosphaeriaceae	Muriphaeosphaeria	Muriphaeosphaeria_viburni	24
e93d79cf6ca25170b69346c04bd02fb5	gut	Fungi	Ascomycota	Leotiomycetes	Erysiphales	Erysiphaceae	Neoerysiphe	Neoerysiphe_galii	3
ea64f943a7515edd2f58062c3a31d4c3	leaf	Fungi	Basidiomycota	Agaricomycetes	Agaricales	Physalacriaceae	Strobilurus	Strobilurus_stephanocystis	5
ea6dcae9506dc4d8293a81b46f9c3c3e	gut	Fungi	Ascomycota	Dothideomycetes	Dothideales	Dothioraceae	Dothiora		103
ea9f5872cab1f70e7f5b7e24838b57f6	gut	Fungi	Ascomycota	Dothideomycetes	Pleosporales	Didymellaceae	Neoascochyta	Neoascochyta_exitialis	32
eacdd91cbef0fd374484226674b1fa95	leaf	Fungi	Ascomycota	Dothideomycetes	Pleosporales	Didymellaceae			83
eacdd91cbef0fd374484226674b1fa95	gut	Fungi	Ascomycota	Dothideomycetes	Pleosporales	Didymellaceae			963
ee3357264133db763c500c25d63f76fb	gut	Fungi	Ascomycota	Dothideomycetes	Pleosporales				21
ee5dcbf2b81b1dcc3b6243779a16caed	gut	Fungi	Ascomycota	Lecanoromycetes	Candelariales	Candelariaceae			3
ee68ad5ce88d9c245cb80b39a47fc620	gut	Fungi	Ascomycota	Leotiomycetes	Helotiales	Helotiaceae	Helicodendron		34
eeb303659e4c6fadb907871f9e328abf	gut	Unassigned							3
f04c5689138ff08bf2a5d53b239c5d1d	gut	Fungi	Ascomycota	Leotiomycetes					160
f11c2f11d5a5a428dbb6e9f9775df2e9	gut	Fungi	Ascomycota	Lecanoromycetes	Lecanoromycetes_ord_Incertae_sedis	Lecanoromycetes_fam_Incertae_sedis	Phacidiella	Phacidiella_eucalypti	39
f1c67e9190c01cba322793a91c8ad768	gut	Fungi	Ascomycota	Dothideomycetes	Pleosporales	Pleosporaceae	Alternaria		2044
f3cd47718f3e415d6f53386b1381a619	gut	Fungi	Ascomycota	Sordariomycetes	Xylariales	Amphisphaeriaceae	Monochaetia	Monochaetia_junipericola	137
f3e2c7cfaef8e0861a52756a97df0852	gut	Fungi	Ascomycota	Dothideomycetes	Pleosporales	Phaeosphaeriaceae			19
f5b295bef456d116d7f373585c1ce2db	gut	Fungi	Ascomycota	Saccharomycetes	Saccharomycetales	Debaryomycetaceae	Debaryomyces	Debaryomyces_prosopidis	34
f6b586e6d4f54eb15e3682b48c72c0dd	gut	Fungi	Ascomycota						16
f6db43b5e9c8646c379b3a654a63099b	gut	Fungi							21
f6dfda724cb46e7581c880f65607bc91	gut	Fungi	Ascomycota	Sordariomycetes	Diaporthales	Valsaceae			146
f70bda63a244556a1395128c749a4036	gut	Fungi	Ascomycota	Dothideomycetes	Capnodiales	Teratosphaeriaceae	Constantinomyces	Constantinomyces_oldenburgensis	23
f730b6ee625249e14b2ffed4cb3292f2	gut	Fungi	Ascomycota	Saccharomycetes	Saccharomycetales	Phaffomycetaceae	Cyberlindnera	Cyberlindnera_jadinii	6
f7496b532b678a786dc5f08445faa73d	gut	Fungi	Ascomycota	Dothideomycetes	Dothideales	Dothioraceae	Hormonema	Hormonema_macrosporum	700
f7bed1845516453b28b945083cb72a7d	gut	Fungi	Ascomycota	Sordariomycetes	Diaporthales	Gnomoniaceae	Plagiostoma	Plagiostoma_jonesii	27
f7cfa82ba4eabed5b88fe8cbd654df09	gut	Fungi	Ascomycota	Leotiomycetes	Helotiales	Sclerotiniaceae	Monilinia	Monilinia_polystroma	81
f81b1542fc385c98d7993f6f631bdf82	gut	Fungi	Ascomycota	Dothideomycetes	Pleosporales	Phaeosphaeriaceae	Leptospora		24
f82dda55d0dee1e77b3acadb837e6207	gut	Fungi							19
f90c319574ea450a14f74741baeef20b	gut	Fungi	Ascomycota	Leotiomycetes	Erysiphales	Erysiphaceae	Neoerysiphe	Neoerysiphe_galii	11
f987f379e140af15f266dcbce9570a40	gut	Fungi	Ascomycota	Dothideomycetes	Pleosporales				25
f9d538d80f27959d480e98afc2d808b5	gut	Fungi	Basidiomycota	Exobasidiomycetes	Microstromatales	Microstromataceae	Microstroma	Microstroma_bacarum	31
fb665b5615ab92f01fb597d509f6559d	gut	Fungi	Ascomycota	Sordariomycetes	Diaporthales	Cryphonectriaceae			40
fcb043bfa8a7d8e3708c7c003fc9070e	gut	Fungi	Ascomycota	Leotiomycetes	Helotiales	Sclerotiniaceae			32
fcb27a44f684d656bd71e2a73001a9e5	gut	Unassigned							3
fe6fe5b9189a9b4884a079ec0b8e8baf	gut	Fungi							8
ffcf94942cebd3c26a308afa218fe43a	gut	Fungi	Ascomycota	Dothideomycetes	Dothideales				499
Celkový součet									66486
