# Supplementary material for: Fungi are more transient than bacteria in caterpillar gut microbiomes
Source: Sci Rep. 2022 Sep 16;12:15552. doi: 10.1038/s41598-022-19855-5 (PMC9481635; doi:10.1038/s41598-022-19855-5)
Supplement: Supplementary file 6 — Supplementary Table S5. [file 41598_2022_19855_MOESM6_ESM.xlsx]

## Sheet: Bacteria
Sample ID	unkn NRP-J	Candidatus Nitrososphaera	Halococcus	Haloterrigena	unkn Halobacteriaceae	Methanobacterium	Methanobrevibacter	Methanosphaera	unkn Methanobacteriaceae	Methanocella	Methanoculleus	Candidatus Methanoregula	Methanolinea	Methanosaeta	Methanosarcina	CM44	Deinococcus	unkn Deinococcaceae	B-42	Truepera	unkn Trueperaceae	unkn Deinococcales	Meiothermus	Thermus	unkn Thermaceae	unkn 11-24	unkn DS-100	unkn PK29	unkn Ellin6075	unkn RB41	unkn [Chloracidobacteria]	unkn Acidobacteria-5	unkn CCU21	unkn mb2424	unkn RB40	unkn iii1-15	Edaphobacter	Terriglobus	unkn Acidobacteriaceae	Candidatus Koribacter	unkn Koribacteraceae	unkn Acidobacteriales	unkn MVS-40	unkn Ellin6513	Geothrix	unkn Holophagaceae	unkn 32-20	unkn DS-18	unkn SJA-36
AG01	0	0	0	0	0	0	0	0	0	0	0	0	0	0	0	0	0	0	0	0	0	0	0	0	0	0	0	0	0	0	0	0	0	4	0	0	0	0	0	0	0	0	0	0	0	0	0	0	0
AG02	0	0	0	0	0	0	0	0	0	0	0	0	0	0	0	0	0	0	0	0	0	0	0	0	0	0	0	0	0	0	0	0	0	0	0	0	0	0	5	0	0	0	0	0	0	2	0	0	0
AG05	0	0	0	0	0	0	0	0	0	0	0	0	0	0	0	0	2	0	0	0	0	0	0	5	0	0	0	0	0	0	0	0	0	0	0	4	0	0	0	0	0	0	0	0	0	0	0	0	0
AG07	0	0	0	0	0	0	0	0	0	0	0	0	0	0	0	0	0	0	0	0	0	0	0	0	0	0	0	0	0	0	0	0	0	0	0	0	0	0	0	0	0	0	0	0	0	0	0	0	0
AG08	0	0	0	0	0	0	0	0	0	0	0	0	0	0	0	0	0	0	0	0	0	0	0	0	0	0	0	0	0	0	0	0	0	2	0	0	0	0	0	0	0	0	0	0	0	0	0	0	0
AG09	0	0	0	0	0	0	0	0	0	0	0	0	0	0	0	0	0	0	0	0	0	0	0	0	0	0	0	0	0	0	0	3	0	0	0	0	0	0	0	0	2	0	0	0	0	0	0	0	0
AG10	0	0	0	0	0	0	0	0	0	0	0	0	0	0	0	0	16	0	0	0	0	4	0	0	0	0	0	0	0	0	0	0	0	0	0	0	0	0	0	0	0	0	0	0	0	0	0	0	0
AG100	0	0	0	0	0	0	0	0	0	0	0	0	0	0	0	0	0	0	0	0	0	0	0	11	0	0	0	0	0	0	0	0	0	0	0	0	0	0	0	0	0	0	0	0	0	0	0	0	0
AG101	0	0	0	0	0	0	0	0	0	0	0	0	0	0	0	0	0	0	0	0	0	0	0	0	0	0	0	0	0	0	0	0	0	0	0	0	0	0	0	0	5	0	0	0	0	0	0	0	0
AG102	0	0	0	0	0	0	0	0	0	0	0	0	0	0	0	0	11	0	0	0	0	0	0	13	0	0	0	0	0	0	0	0	3	0	0	7	0	0	5	0	0	0	0	0	0	0	0	0	0
AG103	0	0	0	0	0	0	0	0	0	0	0	0	0	0	0	0	0	0	0	0	0	0	0	0	0	0	0	0	0	0	0	0	0	0	0	0	0	0	0	0	0	0	0	0	0	0	0	0	0
AG104	0	0	0	0	0	0	0	0	0	0	0	0	0	0	0	0	0	0	0	4	0	0	0	2	0	0	0	0	0	0	0	0	0	0	0	0	0	0	0	0	0	0	0	0	0	0	0	0	0
AG105	0	0	0	0	0	0	0	0	0	0	0	0	0	0	0	0	0	0	0	3	0	0	0	0	0	0	0	0	0	0	0	0	0	0	0	0	0	0	0	0	0	0	0	0	0	0	0	0	0
AG106	0	0	0	0	0	0	0	0	0	0	0	0	0	0	0	0	0	0	0	0	0	0	0	0	0	0	0	0	6	0	0	0	0	0	0	0	0	0	0	0	0	0	0	0	0	0	0	0	0
AG107	0	0	0	0	0	0	0	0	0	0	0	0	0	0	0	0	41	0	0	0	0	0	0	0	0	0	0	0	0	0	0	0	0	0	0	0	0	0	0	0	0	0	0	0	0	0	0	0	0
AG109	0	0	0	0	0	0	0	0	0	0	0	0	0	0	0	0	0	0	0	0	0	0	0	6	0	0	0	0	0	0	0	0	0	0	0	0	0	0	5	0	0	0	0	3	0	0	0	0	0
AG11	0	0	0	0	0	0	0	0	0	0	0	0	0	0	0	0	4	0	0	0	0	0	0	0	0	0	0	0	0	0	0	0	0	0	0	0	0	0	6	0	0	0	0	0	0	0	0	0	0
AG111	0	0	0	0	0	0	0	0	0	0	0	0	0	0	0	0	0	0	0	97	0	0	0	0	0	0	0	0	0	0	0	0	0	0	0	0	0	0	0	0	0	0	0	0	0	0	0	0	0
AG112	0	0	0	0	0	0	0	0	0	0	0	0	0	0	0	0	38	0	0	0	0	0	0	24	0	0	0	0	0	0	0	0	0	0	0	0	0	0	15	0	0	0	0	10	0	0	0	0	0
AG113	0	0	0	0	0	0	0	0	0	0	0	0	0	0	0	0	4	0	0	0	0	0	0	0	0	0	0	0	0	3	0	0	0	0	0	0	0	0	3	0	0	0	0	0	0	0	0	0	0
AG114	0	0	0	0	0	0	0	0	0	0	0	0	0	0	0	0	7	0	0	0	0	0	0	0	0	0	0	0	0	0	0	0	0	0	0	0	0	0	0	0	0	0	0	0	0	0	0	0	0
AG115	0	0	0	0	0	0	0	0	0	0	0	0	0	0	0	0	9	0	0	0	0	0	0	19	0	0	0	0	0	0	0	0	0	8	0	0	0	0	0	0	0	0	0	0	0	0	0	0	0
AG116	0	0	0	0	0	0	0	0	0	0	0	0	0	0	0	0	33	0	0	0	0	0	0	0	0	0	0	0	0	0	0	0	0	0	0	0	0	0	24	0	0	0	0	0	0	0	0	0	0
AG117	0	0	0	0	0	0	0	0	0	0	0	0	0	0	0	0	0	0	0	0	0	0	0	0	0	0	0	0	0	0	0	0	0	0	0	0	0	0	0	0	0	0	0	0	0	0	0	0	0
AG118	0	0	0	0	0	0	0	0	0	0	0	0	0	0	0	0	43	6	0	0	0	0	0	0	0	0	0	0	0	0	0	0	0	0	0	0	0	0	0	0	0	0	0	0	0	0	0	0	0
AG12	0	0	0	0	0	0	0	0	0	0	0	0	0	0	0	0	0	0	0	0	0	0	0	0	0	0	0	0	0	0	0	0	0	0	0	0	0	0	0	0	0	0	0	0	0	0	0	0	0
AG120	0	0	0	0	0	0	0	0	0	0	0	0	0	0	0	0	55	0	0	9	0	0	0	0	0	0	0	0	0	0	0	0	0	0	0	0	0	0	4	0	0	0	0	0	0	0	0	0	0
AG122	0	0	0	0	0	0	0	0	0	0	0	0	0	0	0	0	0	0	0	0	0	0	0	9	0	0	0	0	0	0	0	0	0	0	0	0	0	0	0	0	0	0	0	0	0	0	0	0	0
AG123	0	0	0	0	0	0	0	0	0	0	0	0	0	0	0	0	0	0	0	0	0	0	0	0	0	0	0	0	0	0	0	0	0	0	0	0	0	0	0	0	0	0	0	0	0	0	0	0	0
AG124	0	0	0	0	0	0	0	0	0	0	0	0	0	0	0	0	20	0	0	0	0	0	0	0	0	0	0	0	2	0	0	0	0	0	0	0	0	0	0	0	0	0	0	0	0	0	0	0	0
AG125	0	0	0	0	0	0	0	0	0	0	0	0	0	0	0	0	0	0	0	0	0	0	0	0	0	0	0	0	0	0	0	0	0	0	0	0	0	0	0	0	0	0	0	0	0	0	0	0	0
AG126	0	0	0	0	0	0	0	0	0	0	0	0	0	0	0	0	26	0	0	0	0	0	0	3	0	0	0	0	0	0	0	0	0	0	0	0	0	0	0	0	0	0	0	0	0	0	0	0	0
AG127	0	0	0	0	0	0	0	0	0	0	0	0	0	0	0	0	0	0	0	0	0	0	0	0	0	0	0	0	0	0	0	0	0	0	0	0	0	0	0	0	0	0	0	0	0	0	0	0	0
AG128	0	0	0	0	0	0	0	0	0	0	0	0	0	0	0	0	0	0	0	0	0	0	0	0	0	0	0	0	0	0	0	0	0	0	0	0	0	0	0	0	0	0	0	0	0	0	0	0	0
AG129	0	0	0	0	0	0	0	0	0	0	0	0	0	0	0	0	0	0	0	0	0	0	0	0	0	0	0	0	0	0	0	0	0	0	0	0	0	0	0	0	0	0	0	0	0	0	0	0	0
AG130	0	0	0	0	0	0	0	0	0	0	0	0	0	0	0	0	17	0	0	0	0	0	14	0	0	0	0	0	0	0	0	0	0	0	0	0	0	0	2	0	0	0	0	0	0	0	0	0	0
AG132	0	0	0	0	0	0	0	0	0	0	0	0	0	0	0	0	2	0	0	0	0	0	0	0	0	0	0	0	0	0	0	0	0	0	0	0	0	0	0	0	0	0	0	0	0	0	0	0	0
AG133	0	0	0	0	0	0	0	0	0	0	0	0	0	0	0	0	0	0	0	0	0	0	0	0	0	0	0	0	0	0	0	0	0	0	0	0	0	0	79	0	0	0	0	0	0	0	0	0	0
AG134	0	0	0	0	0	0	0	0	0	0	0	0	0	0	0	0	23	0	0	0	0	0	0	0	0	0	0	0	0	0	0	0	0	0	0	0	0	0	3	0	0	0	0	0	0	0	0	0	0
AG135	0	0	0	0	0	0	0	0	0	0	0	0	0	0	0	0	0	0	0	0	0	0	0	0	0	0	0	0	0	0	0	0	0	0	0	0	0	0	0	0	0	0	0	0	0	0	0	0	0
AG14	0	0	0	0	0	0	0	0	0	0	0	0	0	0	0	0	0	0	0	0	0	0	0	0	0	0	0	0	0	0	0	0	0	0	0	0	0	0	0	0	0	0	0	0	0	0	0	0	0
AG15	0	0	0	0	0	0	0	0	0	0	0	0	0	0	0	0	0	0	0	0	0	0	0	0	0	0	0	0	0	0	0	0	0	0	0	0	0	0	0	0	0	0	0	0	0	0	0	0	0
AG17	0	0	0	0	0	0	0	0	0	0	0	0	0	0	0	0	0	0	0	0	0	0	0	0	0	0	0	0	0	0	0	3	0	0	0	0	0	0	0	0	0	0	0	0	0	0	0	4	0
AG20	0	0	0	0	0	0	0	0	0	0	0	0	0	0	0	0	13	0	0	0	0	0	0	0	0	0	0	0	0	0	0	0	0	0	0	0	0	0	3	0	0	0	0	0	0	0	0	0	0
AG21	0	0	0	0	0	0	0	0	0	0	0	0	0	0	0	0	2	0	0	0	0	0	0	0	0	0	0	0	0	0	0	0	0	0	0	0	0	0	4	0	0	0	0	0	0	0	0	0	0
AG23	0	0	0	0	0	0	0	0	0	0	0	0	0	0	0	0	0	0	0	0	0	0	8	0	3	0	0	0	0	0	0	0	0	0	0	9	0	0	0	0	0	0	0	0	0	0	0	4	0
AG25	0	0	0	0	0	0	0	0	0	0	0	0	0	0	0	0	0	0	0	0	0	0	0	11	0	0	0	0	0	0	0	0	0	0	0	10	0	0	0	0	0	0	0	0	0	0	0	0	0
AG26	0	0	0	0	0	0	0	0	0	0	0	0	0	0	0	0	0	0	0	0	0	0	0	30	0	0	0	0	0	0	0	0	0	0	0	0	0	0	0	0	4	0	0	0	0	0	0	0	0
AG30	0	0	0	0	0	0	0	0	0	0	0	0	0	0	0	0	56	0	0	0	0	0	0	11	0	0	0	0	0	0	0	0	0	0	0	0	0	0	0	0	0	0	0	0	0	0	0	0	0
AG31	0	0	0	0	0	0	0	0	0	0	0	0	0	0	0	0	61	0	0	0	0	0	7	0	0	0	0	0	4	0	0	0	4	0	0	4	0	0	48	0	0	0	0	0	0	0	0	0	0
AG32	0	0	0	0	0	0	0	0	0	0	0	0	0	0	0	0	0	0	0	0	0	0	0	0	0	74	0	0	0	0	0	0	4	0	5	9	0	0	11	0	0	0	0	0	0	0	0	0	0
AG34	0	0	0	0	0	0	0	0	0	0	0	0	0	0	0	0	0	0	0	0	0	0	0	0	0	0	0	0	0	0	0	0	0	0	0	0	0	0	0	0	0	0	0	0	0	0	0	0	0
AG35	0	0	0	0	0	0	0	0	0	0	0	0	0	0	0	0	66	0	0	0	0	0	0	0	0	0	0	0	0	0	0	0	0	0	0	0	0	0	0	0	0	0	0	0	0	0	0	0	0
AG36	0	0	0	0	0	0	0	0	0	0	0	0	0	0	0	0	0	0	0	0	0	0	0	0	0	0	0	0	0	0	0	0	0	0	0	0	0	0	26	0	0	0	0	0	0	0	0	0	0
AG37	0	0	0	0	0	0	0	0	0	0	0	0	0	0	0	0	0	0	0	0	0	0	0	10	0	0	0	0	0	0	0	0	0	0	0	0	0	0	244	0	0	0	0	0	0	0	0	0	0
AG38	0	0	0	0	0	0	0	0	0	0	0	0	0	0	22	0	156	0	0	0	16	0	0	8	0	0	0	0	0	0	0	0	0	0	0	0	0	0	6	0	0	0	0	0	0	0	0	0	0
AG40	0	0	0	0	0	0	0	0	0	0	0	0	0	0	0	0	0	0	0	0	0	0	13	57	0	0	0	0	0	0	0	0	0	0	0	0	0	0	0	0	0	0	0	0	0	0	0	0	0
AG42	0	0	0	0	0	0	0	0	0	0	0	0	0	0	0	0	0	0	0	0	0	0	0	29	0	0	0	0	0	0	0	0	0	0	0	0	0	0	7	0	2	0	0	0	0	0	0	0	0
AG43	0	0	0	0	0	0	0	0	0	0	0	0	0	0	0	0	0	0	0	0	0	0	0	17	0	0	0	0	0	0	0	0	0	0	0	0	0	0	0	0	0	0	0	0	0	0	0	0	0
AG44	0	0	0	0	0	0	0	0	0	0	0	0	0	0	0	0	25	0	0	0	0	0	0	29	0	0	0	0	0	0	0	0	0	0	0	0	0	0	0	0	0	0	0	0	0	0	0	0	0
AG46	0	0	0	0	0	0	0	0	0	0	0	0	0	0	0	0	0	0	0	0	0	0	0	0	0	0	0	0	0	0	0	0	0	0	0	0	0	0	0	0	0	0	0	0	0	0	0	0	0
AG47	0	0	0	0	0	0	0	0	0	0	0	0	0	0	0	0	0	0	0	0	0	0	0	0	0	0	0	0	0	0	0	0	0	0	0	0	0	0	0	0	0	0	0	0	0	0	0	0	0
AG49	0	0	0	0	0	0	0	0	0	0	0	0	0	0	0	0	0	0	0	0	0	0	0	0	0	0	0	0	0	0	0	0	0	0	0	0	0	0	0	0	0	0	0	0	0	0	0	0	0
AG51	0	0	0	0	0	0	0	0	0	0	0	0	0	0	0	0	0	0	0	0	0	0	0	0	0	0	0	0	0	0	0	0	0	0	0	0	0	0	0	0	0	0	0	0	0	0	0	0	0
AG53	0	0	0	0	0	0	0	0	0	0	0	0	0	0	0	0	0	0	0	0	0	0	0	0	0	0	0	0	0	0	0	0	0	0	0	0	0	0	0	0	0	0	0	0	0	0	0	0	0
AG54	0	0	0	0	0	0	0	0	0	0	0	0	0	0	0	0	0	0	0	0	0	0	0	0	0	0	0	0	0	0	0	0	0	0	0	0	0	0	0	0	0	0	0	0	0	0	0	0	0
AG56	0	0	0	0	0	0	0	0	0	0	0	0	0	0	0	0	2	0	0	0	0	0	0	0	0	0	0	0	0	0	0	0	0	0	0	0	0	0	0	0	0	0	0	0	0	0	0	0	0
AG57	0	0	0	0	0	0	0	0	0	0	0	0	0	0	0	0	0	0	0	0	0	0	0	0	0	0	0	0	0	0	0	0	0	0	0	0	0	0	6	0	0	0	0	0	0	0	0	0	0
AG58	0	0	0	0	0	0	0	0	0	0	0	0	0	0	0	0	10	0	0	0	0	0	0	0	0	0	0	0	0	0	0	0	0	0	0	0	0	0	0	0	0	0	0	0	0	0	0	0	0
AG59	0	0	0	0	0	0	0	0	0	0	0	0	0	0	0	0	3	0	0	0	0	0	0	0	0	0	0	0	0	4	0	0	0	0	0	0	0	0	36	0	0	0	0	3	0	0	0	0	0
AG60	0	0	0	0	0	0	0	0	0	0	0	0	0	0	0	0	0	0	0	0	0	0	0	20	0	0	0	0	0	0	0	0	0	6	0	0	0	0	0	0	0	0	0	0	0	0	0	0	0
AG61	0	0	0	0	0	0	0	0	0	0	0	0	0	0	0	0	2	0	0	0	0	0	0	2	0	0	0	0	0	0	0	0	0	0	0	0	0	0	0	0	0	0	0	0	0	0	0	0	0
AG62	0	0	0	0	0	0	0	0	0	0	0	0	0	0	0	0	6	0	0	14	0	0	0	3	0	0	0	0	0	0	0	0	0	0	0	3	0	0	0	0	0	0	0	0	0	0	0	0	0
AG64	0	0	0	0	0	0	0	0	0	0	0	0	0	0	0	0	0	0	0	0	0	0	0	0	0	0	0	0	0	0	0	0	0	0	0	0	0	0	0	0	0	0	0	0	0	0	0	0	0
AG65	0	0	0	0	0	0	0	0	0	0	0	0	0	0	0	0	0	0	0	0	0	0	0	3	0	0	0	0	0	0	0	0	0	0	0	0	0	0	0	0	0	0	0	0	0	0	0	0	0
AG67	0	0	0	0	0	0	0	0	0	0	0	0	0	0	0	0	0	0	0	0	0	0	0	11	0	0	0	0	0	0	0	0	0	0	0	0	0	0	0	0	0	0	0	0	0	0	0	0	0
AG68	0	0	0	0	0	0	0	0	0	0	0	0	0	0	0	0	0	0	0	0	0	0	0	0	0	0	0	0	0	0	0	0	0	0	0	0	0	0	0	0	0	0	0	0	0	0	0	0	0
AG69	0	0	0	0	0	0	0	0	0	0	0	0	0	0	0	0	36	0	0	0	0	0	0	0	0	0	0	0	0	0	0	0	0	0	0	0	0	0	0	0	0	0	0	0	0	0	0	0	0
AG71	0	0	0	0	0	0	0	0	0	0	0	0	0	0	0	0	0	0	0	0	0	0	0	0	0	0	0	0	0	0	0	0	0	0	0	0	0	0	3	0	0	0	0	0	0	0	0	0	0
AG72	0	0	0	0	0	0	0	0	0	0	0	0	0	0	0	0	0	0	33	0	0	0	0	2	0	0	0	0	0	0	0	0	0	0	0	5	0	0	0	0	0	0	0	0	0	0	0	0	0
AG74	0	0	0	0	0	0	0	0	0	0	0	0	0	0	0	0	0	0	0	0	0	0	0	35	0	0	0	0	0	0	0	0	0	0	0	0	0	0	33	0	0	0	0	0	0	0	0	0	0
AG76	0	0	0	0	0	0	0	0	0	0	0	0	0	0	0	0	0	0	0	0	0	0	0	0	0	0	0	0	0	0	0	0	0	0	0	0	0	0	0	0	0	0	0	0	0	0	0	0	0
AG77	0	0	0	0	0	0	0	0	0	0	0	0	0	0	0	0	42	0	0	0	0	0	0	50	0	0	0	0	0	0	0	0	0	0	0	0	0	0	3	0	0	0	0	0	0	0	0	0	0
AG78	0	0	0	0	0	0	0	0	0	0	0	0	0	0	0	0	27	0	0	0	0	0	0	24	0	0	22	0	0	0	0	0	0	0	0	0	0	0	3	0	0	0	0	0	0	0	0	0	0
AG79	0	0	0	0	0	0	0	0	0	0	0	0	0	0	0	0	0	0	0	0	0	0	0	0	0	0	0	0	0	0	0	0	0	0	0	0	0	0	0	0	0	0	0	0	0	0	0	0	0
AG80	0	0	0	0	0	0	0	0	0	0	0	0	0	0	0	0	0	0	0	0	0	0	0	19	0	0	0	0	0	0	0	0	0	0	0	0	0	0	0	0	0	0	0	0	0	0	0	0	0
AG82	0	0	0	0	0	0	0	0	0	0	0	0	0	0	0	0	0	0	0	0	0	0	0	37	0	0	0	0	13	0	0	0	0	0	0	0	0	0	0	0	15	0	0	0	0	0	0	0	0
AG84	0	0	0	0	0	0	0	0	0	0	0	0	0	0	0	0	26	0	0	0	0	0	0	13	0	0	0	0	0	0	0	0	0	0	0	0	0	0	14	0	0	0	0	0	0	0	0	0	0
AG85	0	0	0	0	0	0	0	0	0	0	0	0	0	0	0	0	0	0	0	0	0	0	0	0	0	0	0	0	0	0	0	0	0	0	0	0	0	0	0	0	0	0	0	0	0	0	0	0	0
AG86	0	0	0	0	0	0	0	0	0	0	0	0	0	0	0	0	0	0	0	0	0	0	0	2	0	0	0	0	0	0	0	0	0	0	0	0	0	0	0	0	0	0	0	0	0	0	0	0	0
AG87	0	0	0	0	0	0	0	0	0	0	0	0	0	0	0	0	0	0	0	0	0	0	0	0	0	0	0	0	0	0	0	0	0	0	0	0	0	0	0	0	0	0	0	0	0	0	0	0	0
AG88	0	0	0	0	0	0	0	0	0	0	0	0	0	0	0	0	5	4	0	0	0	0	0	0	0	0	0	0	0	0	0	0	0	0	0	0	0	0	12	0	0	0	0	0	0	0	0	2	0
AG89	0	0	0	0	3	0	0	0	0	0	0	0	0	0	0	0	33	0	0	0	0	0	9	6	0	0	0	0	0	0	0	0	0	0	0	0	0	2	10	0	0	4	0	0	0	0	0	0	0
AG90	0	0	0	0	0	0	0	0	0	0	0	0	0	0	0	0	27	0	0	0	0	0	0	0	0	0	0	0	2	0	0	0	0	0	0	0	0	0	15	0	0	0	0	0	0	0	0	0	0
AG91	0	0	0	0	0	0	0	0	0	0	0	0	0	0	0	0	0	0	0	0	0	0	0	0	0	0	0	0	0	0	0	0	0	0	0	0	0	0	0	0	0	0	0	0	0	0	0	0	0
AG92	0	0	0	0	0	0	0	0	0	0	0	0	0	0	0	0	0	0	0	0	0	0	0	0	0	0	0	0	0	0	0	0	0	0	0	5	0	0	0	0	0	0	0	0	0	0	0	0	0
AG93	0	0	0	0	0	0	0	0	0	0	0	0	0	0	0	0	0	0	0	0	0	0	0	0	0	0	0	0	0	0	0	0	0	0	0	0	0	0	0	0	0	0	0	0	0	0	0	0	0
AG94	0	0	0	0	0	0	0	0	0	0	0	0	0	0	0	0	0	0	0	0	0	0	0	0	0	0	0	0	0	0	0	0	0	0	0	0	0	0	2	0	0	0	0	0	0	0	0	0	0
AG95	0	0	0	0	0	0	0	0	0	0	0	0	0	0	0	0	0	0	0	0	0	0	0	0	0	0	0	0	0	0	0	0	0	0	0	0	0	0	0	0	0	0	0	0	0	0	0	0	0
AG96	0	0	0	0	0	0	0	0	0	0	0	0	0	0	0	0	0	0	0	0	0	0	0	0	0	0	0	0	0	0	0	0	0	0	0	0	0	0	0	0	0	0	0	0	0	0	0	0	0
AG97	0	0	0	0	0	0	0	0	0	0	0	0	0	0	0	0	0	0	0	0	0	0	0	0	0	0	0	0	0	0	0	0	0	0	0	0	0	0	0	0	0	0	0	0	0	0	0	0	0
AG98	0	0	0	0	0	0	0	0	0	0	0	0	0	0	0	0	0	0	0	0	0	0	0	0	0	0	0	0	0	0	0	0	0	0	0	0	0	0	0	0	0	0	0	0	0	0	0	0	0
AG99	0	0	0	0	0	0	0	0	0	0	0	0	0	0	0	0	0	0	0	0	0	0	0	0	0	0	0	0	0	0	0	0	0	0	0	0	0	0	0	0	0	0	0	0	0	0	0	0	0
AL01	0	0	0	0	0	0	0	0	0	0	0	0	0	0	0	0	0	0	0	0	0	0	0	0	0	0	0	0	0	0	0	0	0	0	0	0	0	0	0	0	0	0	0	0	0	0	0	0	0
AL02	0	0	0	0	0	0	0	0	0	0	0	0	0	0	0	0	0	0	0	0	0	0	0	0	0	0	0	0	0	0	0	0	0	0	0	0	0	0	0	0	0	0	0	0	0	0	0	0	0
AL03	0	0	0	0	0	0	0	0	0	0	0	0	0	0	0	0	0	0	0	0	0	0	0	0	0	0	0	0	0	0	0	0	0	0	0	0	0	0	0	0	0	0	0	0	0	0	0	0	0
AL10	0	0	0	0	0	0	0	0	0	0	0	0	0	0	0	0	0	0	0	0	0	0	0	0	0	0	0	0	0	0	0	0	0	0	0	0	0	0	0	0	0	0	0	0	0	0	0	0	0
AL100	0	0	0	0	0	0	0	0	0	0	0	0	0	0	0	0	0	0	0	0	0	0	0	0	0	0	0	0	0	0	0	0	0	0	0	0	0	0	0	0	0	0	0	0	0	0	0	0	0
AL101	0	0	0	0	0	0	0	0	0	0	0	0	0	0	0	0	0	0	0	0	0	0	0	0	0	0	0	0	0	0	0	0	0	0	0	0	0	0	0	0	0	0	0	0	0	0	0	0	0
AL103	0	0	0	0	0	0	0	0	0	0	0	0	0	0	0	0	0	0	0	0	0	0	0	0	0	0	0	0	0	0	0	0	0	0	0	0	0	0	0	0	0	0	0	0	0	0	0	0	0
AL104	0	0	0	0	0	0	0	0	0	0	0	0	0	0	0	0	0	0	0	0	0	0	0	3	0	0	0	0	0	0	0	0	0	0	0	0	0	0	5	0	0	0	0	0	0	0	0	0	0
AL105	0	0	0	0	0	0	0	0	0	0	0	0	0	0	0	0	0	0	0	0	0	0	0	0	0	0	0	0	0	0	0	0	0	0	0	0	0	0	0	0	0	0	0	0	0	0	0	0	0
AL106	0	0	0	0	0	0	0	0	0	0	0	0	0	0	0	0	0	0	0	0	0	0	0	0	0	0	0	0	0	0	0	0	0	0	0	0	0	0	0	0	0	0	0	0	0	0	0	0	0
AL107	0	0	0	0	0	0	0	0	0	0	0	0	0	0	0	0	0	0	0	0	0	0	0	0	0	0	0	0	0	0	0	0	0	0	0	0	0	0	0	0	0	0	0	0	0	0	0	0	0
AL108	0	0	0	0	0	0	0	0	0	0	0	0	0	0	0	0	0	0	0	0	0	0	0	0	0	0	0	0	0	0	0	0	0	0	0	0	0	0	0	0	0	0	0	0	0	0	0	0	0
AL109	0	0	0	0	0	0	0	0	0	0	0	0	0	0	0	0	33	0	0	0	0	0	0	0	0	0	0	0	0	0	0	0	0	0	0	0	0	0	0	0	0	0	0	0	0	0	0	0	0
AL11	0	0	0	0	0	0	0	0	0	0	0	0	0	0	0	0	0	0	0	0	0	0	0	0	0	0	0	0	0	0	0	0	0	0	0	0	0	0	0	0	0	0	0	0	0	0	0	0	0
AL110	0	0	0	0	0	0	0	0	0	0	0	0	0	0	0	0	0	0	0	0	0	0	0	0	0	0	0	0	0	0	0	0	0	0	0	0	0	0	0	0	0	0	0	0	0	0	0	0	0
AL111	0	0	0	0	0	0	0	0	0	0	0	0	0	0	0	0	0	0	0	0	0	0	0	0	0	0	0	0	0	0	0	0	0	0	0	0	0	0	0	0	0	0	0	0	0	0	0	0	0
AL112	0	0	0	0	0	0	0	0	0	0	0	0	0	0	0	0	0	0	0	0	0	0	0	0	0	0	0	0	0	0	0	0	0	0	0	0	0	0	0	0	0	0	0	0	0	0	0	0	0
AL113	0	0	0	0	0	0	0	0	0	0	0	0	0	0	0	0	0	0	0	0	0	0	0	0	0	0	0	0	0	0	0	0	0	0	0	0	0	0	0	0	0	0	0	0	0	0	0	0	0
AL114	0	0	0	0	0	0	0	0	0	0	0	0	0	0	0	0	0	0	0	0	0	0	0	0	0	0	0	0	0	0	0	0	0	0	0	2	0	0	0	0	0	0	0	0	0	0	0	0	0
AL12	0	0	0	0	0	0	0	0	0	0	0	0	0	0	0	0	0	0	0	0	0	0	0	0	0	0	0	0	0	0	0	0	0	0	0	0	0	0	0	0	0	0	0	0	0	0	0	0	0
AL13	0	0	0	0	0	0	0	0	0	0	0	0	0	0	0	0	0	0	0	0	0	0	0	0	0	0	0	0	0	0	0	0	0	0	0	0	0	0	0	0	0	0	0	0	0	0	0	0	0
AL14	0	0	0	0	0	0	0	0	0	0	0	0	0	0	0	0	0	0	0	0	0	0	0	0	0	0	0	0	0	0	0	0	0	0	0	2	0	0	0	0	0	0	0	0	0	0	0	0	0
AL17	0	0	0	0	0	0	0	0	0	0	0	0	0	0	0	0	0	0	0	0	0	0	0	0	0	0	0	0	0	0	0	0	0	0	0	0	0	0	0	0	0	0	0	0	0	0	0	0	0
AL19	0	0	0	0	0	0	0	0	0	0	0	0	0	0	0	0	0	0	0	0	0	0	0	3	0	0	0	0	0	0	0	0	0	0	0	0	0	0	0	0	0	0	0	0	0	0	0	0	0
AL21	0	0	0	0	0	0	0	0	0	0	0	0	0	0	0	0	0	0	0	0	0	0	0	0	0	0	0	0	0	0	0	0	0	0	0	0	0	0	0	0	0	0	0	0	0	0	0	0	0
AL29	0	0	0	0	0	0	0	0	0	0	0	0	0	0	0	0	4	0	0	0	0	0	0	0	0	0	0	0	0	0	0	0	0	0	0	0	0	0	0	0	0	0	0	0	0	0	0	0	0
AL30	0	0	0	0	0	0	0	0	0	0	0	0	0	0	0	0	0	0	0	0	0	0	0	0	0	0	0	0	0	0	0	0	0	0	0	0	0	0	0	0	0	0	0	0	0	0	0	0	0
AL31	0	0	0	0	0	0	0	0	0	0	0	0	0	0	0	0	0	0	0	0	0	0	0	0	0	0	0	0	0	0	0	0	0	0	0	0	0	0	0	0	0	0	0	0	0	0	0	0	0
AL34	0	0	0	0	0	0	0	0	0	0	0	0	0	0	0	0	0	0	0	0	0	0	0	0	0	0	0	0	0	0	0	0	0	0	0	0	0	0	0	0	0	0	0	0	0	0	0	0	0
AL37	0	0	0	0	0	0	0	0	0	0	0	0	0	0	0	0	10	0	0	0	0	0	0	7	0	0	0	0	0	0	0	0	0	0	0	0	0	0	0	0	0	0	0	0	0	0	0	0	0
AL39	0	0	0	0	0	0	0	0	0	0	0	0	0	0	0	0	0	0	0	0	0	0	0	0	0	0	0	0	0	0	0	0	0	0	0	0	0	0	0	0	0	0	0	0	0	0	0	0	0
AL40	0	0	0	0	0	0	0	0	0	0	0	0	0	0	0	0	2	0	0	0	0	0	0	0	0	0	0	0	0	0	0	0	0	0	0	0	0	0	0	0	0	0	0	0	0	0	0	0	0
AL42	0	0	0	0	0	0	0	0	0	0	0	0	0	0	0	0	0	0	0	0	0	0	0	0	0	0	0	0	0	0	0	0	0	0	0	0	0	0	0	0	0	0	0	0	0	0	0	0	0
AL43	0	0	0	0	0	0	0	0	0	0	0	0	0	0	0	0	0	0	0	0	0	0	0	2	0	0	0	0	0	0	0	0	0	0	0	0	0	0	2	0	0	0	0	0	0	0	0	0	0
AL44	0	0	0	0	0	0	0	0	0	0	0	0	0	0	0	0	0	0	0	0	0	0	0	0	0	0	0	0	0	0	0	0	0	0	0	0	0	0	0	0	0	0	0	0	0	0	0	0	0
AL46	0	0	0	0	0	0	0	0	0	0	0	0	0	0	0	0	0	0	0	0	0	0	0	16	0	0	0	0	0	0	0	0	0	0	0	0	0	0	0	0	0	0	0	0	0	0	0	0	0
AL47	0	0	0	0	0	0	0	0	0	0	0	0	0	0	0	0	8	0	0	0	0	0	0	0	0	0	0	0	0	0	0	0	0	0	0	0	0	0	0	0	0	0	0	0	0	0	0	0	0
AL48	0	0	0	0	0	0	0	0	0	0	0	0	0	0	0	0	0	0	0	0	0	0	0	0	0	0	0	0	0	0	0	0	0	0	0	0	0	0	0	0	0	0	0	0	0	0	0	0	0
AL49	0	0	0	0	0	0	0	0	0	0	0	0	0	0	0	0	12	0	0	0	0	0	0	0	0	0	0	0	0	0	0	0	0	0	0	0	0	0	0	0	0	0	0	0	0	0	0	0	0
AL50	0	0	0	0	0	0	0	0	0	0	0	0	0	0	0	0	6	0	0	0	0	0	0	0	0	0	0	0	0	0	0	0	0	0	0	0	0	0	0	0	0	0	0	0	0	0	0	0	0
AL51	0	0	0	0	0	0	0	0	0	0	0	0	0	0	0	0	14	0	0	0	0	0	0	0	0	0	0	0	0	0	0	0	0	0	0	0	0	0	0	0	0	0	0	0	0	0	0	0	0
AL52	0	0	0	0	0	0	0	0	0	0	0	0	0	0	0	0	207	0	0	0	0	0	0	2	0	0	0	0	0	0	0	0	0	0	0	0	0	0	0	0	0	0	0	0	0	0	0	0	0
AL53	0	0	0	0	0	0	0	0	0	0	0	0	0	0	0	0	0	0	0	0	0	0	0	0	0	0	0	0	0	0	0	0	0	0	0	2	0	0	0	0	0	0	0	0	0	0	0	0	0
AL54	0	0	0	0	0	0	0	0	0	0	0	0	0	0	0	0	0	0	0	0	0	0	0	0	0	0	0	0	0	0	0	0	0	0	0	0	0	0	0	0	0	0	0	0	0	0	0	0	0
AL55	0	0	0	0	0	0	0	0	0	0	0	0	0	0	0	0	0	0	0	0	0	0	0	0	0	0	0	0	0	0	0	0	0	0	0	0	0	0	0	0	0	0	0	0	0	0	0	0	0
AL56	0	0	0	0	0	0	0	0	0	0	0	0	0	0	0	0	4	0	0	0	0	0	0	0	0	0	0	0	0	0	0	0	0	0	0	0	0	0	0	0	0	0	0	0	0	0	0	0	0
AL57	0	0	0	0	0	0	0	0	0	0	0	0	0	0	0	0	0	0	0	0	0	0	0	0	0	0	0	0	0	0	0	0	0	0	0	0	0	0	0	0	0	0	0	0	0	0	0	0	0
AL58	0	0	0	0	0	0	0	0	0	0	0	0	0	0	0	0	0	0	0	0	0	0	0	0	0	0	0	0	0	0	0	0	0	0	0	0	0	0	0	0	0	0	0	0	0	0	0	0	0
AL59	0	0	0	0	0	0	0	0	0	0	0	0	0	0	0	0	4	0	0	0	0	0	0	0	0	0	0	0	0	0	0	0	0	0	0	0	0	0	0	0	0	0	0	0	0	0	0	0	0
AL60	0	0	0	0	0	0	0	0	0	0	0	0	0	0	0	0	23	0	0	0	0	0	0	0	0	0	0	0	0	0	0	0	0	0	0	0	0	0	0	0	0	0	0	0	0	0	0	0	0
AL61	0	0	0	0	0	0	0	0	0	0	0	0	0	0	0	0	0	0	0	0	0	0	0	6	0	0	0	0	0	0	0	0	0	0	0	0	0	0	13	0	0	0	0	0	0	0	0	0	0
AL62	0	0	0	0	0	0	0	0	0	0	0	0	0	0	0	0	0	0	0	0	0	0	0	0	0	0	0	0	0	0	0	0	0	0	0	0	0	0	0	0	0	0	0	0	0	0	0	0	0
AL63	0	0	0	0	0	0	0	0	0	0	0	0	0	0	0	0	0	0	0	0	0	0	0	0	0	0	0	0	0	0	0	0	0	0	0	0	0	0	0	0	0	0	0	0	0	0	0	0	0
AL64	0	0	0	0	0	0	0	0	0	0	0	0	0	0	0	0	0	0	0	0	0	0	0	0	0	0	0	0	0	0	0	0	0	0	0	0	0	0	0	0	0	0	0	0	0	0	0	0	0
AL65	0	0	0	0	0	0	0	0	0	0	0	0	0	0	0	0	0	0	0	0	0	0	0	0	0	0	0	0	0	0	0	0	0	0	0	0	0	0	0	0	0	0	0	0	0	0	0	0	0
AL66	0	0	0	0	0	0	0	0	0	0	0	0	0	0	0	0	0	0	0	0	0	0	0	2	0	0	0	0	0	0	0	0	0	0	0	0	0	0	0	0	0	0	0	0	0	0	0	0	0
AL67	0	0	0	0	0	0	0	0	0	0	0	0	0	0	0	0	0	0	0	0	0	0	0	0	0	0	0	0	0	0	0	0	0	0	0	0	0	0	0	0	0	0	0	0	0	0	0	0	0
AL68	0	0	0	0	0	0	0	0	0	0	0	0	0	0	0	0	0	0	0	0	0	0	0	0	0	0	0	0	0	0	0	0	0	0	0	0	0	0	0	0	0	0	0	0	0	0	0	0	0
AL69	0	0	0	0	0	0	0	0	0	0	0	0	0	0	0	0	0	0	0	0	0	0	0	0	0	0	0	0	0	0	0	0	0	0	0	0	0	0	0	0	0	0	0	0	0	0	0	0	0
AL70	0	0	0	0	0	0	0	0	0	0	0	0	0	0	0	0	0	0	0	0	0	0	0	0	0	0	0	0	0	0	0	0	0	0	0	0	0	0	0	0	0	0	0	0	0	0	0	0	0
AL71	0	0	0	0	0	0	0	0	0	0	0	0	0	0	0	0	0	0	0	0	0	0	0	0	0	0	0	0	0	0	0	0	0	0	0	0	0	0	0	0	0	0	0	0	0	0	0	0	0
AL73	0	0	0	0	0	0	0	0	0	0	0	0	0	0	0	0	0	0	0	0	0	0	0	0	0	0	0	0	0	0	0	0	0	0	0	0	0	0	0	0	0	0	0	0	0	0	0	0	0
AL74	0	0	0	0	0	0	0	0	0	0	0	0	0	0	0	0	0	0	0	0	0	0	0	0	0	0	0	0	0	0	0	0	0	0	0	0	0	0	0	0	0	0	0	0	0	0	0	0	0
AL75	0	0	0	0	0	0	0	0	0	0	0	0	0	0	0	0	0	0	0	0	0	0	0	0	0	0	0	0	0	0	0	0	0	0	0	0	0	0	0	0	0	0	0	0	0	0	0	0	0
AL76	0	0	0	0	0	0	0	0	0	0	0	0	0	0	0	0	0	0	0	0	0	0	0	0	0	0	0	0	0	0	0	0	0	0	0	0	0	0	0	0	0	0	0	0	0	0	0	0	0
AL77	0	0	0	0	0	0	0	0	0	0	0	0	0	0	0	0	0	0	0	0	0	0	0	0	0	0	0	0	0	0	0	0	0	0	0	0	0	0	7	0	0	0	0	0	0	0	0	0	0
AL78	0	0	0	0	0	0	0	0	0	0	0	0	0	0	0	0	0	0	0	0	0	0	0	0	0	0	0	0	0	0	0	0	0	0	0	0	0	0	0	0	0	0	0	0	0	0	0	0	0
AL79	0	0	0	0	0	0	0	0	0	0	0	0	0	0	0	0	0	0	0	0	0	0	0	0	0	0	0	0	0	0	0	0	0	0	0	0	0	0	0	0	0	0	0	0	0	0	0	0	0
AL80	0	0	0	0	0	0	0	0	0	0	0	0	0	0	0	0	0	0	0	0	0	0	0	0	0	0	0	0	0	0	0	0	0	0	0	0	0	0	0	0	0	0	0	0	0	0	0	0	0
AL81	0	0	0	0	0	0	0	0	0	0	0	0	0	0	0	0	0	0	0	0	0	0	0	0	0	0	0	0	0	0	0	0	0	0	0	0	0	0	0	0	0	0	0	0	0	0	0	0	0
AL82	0	0	0	0	0	0	0	0	0	0	0	0	0	0	0	0	0	0	0	0	0	0	0	0	0	0	0	0	0	0	0	0	0	0	0	0	0	0	0	0	0	0	0	0	0	0	0	0	0
AL83	0	0	0	0	0	0	0	0	0	0	0	0	0	0	0	0	0	0	0	0	0	0	0	0	0	0	0	0	0	0	0	0	0	0	0	0	0	0	0	0	0	0	0	0	0	0	0	0	0
AL84	0	0	0	0	0	0	0	0	0	0	0	0	0	0	0	0	0	0	0	0	0	0	0	0	0	0	0	0	0	0	0	0	0	0	0	0	0	0	0	0	0	0	0	0	0	0	0	0	0
AL85	0	0	0	0	0	0	0	0	0	0	0	0	0	0	0	0	0	0	0	0	0	0	0	0	0	0	0	0	0	0	0	0	0	0	0	0	0	0	0	0	0	0	0	0	0	0	0	0	0
AL86	0	0	0	0	0	0	0	0	0	0	0	0	0	0	0	0	0	0	0	0	0	0	0	0	0	0	0	0	0	0	0	0	0	2	0	0	0	0	0	0	0	0	0	0	0	0	0	0	0
AL87	0	0	0	0	0	0	0	0	0	0	0	0	0	0	0	0	0	0	0	0	0	0	0	0	0	0	0	0	0	0	0	0	0	0	0	0	0	0	0	0	0	0	0	0	0	0	0	0	0
AL88	0	0	0	0	0	0	0	0	0	0	0	0	0	0	0	0	0	0	0	3	0	0	0	0	0	0	0	0	0	0	0	0	0	0	0	0	0	0	0	0	0	0	0	0	0	0	0	4	0
AL89	0	0	0	0	0	0	0	0	0	0	0	0	0	0	0	0	0	0	0	0	0	0	0	0	0	0	0	0	0	0	0	0	0	0	0	0	0	0	0	0	0	0	0	0	0	0	0	0	0
AL90	0	0	0	0	0	0	0	0	0	0	0	0	0	0	0	0	0	0	0	0	0	0	0	0	0	0	0	0	0	0	0	0	0	0	0	0	0	0	0	0	0	0	0	0	0	0	0	0	0
AL91	0	0	0	0	0	0	0	0	0	0	0	0	0	0	0	0	0	0	0	0	0	0	0	0	0	0	0	0	0	0	0	0	0	0	0	0	0	0	0	0	0	0	0	0	0	0	0	0	0
AL92	0	0	0	0	0	0	0	0	0	0	0	0	0	0	0	0	0	0	0	0	0	0	0	0	0	0	0	0	0	0	0	0	0	0	0	0	0	0	0	0	0	0	0	0	0	0	0	0	0
AL93	0	0	0	0	0	0	0	0	0	0	0	0	0	0	0	0	0	0	0	0	0	0	0	0	0	0	0	0	0	0	0	0	0	0	0	0	0	0	0	0	0	0	0	0	0	0	0	0	0
AL95	0	0	0	0	0	0	0	0	0	0	0	0	0	0	0	0	0	0	0	0	0	0	0	0	0	0	0	0	0	0	0	0	0	0	0	0	0	0	0	0	0	0	0	0	0	0	0	0	0
AL96	0	0	0	0	0	0	0	0	0	0	0	0	0	0	0	0	0	0	0	0	0	0	0	0	0	0	0	0	0	0	0	0	0	0	0	0	0	0	0	0	0	0	0	0	0	0	0	0	0
AL97	0	0	0	0	0	0	0	0	0	0	0	0	0	0	0	0	0	0	0	0	0	0	0	0	0	0	0	0	0	0	0	0	0	0	0	0	0	0	0	0	2	0	0	0	0	0	0	0	0
AL99	0	0	0	0	0	0	0	0	0	0	0	0	0	0	0	0	0	0	0	0	0	0	0	0	0	0	0	0	0	0	0	0	0	0	0	0	0	0	0	0	0	0	0	0	0	0	0	0	0
E01	0	0	0	0	0	0	0	0	0	0	0	0	0	0	0	0	51	0	0	0	0	0	0	4	0	0	0	0	0	0	0	0	0	0	0	0	0	0	24	0	0	0	0	0	0	0	0	0	0
E02	0	0	0	0	0	0	0	0	0	0	0	0	0	0	0	0	0	0	0	0	0	0	0	6	0	0	0	0	0	0	0	0	0	0	0	0	0	0	7	0	0	0	0	0	0	0	0	0	0
E03	0	0	0	0	0	0	0	0	0	0	0	0	0	0	0	0	30	0	0	0	0	0	0	0	0	0	0	0	0	0	0	0	0	0	0	0	0	0	0	0	0	0	0	0	0	0	0	0	0
E04	0	0	0	0	0	0	0	0	0	0	0	0	0	0	0	0	3	0	0	6	0	0	0	0	0	0	0	0	0	0	0	0	0	0	0	0	0	0	0	0	0	0	0	0	0	0	0	0	0
E05	0	0	0	0	0	0	0	0	0	0	0	0	0	0	0	0	15	0	0	0	0	0	0	14	0	0	0	0	0	0	0	0	0	0	0	0	0	0	11	0	0	0	0	0	0	0	0	0	0
E06	0	0	0	0	0	0	0	0	0	0	0	0	0	0	0	0	0	0	0	0	0	0	0	0	0	0	0	0	0	0	0	0	0	0	0	0	0	0	0	0	0	0	0	0	0	0	0	0	0
E07	0	0	0	0	0	0	0	0	0	0	0	0	0	0	0	0	0	0	0	0	0	0	0	0	0	0	0	0	0	0	0	0	0	0	0	0	0	0	3	0	0	0	0	0	0	0	0	0	0
E08	0	0	0	0	0	0	0	0	0	0	0	0	0	0	0	0	0	0	0	0	0	0	0	0	0	0	0	0	0	0	0	0	0	0	0	0	0	0	0	0	0	0	0	0	0	0	0	0	0
E09	0	0	0	0	0	0	0	0	0	0	0	0	0	0	0	0	0	0	0	0	0	0	0	0	0	0	0	0	0	0	0	0	0	0	0	0	0	0	0	0	0	0	0	0	0	0	0	0	0
E10	0	0	0	0	0	0	0	0	0	0	0	0	0	0	0	0	0	0	0	0	0	0	0	0	0	0	0	0	0	0	0	0	0	0	0	0	0	0	0	0	0	0	0	0	0	0	0	0	0
E11	0	0	0	0	0	0	0	0	0	0	0	0	0	0	0	0	7	0	0	0	0	0	0	3	0	0	0	0	0	0	0	0	0	0	0	0	0	0	0	0	6	0	0	0	0	0	0	0	0
E12	0	0	0	0	0	0	0	0	0	0	0	0	0	0	0	0	0	0	0	0	0	0	0	0	0	0	0	0	0	0	0	0	0	0	0	0	0	0	0	0	0	0	0	0	0	0	0	0	0
E13	0	0	0	0	0	0	0	0	0	0	0	0	0	0	0	0	5	0	0	0	0	0	0	0	0	0	0	0	0	0	0	0	0	0	0	0	0	0	0	0	0	0	0	0	0	0	0	0	0
E14	0	0	0	0	0	0	0	0	0	0	0	0	0	0	0	0	19	0	0	0	0	0	0	0	0	0	0	0	0	0	0	0	0	0	0	0	0	0	12	0	0	0	0	0	0	0	0	0	0
E15	0	0	0	0	0	0	0	0	0	0	0	0	0	0	0	0	3	0	0	0	0	0	0	3	0	0	0	0	0	0	0	0	0	7	0	3	0	0	0	0	0	0	0	0	0	0	0	6	0
E16	0	0	0	0	0	0	0	0	0	0	0	0	0	0	0	0	21	0	0	0	0	0	0	0	0	0	0	0	0	0	0	0	0	0	0	0	0	0	2	0	0	0	0	0	0	0	0	0	0
E17	0	0	0	0	0	0	0	0	0	0	0	0	0	0	0	0	12	0	0	0	0	0	0	0	0	0	0	0	0	0	0	0	0	0	0	0	0	0	4	0	0	0	0	0	0	0	0	0	0
E18	0	0	0	0	0	0	0	0	0	0	0	0	0	0	0	0	15	0	0	0	0	0	0	0	0	0	0	0	2	0	0	0	0	0	0	2	0	0	0	0	0	0	0	0	0	0	0	0	0
E19	0	0	0	0	0	0	0	0	0	0	0	0	0	0	0	0	0	0	0	0	0	0	0	0	0	0	0	0	0	0	0	0	0	0	0	0	0	0	0	0	0	0	0	0	0	0	0	0	0
E20	0	0	0	0	0	0	0	0	0	0	0	0	0	0	0	0	0	0	0	3	0	0	0	0	0	0	0	0	0	0	0	0	0	0	0	4	0	0	2	0	0	0	0	0	0	0	0	0	0
E21	0	0	0	0	0	0	4	0	0	0	0	0	0	0	0	0	4	0	0	0	0	0	0	4	0	0	0	0	0	0	0	0	0	0	0	4	0	0	0	0	0	0	0	0	0	0	0	0	0
E22	0	0	0	0	0	0	0	0	0	0	0	0	0	0	0	0	5	0	0	0	0	0	0	0	0	0	0	0	0	0	0	0	0	0	0	0	0	0	0	0	0	0	0	0	0	0	0	0	0
E23	0	0	0	0	0	0	0	0	0	0	0	0	0	0	0	0	4	0	0	0	0	0	0	0	0	0	0	0	0	2	0	0	0	0	0	5	0	0	0	0	0	0	0	0	0	0	0	0	0
E24	0	0	0	0	0	0	0	0	0	0	0	0	0	0	0	0	0	0	0	0	0	0	0	0	0	0	0	0	0	2	0	0	0	0	0	0	0	0	5	0	0	0	0	0	0	0	0	0	0
E25	0	0	0	0	0	0	0	0	0	0	0	0	0	0	0	0	0	0	0	0	0	0	0	0	0	0	0	0	0	0	0	5	0	0	8	12	0	0	0	0	6	0	0	0	0	0	0	0	0
E26	0	0	0	0	0	0	0	0	0	0	0	0	0	0	0	0	3	0	0	0	0	0	0	0	0	0	0	0	0	0	0	0	0	0	0	6	0	0	0	0	0	0	0	0	0	0	0	0	0
E27	0	0	0	0	0	0	0	0	0	0	0	0	0	0	0	0	0	0	0	0	0	0	0	0	0	0	0	0	0	0	0	0	0	0	0	0	0	0	0	0	0	0	0	0	0	0	0	0	0
E28	0	0	0	0	0	0	0	0	0	0	0	0	0	0	0	0	0	0	0	0	0	0	0	0	0	0	0	0	0	0	0	0	0	0	0	0	0	0	44	0	0	0	0	0	0	0	0	0	0
E29	0	0	0	0	0	0	0	0	0	0	0	0	0	0	0	0	0	0	0	0	0	0	0	0	0	0	0	0	0	0	0	0	0	0	9	35	0	0	0	0	0	0	0	0	0	0	0	0	0
E30	0	0	0	0	0	0	0	0	0	0	0	0	0	0	0	0	0	0	0	0	0	0	0	0	0	0	0	0	0	0	0	0	0	0	0	0	0	0	0	0	0	0	0	0	0	0	0	0	0
E31	0	0	0	0	0	0	5	0	0	0	0	0	0	0	11	0	0	0	0	0	0	0	0	0	0	0	0	0	0	12	0	0	0	0	0	0	0	0	8	0	0	0	0	0	0	0	0	0	0
E32	0	0	0	0	0	0	0	0	0	0	0	0	0	0	0	0	0	0	0	0	0	0	0	0	0	0	0	0	0	0	0	0	0	0	0	0	0	0	0	0	0	0	0	0	0	0	0	0	0
E33	0	0	0	0	0	0	0	0	0	0	0	0	0	0	0	0	0	0	0	0	0	0	0	0	0	0	0	0	0	0	0	0	0	0	0	0	0	0	0	0	0	0	0	0	0	0	0	0	0
E34	0	0	0	0	0	0	0	0	0	0	0	0	0	0	0	0	0	0	0	0	0	0	0	0	0	0	0	0	0	0	0	0	0	0	0	0	0	0	0	0	0	0	0	0	0	0	0	0	0
E35	0	0	0	0	0	0	0	0	0	0	0	0	0	0	0	0	0	0	0	0	0	0	0	0	0	0	0	0	0	0	0	0	0	0	0	0	0	0	3	0	0	0	0	0	0	0	0	0	0
E36	0	0	0	0	0	0	0	0	0	0	0	0	0	0	0	0	0	0	0	0	0	0	0	6	0	0	0	0	0	0	0	0	0	0	0	0	0	0	11	0	0	0	0	0	0	0	0	0	0
E37	0	0	0	0	0	0	0	0	0	0	0	0	0	0	0	0	3	0	0	0	0	0	0	0	0	0	0	0	2	0	0	0	0	0	0	0	0	0	0	0	0	0	0	0	0	0	0	0	0
E38	0	0	0	0	0	0	0	0	0	0	0	0	0	0	0	0	17	0	0	0	0	0	0	0	0	0	0	0	0	0	0	0	0	0	0	0	0	0	0	0	0	0	0	0	0	0	0	0	0
E39	0	0	0	0	0	0	0	0	0	0	0	0	0	0	0	0	0	0	0	0	0	0	0	0	0	0	0	0	0	0	0	0	0	0	0	4	0	0	0	0	11	0	0	0	0	0	0	0	0
E40	0	0	0	0	0	0	0	0	0	0	0	0	0	0	0	0	0	0	0	0	0	0	0	0	0	0	0	0	0	0	0	0	0	0	0	0	0	0	0	0	0	0	0	0	0	0	0	0	0
E41	0	0	0	0	0	0	0	0	0	0	0	0	0	0	0	0	0	0	0	0	0	0	0	0	0	0	0	0	0	0	0	0	0	0	0	0	0	0	0	0	0	0	0	0	0	0	0	0	0
E42	0	0	0	0	0	0	0	0	0	0	0	0	0	0	0	0	0	0	0	0	0	0	0	0	0	0	0	0	0	0	0	0	0	0	0	0	0	0	0	0	0	0	0	0	0	0	0	0	0
E43	0	0	0	0	0	0	0	0	0	0	0	0	0	0	0	0	0	0	0	0	0	0	0	0	0	0	0	0	0	0	0	0	0	0	0	0	0	0	0	0	0	0	0	0	0	0	0	0	0
E44	0	0	0	0	0	0	0	0	0	0	0	0	0	0	0	0	0	0	0	0	0	0	0	0	0	0	0	0	0	0	0	0	0	0	0	0	0	0	2	0	0	0	0	0	0	0	0	0	0
E45	0	0	0	0	0	0	0	0	0	0	0	0	0	0	0	0	0	0	0	0	0	0	0	0	0	0	0	0	0	0	0	0	0	0	0	0	0	0	2	0	0	0	0	0	0	0	0	0	0
E46	0	0	0	0	0	0	0	0	0	0	0	0	0	0	0	0	0	0	0	0	0	0	0	0	0	0	0	0	0	0	0	0	0	0	0	0	0	0	0	0	0	0	0	0	0	0	0	0	0
E47	0	0	0	0	0	0	0	0	0	0	0	0	0	0	0	0	0	0	0	0	0	0	0	0	0	0	0	0	0	0	0	0	0	0	0	0	0	0	0	0	0	0	0	0	0	0	0	0	0
E48	0	0	0	0	0	0	0	0	0	0	0	0	0	0	0	2	0	0	0	0	0	0	0	4	0	0	0	0	0	0	0	0	0	0	0	0	0	0	0	0	0	0	0	0	0	0	0	0	0
E49	0	0	0	0	0	0	0	0	0	0	0	0	0	0	0	0	0	0	0	0	0	0	0	0	0	0	0	0	0	0	0	0	0	0	0	0	0	0	0	0	0	0	0	0	0	0	0	0	0
E50	0	0	0	0	0	0	0	0	0	0	0	0	0	0	0	0	0	0	0	0	0	0	0	0	0	0	0	0	0	0	0	0	0	0	0	0	0	0	10	0	0	0	0	0	0	0	0	0	0
E51	0	0	0	0	0	0	0	0	0	0	0	0	0	0	0	0	0	0	0	0	0	0	0	0	0	0	0	0	0	0	0	0	0	0	0	0	0	0	0	0	0	0	0	0	0	0	0	0	0
E52	0	0	0	0	0	0	0	0	0	0	0	0	0	0	0	0	16	0	0	0	0	0	0	3	0	0	0	19	0	7	0	0	0	23	16	61	0	0	0	0	0	0	0	0	0	0	0	0	0
E53	0	0	0	0	0	0	0	0	0	0	0	0	0	0	0	0	34	9	0	0	0	0	0	9	0	0	0	5	79	22	0	0	0	4	0	66	0	0	0	0	0	0	0	0	0	0	0	7	0
E54	0	0	0	0	0	0	0	0	0	0	0	0	0	0	0	4	28	0	0	3	0	0	0	0	0	0	0	0	0	0	0	0	0	27	0	19	0	0	0	0	0	0	0	0	0	0	0	4	0
E55	0	0	0	0	0	0	0	0	0	0	0	0	0	0	0	0	27	0	0	0	0	0	0	26	0	0	0	0	9	0	0	0	0	0	0	6	0	0	48	0	0	0	0	0	0	0	0	0	0
E56	0	0	0	0	0	0	0	0	0	0	0	0	0	0	0	0	0	0	0	0	0	0	0	0	0	0	0	0	0	0	0	0	0	0	0	0	0	0	0	0	0	0	0	0	0	0	0	0	0
E57	0	0	0	0	0	0	0	0	0	0	0	0	0	0	0	0	19	25	0	0	0	0	0	0	0	0	0	0	27	0	0	0	0	4	0	0	0	0	19	0	0	0	0	0	0	0	0	0	0
E58	0	0	0	0	0	0	0	0	0	0	0	0	0	0	0	0	19	0	18	0	0	0	0	11	0	5	0	0	12	0	0	0	0	12	0	53	0	0	21	0	0	0	0	0	0	0	0	0	0
E59	0	0	0	0	0	0	0	0	0	0	0	0	0	0	0	0	73	0	0	0	0	0	0	0	0	0	0	0	40	0	0	0	0	0	0	94	0	0	0	7	0	0	0	0	0	0	0	6	0
E60	0	0	0	0	0	0	0	0	0	0	0	0	0	0	0	0	0	0	0	0	0	0	0	0	0	0	0	0	15	7	0	0	0	0	0	0	0	0	0	0	0	0	0	0	0	0	0	0	0
E61	0	0	0	0	0	0	0	0	0	0	0	0	0	0	0	0	5	0	0	0	0	0	0	0	0	0	0	0	162	12	0	0	0	0	0	16	0	0	0	0	0	0	0	0	0	0	0	0	0
E62	0	0	0	0	0	0	0	0	0	0	0	0	0	0	0	0	3	0	0	0	0	0	0	0	0	0	0	0	0	0	0	0	0	0	0	0	0	0	0	0	0	0	0	0	0	0	0	0	0
E63	0	0	0	0	0	0	0	0	0	0	0	0	0	0	0	0	37	0	0	0	0	0	0	0	0	0	0	0	5	3	0	0	0	0	0	14	0	0	0	0	0	0	0	0	0	0	0	0	0
E64	0	0	0	0	0	0	0	0	0	0	0	0	0	0	0	0	36	0	0	0	0	0	6	0	0	0	0	0	0	0	0	0	0	0	0	0	0	0	31	7	0	0	0	0	0	0	0	3	0
E65	0	0	0	0	0	0	0	0	0	0	0	0	0	0	0	5	147	0	29	0	0	0	0	0	0	0	0	0	0	0	0	0	0	0	0	0	0	0	15	0	0	0	0	14	0	0	0	0	0
E66	0	0	0	0	0	0	0	0	0	0	0	0	0	0	0	0	0	0	0	0	0	0	0	0	0	0	0	0	0	2	0	0	0	0	0	0	0	0	0	0	0	0	0	0	0	0	0	0	0
E67	0	0	0	0	0	0	0	0	0	0	0	0	0	0	0	0	0	0	0	0	0	0	0	0	0	0	0	0	0	0	0	0	0	0	0	0	0	0	3	0	0	0	0	0	0	0	0	0	0
E68	0	0	0	0	0	0	0	0	0	0	0	0	0	0	0	0	0	0	0	0	0	0	0	10	0	0	0	0	0	0	0	0	0	0	0	0	0	0	0	0	0	0	0	0	0	0	0	0	0
E69	0	0	0	0	0	0	0	0	0	0	0	0	0	0	3	0	0	0	0	0	0	0	0	0	0	0	0	0	0	0	0	0	0	0	0	0	0	0	0	0	0	0	0	0	0	0	0	0	0
E70	0	0	0	0	0	0	0	0	0	0	0	0	0	0	0	0	0	0	0	0	0	0	0	0	0	0	0	0	0	0	0	0	0	0	0	0	0	0	0	0	0	0	0	0	0	0	0	0	0
E71	0	0	0	0	0	0	0	0	0	0	0	0	0	0	0	0	48	0	0	0	0	0	0	0	0	0	0	0	0	0	0	0	0	0	0	4	0	0	0	0	0	0	0	0	0	0	0	0	0
E72	0	0	0	0	0	0	0	0	0	0	0	0	0	0	0	0	5	0	0	0	0	0	0	0	0	0	0	0	0	0	0	0	0	0	0	0	0	0	0	0	0	0	0	0	0	0	0	0	0
E73	0	0	0	0	0	0	0	0	0	0	0	0	0	0	0	0	0	0	0	0	0	0	0	0	0	0	0	0	0	0	0	0	0	0	0	0	0	0	0	0	0	0	0	0	0	0	0	0	0
E74	0	0	0	0	0	0	0	0	0	0	0	0	0	0	0	0	2	0	0	0	0	0	0	0	0	0	0	0	0	0	0	0	0	0	0	0	0	0	0	0	0	0	0	0	0	0	0	0	0
E75	0	0	0	0	0	0	0	0	0	0	0	0	0	0	0	0	2	0	0	0	0	0	0	0	0	0	0	0	0	0	0	0	0	0	0	0	0	0	0	0	0	0	0	0	0	0	0	0	0
E76	0	0	0	0	0	0	0	0	0	0	0	0	0	0	0	0	0	0	0	0	0	0	0	0	0	0	0	0	0	0	0	0	0	0	0	0	0	0	0	0	0	0	0	0	0	0	0	0	0
E77	0	0	0	0	0	0	0	0	0	0	0	0	0	0	0	0	0	0	0	0	0	0	0	0	0	0	0	0	0	0	0	0	0	0	0	0	0	0	0	0	0	0	0	0	0	0	0	0	0
E78	0	0	0	0	0	0	0	0	0	0	0	0	0	0	0	0	0	0	0	0	0	0	0	0	0	0	0	0	0	0	0	0	0	0	0	0	0	0	0	0	0	0	0	0	0	0	0	0	0
E79	0	0	0	0	0	0	0	0	0	0	0	0	0	0	0	0	0	0	0	0	0	0	0	0	0	0	0	0	0	0	0	0	0	0	0	0	0	0	0	0	0	0	0	0	0	0	0	0	0
E80	0	0	0	0	0	0	0	0	0	0	0	0	0	0	0	0	0	0	0	0	0	0	0	0	0	0	0	0	0	0	0	0	0	0	0	0	0	0	0	0	0	0	0	0	0	0	0	0	0
E81	0	0	0	0	0	0	0	0	0	0	0	0	0	0	0	0	0	0	0	0	0	0	0	0	0	0	0	0	0	0	0	0	0	0	0	0	0	0	0	0	0	0	0	0	0	0	0	0	0
E82	0	0	0	0	0	0	0	0	0	0	0	0	0	0	0	0	0	0	0	0	0	0	0	0	0	0	0	0	0	0	0	0	0	0	0	0	0	0	0	0	0	0	0	0	0	0	0	0	0
E83	0	0	0	0	0	0	0	0	0	0	0	0	0	0	0	0	0	0	0	0	0	0	0	0	0	0	0	0	3	4	0	0	0	0	0	6	0	0	0	0	0	0	0	0	0	0	0	0	0
E84	0	0	0	0	0	0	0	0	0	0	0	0	0	0	0	0	0	0	0	0	0	0	0	0	0	0	0	0	0	0	0	0	0	0	0	0	0	0	0	0	0	0	0	0	0	0	0	0	0
E85	0	0	0	0	0	0	0	0	0	0	0	0	0	0	0	0	6	0	0	0	0	0	0	0	0	0	0	0	0	0	0	0	0	0	0	0	0	0	0	0	0	0	0	0	0	0	0	0	0
E86	0	0	0	0	0	0	0	0	0	0	0	0	0	0	0	0	0	0	0	0	0	0	0	0	0	0	0	0	0	0	0	0	0	0	0	0	0	0	0	0	0	0	0	0	0	0	0	0	0
E87	0	0	0	0	0	0	0	0	0	0	0	0	0	0	0	0	0	0	0	0	0	0	0	0	0	0	0	0	0	0	0	0	0	0	0	0	0	0	6	0	0	0	0	0	0	0	0	0	0
E88	0	0	0	0	0	0	0	0	0	0	0	0	0	0	0	0	0	0	0	0	0	0	0	0	0	0	0	0	0	10	0	0	0	0	0	6	0	0	5	3	0	0	0	0	0	0	0	0	0
E89	0	0	0	0	0	0	0	0	0	0	0	0	0	0	0	0	0	0	0	0	0	0	0	0	0	0	0	0	0	0	0	0	0	0	0	0	0	0	0	0	0	0	0	0	0	0	0	0	0
E90	0	0	0	0	0	0	0	0	0	0	0	0	0	0	0	0	0	0	0	0	0	0	0	0	0	0	0	0	0	0	0	0	0	0	0	0	0	0	4	0	0	0	0	0	0	0	0	0	0
E91	0	0	0	0	0	0	0	0	0	0	0	0	0	0	0	0	0	0	0	0	0	0	0	0	0	0	0	0	0	0	0	0	0	0	0	0	0	0	0	0	0	0	0	0	0	0	0	0	0
E92	0	0	0	0	0	0	0	0	0	0	0	0	0	0	0	0	0	0	0	0	0	0	0	0	0	0	0	0	0	0	0	0	0	0	0	0	0	0	12	0	2	0	0	0	0	0	0	0	0
E93	0	0	0	0	0	0	0	0	0	0	0	0	0	0	0	0	0	0	0	0	0	0	0	2	0	0	0	0	0	3	0	0	0	0	0	5	0	0	0	0	0	0	0	0	0	0	0	0	0
F01	0	0	0	0	0	0	0	0	0	0	0	0	0	0	0	0	0	0	0	0	0	0	0	0	0	0	0	0	0	0	0	0	0	8	20	16	0	0	755	0	0	0	0	34	0	0	0	0	0
F02	0	0	0	0	0	0	0	0	0	0	0	0	0	0	0	0	0	0	0	0	0	0	0	0	0	0	0	3	14	7	0	0	0	0	0	6	0	0	897	53	0	0	0	0	0	0	0	7	0
F03	0	0	0	0	0	0	0	0	0	0	0	0	0	0	0	0	0	0	0	0	0	0	0	0	0	0	0	0	0	0	0	0	0	0	0	0	0	0	37	0	0	0	0	0	0	0	0	0	0
F04	0	0	0	0	0	0	0	0	0	0	0	0	0	0	0	0	5	0	0	0	0	0	0	0	0	0	0	0	0	0	0	0	0	0	0	8	0	0	157	0	0	0	0	0	0	0	0	0	0
F05	0	0	0	0	0	0	0	0	0	0	0	0	0	0	0	0	0	0	0	0	0	0	0	0	0	0	0	0	0	0	0	0	0	0	0	0	0	0	0	0	0	0	0	0	0	0	0	0	0
F06	0	0	0	0	0	0	0	0	0	0	0	0	0	0	0	0	0	0	0	0	0	0	0	0	0	0	0	0	6	4	0	0	0	0	0	2	0	0	151	0	0	0	0	0	0	0	0	0	0
F07	0	0	0	0	0	0	0	0	0	0	0	0	0	0	0	0	0	0	0	0	0	0	0	0	0	0	0	0	0	0	0	0	0	64	0	240	0	0	188	0	0	0	0	0	0	0	0	0	0
F08	0	0	0	0	0	0	0	0	0	0	0	0	0	0	0	0	0	0	0	0	0	0	0	0	0	0	0	0	44	0	0	0	0	44	0	0	0	0	195	0	0	0	0	23	0	0	0	0	0
F09	0	0	0	0	0	0	0	0	0	0	0	0	0	0	0	0	0	0	0	0	0	0	0	0	0	0	0	0	0	44	0	0	0	0	0	0	0	0	173	0	0	0	0	0	0	0	0	0	0
F10	0	0	0	0	0	0	0	0	0	0	0	0	0	0	0	0	0	0	0	0	0	0	0	0	0	0	0	0	0	0	0	51	0	7	0	38	0	0	327	17	0	0	0	0	0	0	0	0	0
F100	0	0	0	0	0	0	0	0	0	0	0	0	0	0	0	0	3	3	0	0	0	0	0	0	0	0	14	0	2	9	0	0	0	13	0	53	0	0	161	0	0	0	0	0	0	0	0	5	0
F101	0	0	0	0	0	0	0	0	0	0	0	0	0	0	0	0	0	0	0	0	0	0	0	0	0	0	0	0	0	4	0	0	9	0	0	41	0	0	675	0	0	0	0	0	0	0	0	12	14
F102	0	0	0	0	0	0	0	0	0	0	0	0	0	0	0	0	0	0	0	0	0	0	0	0	0	0	0	0	0	0	0	0	0	0	0	11	0	0	6	0	0	0	0	0	0	0	0	0	0
F103	0	0	0	0	0	0	0	0	0	0	0	0	0	0	0	0	4	0	0	0	0	0	0	0	0	0	0	0	0	0	0	0	0	0	0	0	0	0	147	0	0	0	0	0	0	0	0	0	0
F104	0	0	0	0	0	0	0	0	0	0	0	0	0	0	0	0	0	0	0	0	0	0	0	0	0	0	2	0	0	0	0	16	3	6	0	66	0	0	333	0	16	0	0	0	0	0	0	8	0
F105	0	0	0	0	0	0	0	0	0	0	0	0	0	0	0	0	3	0	0	0	0	0	0	0	0	0	0	0	0	0	0	0	0	0	0	0	0	0	86	7	0	0	0	0	0	0	0	0	0
F106	0	0	0	0	0	0	0	0	0	0	0	0	0	0	0	0	0	0	0	0	0	0	0	0	0	0	0	0	0	0	0	0	0	0	0	0	0	0	12	0	0	0	0	0	0	0	0	0	0
F107	0	0	0	0	0	0	0	0	0	0	0	0	0	0	0	0	0	0	0	0	0	0	0	0	0	0	0	0	0	0	0	0	0	0	0	0	0	0	347	0	0	0	0	0	0	0	0	0	0
F108	0	0	0	0	0	0	0	0	0	0	0	0	0	0	0	0	0	0	0	0	0	0	0	0	0	0	0	0	0	0	0	0	0	0	0	0	0	0	88	0	0	0	0	0	0	0	0	0	0
F109	0	0	0	0	0	0	0	0	0	0	0	0	0	0	0	0	0	0	0	0	0	0	0	0	0	0	0	0	2	0	0	0	0	0	0	0	0	0	72	0	0	0	0	0	0	0	0	0	0
F11	0	0	0	0	0	0	0	0	0	0	0	0	0	0	0	0	15	0	0	0	0	0	0	0	0	0	0	0	0	26	0	0	0	0	0	6	0	0	148	0	0	0	0	0	0	0	0	0	0
F110	0	0	0	0	0	0	0	0	0	0	0	0	0	0	0	0	0	0	0	0	0	0	0	0	0	0	0	0	0	0	0	0	0	0	0	0	0	0	5	0	0	0	0	0	0	0	0	0	0
F111	0	0	0	0	0	0	0	0	0	0	0	0	0	0	0	0	0	0	0	0	0	0	0	0	0	0	0	0	18	0	0	0	0	0	0	14	0	0	255	0	0	0	0	0	0	0	0	10	0
F112	0	0	0	0	0	0	0	0	0	0	0	0	0	0	0	0	21	0	0	0	0	0	0	0	0	0	0	0	0	0	0	0	0	0	0	8	0	0	300	0	0	0	0	0	0	0	0	0	0
F113	0	0	0	0	0	0	0	0	0	0	0	0	0	0	0	0	70	0	0	0	0	0	0	0	0	0	0	0	0	0	0	0	0	0	0	0	0	0	86	0	0	0	0	0	0	0	0	0	0
F114	0	0	0	0	0	0	0	0	0	0	0	0	0	0	0	0	0	0	0	0	0	0	0	0	0	0	0	0	0	0	0	0	0	0	0	0	0	0	66	20	0	0	0	0	0	0	0	0	0
F115	0	0	0	0	0	0	0	0	0	0	0	0	0	0	0	0	15	0	0	8	0	0	0	0	0	0	0	0	0	0	0	0	0	0	0	0	0	0	0	0	0	12	0	0	0	0	0	0	0
F116	0	0	0	0	0	0	0	0	0	0	0	0	0	0	0	0	0	0	0	0	0	0	0	0	0	0	0	0	2	0	0	0	0	0	0	0	0	0	41	0	0	0	0	0	0	0	0	0	0
F117	0	0	0	0	0	0	0	0	0	0	0	0	0	0	0	0	9	0	0	0	0	0	0	0	0	0	0	0	0	0	0	0	0	0	0	0	0	0	88	0	0	0	0	0	0	0	0	0	0
F118	0	0	0	0	0	0	0	0	0	0	0	0	0	0	0	0	0	0	0	0	0	0	0	27	0	0	0	0	0	0	0	0	0	0	0	0	0	0	0	0	0	0	0	0	0	0	0	0	0
F119	0	0	0	0	0	0	0	0	0	0	0	0	0	0	0	0	0	0	0	0	0	0	0	0	0	0	0	0	0	0	0	0	0	0	0	0	0	0	134	0	0	0	0	0	0	0	0	0	0
F12	0	0	0	0	0	0	0	0	0	0	0	0	0	0	0	0	0	0	0	0	0	0	0	0	0	0	0	0	0	0	0	0	0	0	0	0	0	0	131	0	0	0	0	0	0	0	0	0	0
F120	0	0	0	0	0	0	0	0	0	0	0	0	0	0	0	0	0	0	0	0	0	0	0	0	0	0	0	0	0	0	0	0	0	0	0	0	0	0	51	0	0	0	0	0	0	0	0	0	0
F121	0	0	0	0	0	0	0	0	0	0	0	0	0	0	0	0	0	0	0	0	0	0	0	0	0	0	0	0	0	0	0	0	0	0	0	14	0	0	24	0	0	0	0	0	0	0	0	0	0
F122	0	0	0	0	0	0	0	0	0	0	0	0	0	0	0	0	0	0	0	0	0	0	0	0	0	0	0	0	0	0	0	0	0	0	0	3	0	0	8	0	0	0	0	0	0	0	0	0	0
F123	0	0	0	0	0	0	0	0	0	0	0	0	0	0	0	0	0	0	0	0	0	0	0	0	0	0	0	0	0	0	0	0	0	0	0	0	0	0	149	0	0	0	0	6	0	0	0	0	0
F124	0	0	0	0	0	0	0	0	0	0	0	0	0	0	0	0	0	0	0	0	0	0	0	0	0	0	0	0	0	0	0	0	5	0	0	6	0	0	144	0	0	0	0	0	0	0	0	0	0
F125	0	0	0	0	0	0	0	0	0	0	0	0	0	0	0	0	0	0	0	0	0	0	0	0	0	0	0	0	3	13	0	0	14	0	0	9	0	0	19	0	0	0	0	0	0	0	0	0	0
F126	0	0	0	0	0	0	0	0	0	0	0	0	0	0	0	0	0	0	0	0	0	0	0	0	0	0	0	0	3	0	0	0	0	0	0	65	0	0	155	0	0	0	0	0	0	0	0	0	0
F127	0	0	0	0	0	0	0	0	0	0	0	0	0	0	0	0	11	0	0	0	0	0	0	0	0	0	0	0	2	0	0	0	0	0	0	20	0	0	60	0	0	0	0	0	0	0	0	0	0
F128	0	0	0	0	0	0	0	0	0	0	0	0	0	0	0	0	0	0	0	0	0	0	0	0	0	0	0	0	0	0	0	0	0	15	0	0	0	0	72	13	0	0	0	0	0	0	0	0	0
F129	0	0	0	0	0	0	0	0	0	0	0	0	0	0	0	0	0	0	0	0	0	0	0	0	0	0	0	0	0	0	0	0	0	0	0	0	0	0	5	0	0	0	0	0	0	0	0	0	0
F13	0	0	0	0	0	0	0	0	0	0	0	0	0	0	0	0	0	0	0	0	0	0	0	0	0	0	0	0	81	0	0	0	0	7	0	17	0	0	116	0	0	0	0	0	0	0	0	0	0
F130	0	0	0	0	0	0	0	0	0	0	0	0	0	0	0	0	0	0	0	0	0	0	0	0	0	0	0	0	0	0	0	0	0	0	0	0	0	0	26	0	0	0	0	0	0	0	0	0	0
F131	0	0	0	0	0	0	0	0	0	0	0	0	0	0	0	0	0	0	0	0	0	0	0	0	0	0	0	0	2	0	0	0	0	0	0	0	0	0	62	0	0	0	0	0	0	0	0	0	0
F132	0	0	0	0	0	0	0	0	0	0	0	0	0	0	0	0	0	0	0	0	0	0	0	0	0	0	0	0	0	0	0	0	0	0	0	0	0	0	8	0	0	0	0	0	0	0	0	0	0
F133	0	0	0	0	0	0	0	0	0	0	0	0	0	0	0	0	16	0	0	0	0	0	0	0	0	0	0	0	0	0	0	0	0	0	0	0	0	0	47	0	0	0	0	0	0	0	0	0	0
F134	0	0	0	0	0	0	0	0	0	0	0	0	0	0	0	0	0	0	0	0	0	0	0	0	0	0	0	0	0	0	0	0	0	0	0	0	0	0	0	0	0	0	0	0	0	0	0	0	0
F135	0	0	0	0	0	0	0	0	0	0	0	0	0	0	0	0	0	0	0	0	0	0	0	0	0	0	0	0	0	0	0	0	0	0	0	0	0	0	3	0	0	0	0	0	0	0	0	0	0
F136	0	0	0	0	0	0	0	0	0	0	0	0	0	0	0	0	0	0	0	0	0	0	0	0	0	0	0	0	0	0	0	0	0	0	0	0	0	0	52	0	0	0	0	0	0	0	0	0	0
F137	0	0	0	0	0	0	0	0	0	0	0	0	0	0	0	0	0	0	0	0	0	0	0	0	0	0	0	0	14	0	0	7	0	0	0	17	0	0	31	0	0	0	0	0	0	0	0	0	0
F138	0	0	0	0	0	0	0	0	0	0	0	0	0	0	0	0	7	0	0	0	0	0	0	0	0	0	2	0	9	0	0	0	0	0	0	30	0	0	320	0	0	0	0	0	0	0	0	0	0
F139	0	0	0	0	0	0	0	0	0	0	0	0	0	0	0	0	0	0	0	0	0	0	0	2	0	0	0	0	0	0	0	3	0	3	0	0	0	0	295	3	0	0	0	0	0	0	0	0	0
F14	0	0	0	0	0	0	0	0	0	0	0	0	0	0	0	0	0	0	0	0	0	0	0	0	0	0	0	0	40	2	0	0	0	0	0	25	0	0	233	0	0	0	0	0	0	0	0	13	0
F140	0	0	0	0	0	0	0	0	0	0	0	0	0	0	0	0	4	0	0	0	0	0	0	0	0	0	0	0	0	0	0	0	8	0	0	0	0	0	23	0	0	0	0	0	0	0	0	0	0
F141	0	0	0	0	0	0	0	0	0	0	0	0	0	0	0	0	0	0	0	0	0	0	0	0	0	0	0	0	0	0	0	0	0	0	0	0	0	0	0	0	0	0	0	0	0	0	0	0	0
F142	0	0	0	0	0	0	0	0	0	0	0	0	0	0	0	0	0	0	0	0	0	0	0	0	0	0	0	0	0	0	0	0	0	0	0	0	0	0	0	0	0	0	0	0	0	0	0	0	0
F143	0	0	0	0	0	0	0	0	0	0	0	0	0	0	0	0	0	0	0	0	0	0	0	0	0	0	0	0	0	0	0	0	0	0	0	0	0	0	695	0	0	0	0	0	0	0	0	0	0
F144	0	0	0	0	0	0	0	0	0	0	0	0	0	0	0	0	0	0	0	0	0	0	0	0	0	0	0	0	0	0	0	0	0	0	0	0	0	0	0	0	0	0	0	0	0	0	0	0	0
F145	0	0	0	0	0	0	0	0	0	0	0	0	0	0	0	0	0	0	0	0	0	0	0	0	0	0	0	0	0	0	0	0	0	0	0	0	0	0	0	0	0	0	0	0	0	0	0	0	0
F146	0	0	0	0	0	0	0	0	0	0	0	0	0	0	0	0	0	0	0	0	0	0	0	0	0	0	0	0	0	0	0	0	0	0	0	0	0	0	101	0	0	0	0	0	0	0	0	0	0
F147	0	0	0	0	0	0	0	0	0	0	0	0	0	0	0	0	0	0	0	0	0	0	0	0	0	0	0	0	0	0	0	0	0	0	0	0	0	0	218	0	0	0	0	0	0	0	0	0	0
F148	0	0	0	0	0	0	0	0	0	0	0	0	0	0	0	0	0	0	0	0	0	0	0	0	0	0	0	0	0	0	0	0	0	0	0	0	0	0	69	0	0	0	0	0	0	0	0	0	0
F149	0	0	0	0	0	0	0	0	0	0	0	0	0	0	0	0	0	0	0	0	0	0	0	0	0	0	0	0	0	0	0	0	0	0	0	0	0	0	4	0	0	0	0	0	0	0	0	0	0
F15	0	0	0	0	0	0	0	0	0	0	0	0	0	0	0	0	0	0	0	0	0	0	0	0	0	0	0	0	4	8	0	0	0	0	6	5	0	0	44	0	21	0	0	0	0	0	0	4	0
F150	0	0	0	0	0	0	0	0	0	0	0	0	0	0	0	0	0	0	0	0	0	0	0	0	0	0	0	0	0	0	0	0	0	0	0	0	0	0	0	0	0	0	0	0	0	0	0	0	0
F151	0	0	0	0	0	0	0	0	0	0	0	0	0	0	0	0	0	0	0	0	0	0	0	0	0	0	0	0	0	0	0	0	0	0	0	0	0	0	0	0	0	0	0	0	0	0	0	0	0
F152	0	0	0	0	0	0	0	0	0	0	0	0	0	0	0	0	0	0	0	0	0	0	0	0	0	0	0	0	0	0	0	0	0	0	0	0	0	0	0	0	0	0	0	0	0	0	0	0	0
F153	0	0	0	0	0	0	0	0	0	0	0	0	0	0	0	0	0	0	0	0	0	0	0	0	0	0	0	0	0	0	0	0	0	0	0	0	0	0	3	0	0	0	0	0	0	0	0	0	0
F154	0	0	0	0	0	0	0	0	0	0	0	0	0	0	0	0	34	0	0	0	0	0	0	0	0	0	3	0	10	0	0	0	0	0	0	0	0	0	34	0	2	0	0	0	0	0	0	0	0
F155	0	0	0	0	0	0	0	0	0	0	0	0	0	0	0	0	2	0	0	0	0	0	0	0	0	0	0	0	0	0	0	0	0	0	0	0	0	0	0	0	0	0	0	0	0	0	0	0	0
F156	0	0	0	0	0	0	0	0	0	0	0	0	0	0	0	0	8	0	0	0	0	0	0	0	0	0	0	0	0	0	0	0	0	15	0	0	0	0	0	0	0	0	0	0	0	0	0	0	0
F157	0	0	0	0	0	0	0	0	0	0	0	0	0	0	0	0	49	0	0	0	0	0	0	4	0	0	0	0	8	0	0	4	0	0	0	46	0	0	75	0	0	0	0	0	0	0	0	0	0
F158	0	0	0	0	0	0	0	0	0	0	0	0	0	0	0	0	65	0	0	82	0	0	0	0	0	0	0	0	0	0	0	0	0	0	0	5	0	0	6	0	0	0	0	0	0	0	0	0	0
F159	0	0	0	0	0	0	0	0	0	0	0	0	0	0	0	0	291	0	0	112	0	0	0	0	0	0	0	0	0	0	0	0	0	8	0	62	0	0	119	0	0	0	0	0	0	0	0	0	0
F16	0	0	0	0	0	0	0	0	0	0	0	0	0	0	0	0	6	5	0	0	0	0	0	0	0	0	0	0	20	0	0	8	36	0	0	38	0	0	132	45	0	0	0	0	0	0	0	5	0
F160	0	0	0	0	0	0	0	0	0	0	0	0	0	0	0	0	10	0	0	0	0	0	0	0	0	0	0	0	0	0	0	0	0	9	0	0	0	0	0	0	0	0	0	0	0	0	0	0	0
F161	0	0	0	0	0	0	0	0	0	0	0	0	0	0	0	0	44	0	0	0	0	0	0	0	0	0	0	9	82	2	0	0	3	20	0	293	0	0	33	0	3	0	0	0	0	0	51	18	0
F162	0	0	0	0	0	0	0	0	0	0	0	0	0	0	0	0	13	0	0	0	0	0	0	6	0	0	10	0	3	0	0	0	0	41	0	99	0	0	35	0	0	0	0	0	0	0	0	0	0
F163	0	0	0	0	0	0	0	0	0	0	0	0	0	0	0	0	86	0	0	0	0	0	0	0	0	0	0	0	88	0	0	0	8	0	6	18	0	0	377	0	0	0	0	4	0	0	0	0	0
F164	0	0	0	0	0	0	0	0	0	0	0	0	0	0	0	0	6	4	0	0	0	0	0	0	0	0	0	0	0	0	0	0	0	0	0	0	0	0	6	0	0	0	0	0	0	0	0	0	0
F165	0	0	0	0	0	0	0	0	0	0	0	0	0	0	0	0	4	0	0	0	0	0	0	0	0	0	0	0	0	0	0	0	0	0	0	0	0	0	7	0	0	0	0	0	0	0	0	0	0
F166	0	0	0	0	0	0	0	0	0	0	0	0	0	0	0	0	133	0	0	0	0	0	0	0	0	0	0	0	0	0	0	0	0	0	0	0	0	0	203	0	0	0	0	0	0	0	0	0	0
F167	0	0	0	0	0	0	0	0	0	0	0	0	0	0	0	0	3	0	0	0	0	0	0	0	0	0	0	0	0	0	0	0	0	0	0	0	0	0	3	0	0	0	0	0	0	0	0	0	0
F168	0	0	0	0	0	0	0	0	0	0	0	0	0	0	0	0	311	0	7	3	0	0	0	0	0	0	0	0	0	0	0	0	0	0	0	0	0	0	612	0	2	0	0	0	0	0	0	0	0
F169	0	0	0	0	0	0	0	0	0	0	0	0	0	0	0	0	0	0	0	0	0	0	0	0	0	0	0	0	0	0	0	0	0	0	0	3	0	0	3	0	0	0	0	0	0	0	0	0	0
F17	0	0	0	0	0	0	210	192	21	0	0	0	0	0	0	0	0	0	0	62	0	0	0	0	0	3	0	0	51	0	0	0	5	0	0	0	0	0	26	0	0	0	0	0	0	0	0	0	0
F170	0	0	0	0	0	0	0	0	0	0	0	0	0	0	0	0	17	0	0	0	0	0	0	0	0	0	0	0	0	0	0	0	0	0	0	0	0	0	236	0	0	0	0	0	0	0	0	0	0
F171	0	0	0	0	0	0	0	0	0	0	0	0	0	0	0	0	0	0	0	0	0	0	0	0	0	0	0	0	0	0	0	0	0	0	0	2	0	0	8	0	0	0	0	0	0	0	0	7	0
F172	0	0	0	0	0	0	0	0	0	0	0	0	0	0	0	0	5	0	0	0	0	0	0	0	0	0	0	0	0	0	0	0	0	0	0	0	0	0	141	0	0	0	0	0	0	0	0	0	0
F173	0	0	0	0	0	0	0	0	0	0	4	2	0	0	0	0	0	0	0	27	0	0	0	0	0	0	0	0	0	2	0	0	0	0	0	0	0	0	97	0	0	0	0	0	0	0	0	0	0
F174	0	0	0	0	0	0	0	0	0	0	0	0	0	0	0	0	0	0	0	0	0	0	0	0	0	0	0	0	0	0	0	0	0	0	0	0	0	0	78	0	0	0	0	0	0	0	0	0	0
F175	0	0	0	0	0	0	0	0	0	0	0	0	0	0	0	0	125	0	0	28	0	0	0	0	0	0	0	0	0	0	0	0	0	0	0	0	0	0	53	0	0	0	0	0	0	0	0	0	0
F176	0	0	0	0	0	0	0	0	0	0	0	0	0	0	0	0	0	0	0	0	0	0	0	0	0	0	0	0	0	0	0	0	0	0	0	0	0	0	0	0	0	0	0	0	0	0	0	0	0
F177	0	0	0	0	0	0	0	0	0	0	0	0	0	0	0	0	0	0	0	0	0	0	0	0	0	0	0	0	0	0	0	0	0	0	0	0	0	0	0	0	0	0	0	0	0	0	0	0	0
F178	0	0	0	0	0	0	0	0	0	0	0	0	0	0	0	0	0	0	0	0	0	0	0	0	0	0	0	0	0	0	0	0	0	0	0	0	0	0	8	0	0	0	0	0	0	0	0	0	0
F179	0	0	0	0	0	0	0	0	0	0	0	0	0	0	0	0	0	0	0	0	0	0	0	0	0	0	0	0	0	0	0	0	0	0	0	0	0	0	0	0	0	0	0	0	0	0	0	0	0
F18	0	0	0	0	0	0	0	0	0	0	0	0	0	0	0	0	0	0	0	0	0	0	0	0	0	0	0	0	0	0	0	0	0	0	0	0	0	0	18	0	0	0	0	0	0	0	0	0	0
F180	0	0	0	0	0	0	0	0	0	0	0	0	0	0	0	0	3	0	0	0	0	0	0	0	0	0	0	0	0	0	0	0	0	0	0	0	0	0	0	0	0	0	0	0	0	0	0	0	0
F181	0	0	0	0	0	0	0	0	0	0	0	0	0	0	0	0	0	0	0	0	0	0	0	0	0	0	0	0	0	0	0	0	0	0	0	0	0	0	0	0	0	0	0	0	0	0	0	0	0
F182	0	0	0	0	0	0	0	0	0	0	0	0	0	0	0	0	6	0	0	0	0	0	0	0	0	0	0	0	0	0	0	0	0	0	0	0	0	0	2	0	0	0	0	0	0	0	0	0	0
F183	0	0	0	0	0	0	0	0	0	0	0	0	0	0	0	0	0	0	0	0	0	0	0	0	0	0	0	0	4	0	0	0	0	0	0	0	0	0	0	0	0	0	0	0	0	0	0	0	0
F184	0	0	0	0	0	0	0	0	0	0	0	0	0	0	0	0	0	0	0	0	0	0	0	0	0	0	0	0	0	0	0	0	0	0	0	0	0	0	12	0	0	0	0	0	0	0	0	0	0
F185	0	0	0	0	0	0	0	0	0	0	0	0	0	0	0	0	0	0	0	0	0	0	0	0	0	0	0	0	0	0	0	0	0	0	0	0	0	0	0	0	0	0	0	0	0	0	0	0	0
F186	0	0	0	0	0	0	0	0	0	0	0	0	0	0	0	0	0	0	0	18	0	0	0	0	0	0	0	0	0	0	0	0	0	0	0	0	0	0	7	0	0	0	0	0	0	0	0	0	0
F187	0	0	0	0	0	0	0	0	0	0	0	6	0	0	0	0	14	0	0	0	0	0	0	0	0	0	0	0	0	0	0	0	0	0	10	0	0	0	0	0	0	0	0	0	0	0	0	9	0
F188	0	0	0	0	0	0	0	0	0	0	0	0	0	0	0	0	0	0	0	0	0	0	0	0	0	0	0	0	0	0	0	0	0	0	0	5	0	0	79	0	4	0	0	0	0	0	0	0	0
F189	0	0	0	0	0	0	0	0	0	0	0	0	0	0	0	0	0	0	0	2	0	0	0	0	0	0	0	0	0	0	0	0	0	0	0	0	0	0	6	0	0	0	0	0	0	0	0	0	0
F19	0	0	0	0	0	0	0	0	0	0	0	0	0	9	0	0	193	0	0	0	0	0	0	0	0	0	0	0	0	50	0	0	0	188	0	216	0	0	23	0	0	0	0	0	0	0	0	0	0
F190	0	0	0	0	0	0	0	0	0	0	0	0	0	0	0	0	0	0	0	0	0	0	0	0	0	0	0	0	0	0	0	0	0	0	14	20	0	0	36	0	0	0	0	0	0	0	2	0	0
F191	0	0	0	0	0	0	0	0	0	0	0	0	0	0	0	0	2	0	0	0	0	0	0	0	0	0	0	0	0	0	0	0	0	0	0	0	0	0	0	0	0	0	0	0	0	0	0	0	0
F192	0	0	0	0	0	0	0	0	0	0	0	0	0	0	0	0	0	0	0	0	0	0	0	0	0	0	0	0	0	0	0	0	0	0	0	6	0	0	5	0	0	0	0	0	0	0	0	0	0
F193	0	0	0	0	0	0	0	0	0	0	0	0	0	0	0	0	15	0	0	0	0	0	0	0	0	0	0	0	34	0	0	0	0	16	0	0	0	0	4	0	0	0	0	0	0	0	0	0	0
F194	0	0	0	0	0	0	0	0	0	0	0	0	0	0	0	0	0	0	0	0	0	0	0	0	0	0	0	0	0	0	0	0	0	0	0	7	0	0	10	0	0	0	0	0	0	0	0	0	0
F195	0	0	0	0	0	0	0	0	0	0	0	0	0	0	0	0	0	0	0	0	0	0	0	0	0	0	0	0	0	0	0	0	0	0	0	0	0	0	0	0	0	0	0	0	0	0	0	0	0
F196	0	0	0	0	0	0	0	0	0	0	0	0	0	0	0	0	9	0	0	0	0	18	0	0	0	0	0	0	0	0	0	0	0	5	0	5	0	0	35	0	0	0	0	0	0	0	0	0	0
F197	0	0	0	0	0	0	0	0	0	0	0	0	0	0	0	0	4	0	0	2	0	0	5	7	0	0	0	0	0	0	0	0	0	0	0	2	0	0	66	0	0	0	0	0	0	0	0	0	0
F198	0	0	0	0	0	0	0	0	0	0	0	0	0	0	0	0	0	0	0	0	0	0	0	0	0	0	0	0	4	0	0	0	3	0	0	0	0	0	72	0	0	0	0	0	0	0	0	0	0
F199	0	0	0	0	0	0	0	0	0	0	0	0	0	0	0	0	2	0	0	0	0	0	0	0	0	0	0	0	0	0	0	0	0	0	0	0	0	0	6	0	0	0	0	0	0	0	0	0	0
F20	0	0	0	0	0	0	0	0	0	0	0	0	0	0	0	0	0	0	0	0	0	0	0	0	0	0	0	0	98	0	0	0	0	52	0	144	0	0	0	0	0	8	0	0	0	0	0	23	0
F200	0	0	0	0	0	0	0	0	0	0	0	0	0	0	0	0	30	0	0	0	0	0	0	0	0	0	0	0	0	0	0	0	0	0	0	9	0	0	414	0	0	0	0	0	0	0	0	0	0
F201	0	0	0	0	0	0	0	0	0	0	0	0	0	0	0	0	0	0	0	0	0	0	0	0	0	0	0	0	0	0	0	0	0	0	0	0	0	0	0	0	0	0	0	0	0	0	0	0	0
F202	0	0	0	0	0	0	0	0	0	0	0	0	0	0	0	0	0	0	0	0	0	0	0	0	0	0	0	0	0	0	0	0	0	0	0	0	0	0	178	0	0	0	0	0	0	0	0	0	0
F203	0	0	0	0	0	0	0	0	0	0	0	0	0	0	0	0	0	0	0	0	0	0	0	0	0	0	0	0	0	0	0	0	0	0	0	0	0	0	0	0	0	0	0	0	0	0	0	0	0
F204	0	0	0	0	0	0	0	0	0	0	0	0	0	0	0	0	0	0	0	0	0	0	0	0	0	0	0	0	0	0	0	0	0	0	0	0	0	0	0	0	0	0	0	0	0	0	0	0	0
F205	0	0	0	0	0	0	0	0	0	0	0	0	0	0	0	0	0	0	0	0	0	0	0	0	0	0	0	0	0	0	0	0	0	0	0	0	0	0	0	0	0	0	0	0	0	0	0	0	0
F206	0	0	0	0	0	0	0	0	0	0	0	0	0	0	0	0	0	0	0	0	0	0	0	0	0	0	0	0	0	0	0	0	0	0	0	0	0	0	0	0	0	0	0	0	0	0	0	0	0
F207	0	0	0	0	0	0	0	0	0	0	0	0	0	0	0	0	0	0	0	0	0	0	0	0	0	0	0	0	0	0	0	0	0	0	0	0	0	0	0	0	0	0	0	0	0	0	0	0	0
F208	0	0	0	0	0	0	0	0	0	0	0	0	0	0	0	0	0	0	0	0	0	0	0	0	0	0	0	0	0	0	0	0	0	0	0	0	0	0	0	0	0	0	0	0	0	0	0	0	0
F209	0	0	0	0	0	0	0	0	0	0	0	0	0	0	0	0	0	0	0	0	0	0	0	0	0	0	0	0	0	0	0	0	0	0	0	0	0	0	7	0	0	0	0	0	0	0	0	0	0
F21	0	0	0	0	0	0	0	0	0	0	0	0	0	0	0	0	0	0	0	0	0	0	0	0	0	0	0	0	5	0	0	0	0	4	0	13	0	0	89	0	0	0	0	0	0	0	0	0	0
F210	0	0	0	0	0	0	0	0	0	0	0	0	0	0	0	0	0	0	0	0	0	0	0	0	0	0	0	0	0	0	0	0	0	0	0	0	0	0	0	0	0	0	0	0	0	0	0	0	0
F211	0	0	0	0	0	0	0	0	0	0	0	0	0	0	0	0	0	0	0	0	0	0	0	0	0	0	0	0	0	0	0	0	0	0	0	0	0	0	0	0	0	0	0	0	0	0	0	0	0
F212	0	0	0	0	0	0	0	0	0	0	0	0	0	0	0	0	0	0	0	0	0	0	0	0	0	0	0	0	0	0	0	0	0	0	0	0	0	0	0	0	0	0	0	0	0	0	0	0	0
F213	0	0	0	0	0	0	0	0	0	0	0	0	0	0	0	0	0	0	0	0	0	0	0	0	0	0	0	0	0	0	0	0	0	0	0	0	0	0	0	0	0	0	0	0	0	0	0	0	0
F214	0	0	0	0	0	0	0	0	0	0	0	0	0	0	0	0	0	0	0	0	0	0	0	0	0	0	0	0	0	0	0	0	0	0	0	0	0	0	0	0	0	0	0	0	0	0	0	0	0
F215	0	0	0	0	0	0	0	0	0	0	0	0	0	0	0	0	0	0	0	0	0	0	0	0	0	0	0	0	0	0	0	0	0	0	0	0	0	0	0	0	0	0	0	0	0	0	0	0	0
F216	0	0	0	0	0	0	0	0	0	0	0	0	0	0	0	0	0	0	0	0	0	0	0	0	0	0	0	0	0	0	0	0	0	0	0	0	0	0	0	0	0	0	0	0	0	0	0	0	0
F217	0	0	0	0	0	0	0	0	0	0	0	0	0	0	0	0	0	0	0	0	0	0	0	0	0	0	0	0	0	0	0	0	0	0	0	0	0	0	0	0	0	0	0	0	0	0	0	0	0
F218	0	0	0	0	0	0	0	0	0	0	0	0	0	0	0	0	0	0	0	0	0	0	0	0	0	0	0	0	0	0	0	0	0	0	0	0	0	0	2	0	0	0	0	0	0	0	0	0	0
F219	0	0	0	0	0	0	0	0	0	0	0	0	0	0	0	0	0	0	0	0	0	0	0	0	0	0	0	0	0	0	0	0	0	0	0	0	0	0	0	0	0	0	0	0	0	0	0	0	0
F22	0	0	0	0	0	0	0	0	0	0	0	0	0	0	0	0	364	0	0	0	0	0	0	0	0	0	2	0	137	0	0	0	0	0	15	154	0	0	59	0	0	0	0	0	0	0	0	4	0
F220	0	0	0	0	0	0	0	0	0	0	0	0	0	0	0	0	0	0	0	0	0	0	0	0	0	0	0	0	0	0	0	0	0	0	0	0	0	0	3	0	0	0	0	0	0	0	0	0	0
F221	0	0	0	0	0	0	0	0	0	0	0	0	0	0	0	0	3	0	0	0	0	0	0	0	0	0	0	0	0	0	0	0	0	0	0	0	0	0	0	0	0	0	0	0	0	0	0	0	0
F222	0	0	0	0	0	0	0	0	0	0	0	0	0	0	0	0	33	0	9	0	0	0	0	0	0	0	0	0	2	0	0	0	0	0	0	0	0	0	4	0	0	0	0	0	0	0	0	0	0
F223	0	0	0	0	0	0	0	0	0	0	0	0	0	0	0	0	0	0	0	0	0	0	0	0	0	0	0	0	0	0	0	0	0	0	0	0	0	0	0	0	0	0	0	0	0	0	0	0	0
F224	0	0	0	0	0	0	0	0	0	0	0	0	0	0	0	0	0	0	0	0	0	0	0	0	0	0	0	0	0	0	0	0	0	0	0	7	0	0	103	0	3	0	0	0	0	0	0	0	0
F225	0	0	0	0	0	0	0	0	0	0	0	0	0	0	0	0	0	0	0	0	0	0	0	0	0	0	0	0	0	0	0	0	0	0	0	0	0	0	0	0	0	0	0	0	0	0	0	0	0
F226	0	0	0	0	0	0	0	0	0	0	0	0	0	0	0	0	0	0	0	0	0	0	0	0	0	0	0	0	0	0	0	0	0	11	0	3	0	0	141	0	0	0	0	0	0	0	0	0	0
F227	0	0	0	0	0	0	0	0	0	0	0	0	0	0	0	0	0	0	0	0	0	0	0	0	0	0	0	0	0	0	0	0	0	0	0	0	0	0	3	0	0	0	0	0	0	0	0	0	0
F228	0	0	0	0	0	0	0	0	0	0	0	0	0	0	0	0	0	0	0	0	0	0	0	0	0	0	0	0	6	0	0	0	5	0	0	35	0	0	724	0	0	38	0	0	0	0	0	0	0
F229	0	0	0	0	0	0	0	0	0	0	0	0	0	0	0	0	0	0	0	0	0	0	0	0	0	0	0	0	3	0	0	0	0	0	0	21	0	0	26	0	0	0	0	0	0	0	0	0	0
F23	0	0	0	0	0	0	0	0	0	0	0	0	0	0	0	0	32	0	0	27	0	0	0	0	0	0	0	0	17	0	0	0	0	14	0	25	0	0	102	0	0	0	0	0	0	0	0	0	0
F230	0	0	0	0	0	0	0	0	0	0	0	0	0	0	0	0	4	0	0	2	0	9	0	0	0	0	0	0	0	0	0	0	0	24	0	56	0	0	215	0	0	0	0	0	0	0	0	0	0
F231	0	0	0	0	0	0	0	0	0	0	0	0	0	0	0	0	0	0	0	0	0	0	0	0	0	0	0	0	0	0	0	0	0	0	0	27	0	0	75	0	0	0	0	0	0	0	0	0	0
F232	0	0	0	0	0	0	0	0	0	0	0	0	0	0	0	0	2	0	0	0	0	0	0	0	0	0	0	0	0	0	0	0	0	0	0	2	0	0	81	0	0	0	0	0	0	0	0	0	0
F233	0	0	0	0	0	0	0	0	0	0	0	0	0	0	0	0	2	0	0	0	0	0	0	0	0	0	0	0	0	0	0	0	0	0	0	0	0	0	0	0	8	0	0	0	0	0	0	0	0
F234	0	0	0	0	0	0	0	0	0	0	0	0	0	0	0	0	0	0	0	0	0	0	0	0	0	0	0	0	0	0	0	0	0	0	0	0	0	0	41	0	0	0	0	0	0	0	0	0	0
F235	0	0	0	0	0	0	0	0	0	0	0	0	0	0	0	0	0	0	0	0	0	0	0	0	0	0	0	0	0	0	0	0	0	0	0	0	0	0	0	0	0	0	0	0	0	0	0	0	0
F236	0	0	0	0	0	0	0	0	0	0	0	0	0	0	0	0	0	0	0	0	0	0	0	0	0	0	0	0	3	0	0	0	0	0	0	0	0	0	4	0	11	0	0	0	0	0	0	0	0
F237	0	0	0	0	0	0	0	0	0	0	0	0	0	0	0	0	0	0	0	0	0	0	0	0	0	0	0	0	0	0	0	0	0	0	0	0	0	0	0	0	0	0	0	0	0	0	0	0	0
F238	0	0	0	0	0	0	0	0	0	0	0	0	0	0	0	0	0	0	0	0	0	0	0	0	0	0	0	0	0	0	0	0	0	0	0	0	0	0	0	0	3	0	0	0	0	0	0	0	0
F239	0	0	0	0	0	0	0	0	0	0	0	0	0	0	2	0	0	0	0	0	0	0	0	0	0	0	0	0	0	0	0	0	0	0	0	34	0	0	2	0	0	0	0	0	0	0	0	0	0
F24	0	0	0	0	0	0	0	0	0	0	0	0	0	0	0	0	2	0	0	0	0	0	0	0	0	0	0	0	0	0	0	0	0	0	0	4	0	0	261	0	0	0	0	0	0	0	0	0	0
F240	0	0	0	0	0	0	0	0	0	0	0	0	0	0	0	0	23	0	0	0	0	0	0	0	0	0	0	0	0	0	0	0	0	0	0	16	0	0	85	0	0	0	0	0	0	0	0	0	0
F241	0	0	0	0	0	0	0	0	0	0	0	0	0	0	0	0	0	0	0	0	0	0	0	0	0	0	0	0	0	0	0	0	0	0	0	0	0	0	3	0	0	0	0	0	0	0	0	0	0
F242	0	0	0	0	0	0	0	0	0	0	0	0	0	0	0	0	2	0	0	0	0	0	0	0	0	0	0	0	0	0	0	0	0	0	0	0	0	0	68	0	0	0	0	0	0	0	10	0	0
F243	0	0	0	0	0	0	119	0	0	0	0	0	0	0	0	0	0	0	0	0	0	0	0	0	0	0	0	0	0	0	0	0	0	0	0	0	0	0	0	0	0	0	0	0	0	0	0	0	0
F245	0	0	0	0	0	0	0	0	0	0	0	0	0	0	0	0	0	0	0	0	0	0	0	0	0	0	0	0	0	0	0	0	0	0	0	0	0	0	0	0	0	0	0	0	0	0	0	2	0
F246	0	0	0	0	0	0	0	0	0	0	0	0	0	0	0	0	0	0	0	0	0	0	0	0	0	0	0	0	0	0	0	0	0	0	0	0	0	0	0	0	0	0	0	0	0	0	0	0	0
F247	0	0	0	0	0	0	0	0	0	0	0	2	0	0	0	0	3	0	0	0	0	0	0	0	0	0	0	0	4	0	0	0	0	6	0	8	0	0	11	0	0	0	0	0	0	0	0	0	0
F248	0	0	0	0	0	0	0	0	0	0	0	0	0	0	0	0	0	0	0	0	0	0	0	0	0	0	0	0	0	0	0	0	0	0	0	9	0	0	0	0	9	0	0	0	0	0	0	0	0
F249	0	0	0	0	0	0	0	0	0	0	0	0	0	0	0	0	24	0	0	0	0	0	0	0	0	0	0	0	0	0	0	0	0	0	0	0	0	0	0	0	0	0	0	0	0	0	0	0	0
F25	0	0	0	0	0	0	0	0	0	0	0	0	0	0	0	0	2	0	0	0	0	0	0	0	0	0	0	0	15	0	0	0	0	0	0	6	0	0	9	0	0	0	0	0	0	0	0	4	0
F250	0	0	0	0	0	0	0	0	0	0	0	0	0	0	0	0	125	0	0	7	0	175	0	0	0	0	0	5	21	0	0	0	0	28	0	163	0	0	25	0	0	0	0	0	0	0	0	0	0
F251	0	0	0	0	0	0	0	0	0	0	0	0	0	0	0	0	15	0	0	9	0	0	0	0	0	0	0	0	7	6	0	0	6	0	0	18	0	0	430	0	0	0	0	0	0	0	0	0	0
F252	0	0	0	0	0	0	0	0	0	0	0	0	0	0	0	0	0	0	0	15	0	0	0	0	0	12	5	0	65	0	0	0	60	165	0	316	0	0	4	0	0	0	0	0	0	0	0	0	0
F253	0	0	0	0	0	0	0	0	0	0	0	0	0	0	0	0	23	0	0	0	0	0	0	0	0	0	0	0	14	0	0	0	6	9	0	2	0	12	36	0	0	0	0	0	0	0	0	0	0
F254	0	0	0	0	0	0	0	0	0	0	0	0	0	0	0	0	0	0	0	0	0	0	0	0	0	0	0	0	0	0	0	0	0	0	0	0	0	0	2	0	0	0	0	0	0	0	0	0	0
F255	0	0	0	0	0	0	0	0	0	0	0	0	0	0	0	0	0	0	0	0	0	0	0	0	0	0	0	0	0	0	0	0	6	8	0	7	0	0	0	0	0	0	0	0	0	0	0	0	0
F256	0	0	0	0	0	0	0	0	0	0	0	0	0	0	0	0	17	0	0	0	0	0	0	0	0	0	0	0	4	0	0	0	0	0	0	51	0	0	161	0	0	0	0	0	0	0	0	0	0
F257	0	0	0	0	0	0	0	0	0	0	0	0	0	0	0	0	2	0	0	0	0	0	3	0	0	0	0	0	0	0	0	0	4	16	0	0	0	0	0	0	0	0	0	0	0	0	0	0	0
F258	0	0	0	0	0	0	0	0	0	0	0	0	0	0	0	0	0	0	0	0	0	0	0	0	0	0	0	0	0	0	0	0	0	0	0	0	0	0	0	0	0	0	0	0	0	0	0	0	0
F259	0	0	0	0	0	0	0	0	0	0	0	0	0	0	0	0	5	0	0	0	0	0	0	0	0	0	0	0	2	0	0	0	0	0	0	0	0	0	16	0	0	0	0	0	0	0	0	0	0
F26	0	0	0	0	0	0	0	0	0	0	0	0	0	0	0	0	0	0	0	0	0	0	0	0	0	0	0	0	0	2	0	99	0	0	0	48	0	0	171	0	0	2	0	0	0	0	0	0	0
F260	0	0	0	0	0	0	0	0	0	0	0	0	0	0	0	0	50	0	0	4	0	0	0	0	0	0	0	0	0	0	0	0	0	0	0	0	0	0	25	0	0	0	0	0	0	0	0	0	0
F261	0	0	0	0	0	0	0	0	0	0	0	0	0	0	0	0	0	0	0	0	0	0	0	0	0	0	0	0	0	0	0	0	0	0	0	0	0	0	9	0	0	0	0	0	0	0	0	0	0
F262	0	0	0	0	0	0	0	0	0	0	0	0	0	0	0	0	0	0	0	0	0	0	0	0	0	0	0	0	0	0	0	0	0	0	0	0	0	0	525	0	0	0	0	0	0	0	0	0	0
F263	0	0	0	0	0	0	0	0	0	0	0	0	0	0	0	0	0	0	0	0	0	0	0	0	0	0	0	0	0	0	0	0	0	0	0	0	0	0	580	0	0	0	0	0	0	0	0	0	0
F264	0	0	0	0	0	0	0	0	0	0	0	0	0	0	0	0	10	0	0	0	0	0	0	0	0	0	0	0	0	0	0	0	0	0	0	0	0	0	251	0	0	0	0	0	0	0	0	0	0
F265	0	0	0	0	0	0	0	0	0	0	0	0	0	0	0	0	77	0	0	0	0	0	0	0	0	0	0	0	0	0	0	0	0	0	0	0	0	0	847	0	0	0	0	0	0	0	0	0	0
F266	0	0	0	0	0	0	0	0	0	0	0	0	0	0	0	0	3	0	0	0	0	0	0	0	0	0	0	0	0	0	0	0	0	0	0	0	0	0	1252	0	0	0	0	0	0	0	0	0	0
F267	0	0	0	0	0	0	0	0	0	0	0	0	0	0	0	0	11	0	0	0	0	0	0	0	0	0	0	0	0	0	0	0	0	0	0	0	0	0	319	0	0	0	0	0	0	0	0	0	0
F268	0	0	0	0	0	0	0	0	0	0	0	0	0	0	0	0	0	0	0	0	0	0	0	0	0	0	0	0	0	0	0	0	0	0	0	0	0	0	1618	0	0	0	0	0	0	0	0	0	0
F269	0	0	0	0	0	0	0	0	0	0	0	0	0	0	0	0	0	0	0	0	0	0	0	0	0	0	0	0	0	0	0	0	0	0	0	0	0	10	154	0	0	0	0	0	0	0	0	0	0
F27	0	0	0	0	0	0	0	0	0	0	0	0	0	0	0	0	58	0	0	0	0	0	0	0	0	0	0	0	3	2	0	0	0	0	0	0	0	0	137	0	0	0	0	0	0	0	0	0	0
F270	0	0	0	0	0	0	0	0	0	0	0	0	0	0	0	0	0	0	0	0	0	0	0	0	0	0	0	0	0	0	0	0	0	0	0	0	0	0	77	0	0	0	0	0	0	0	0	0	0
F271	0	0	0	0	0	0	0	0	0	0	0	0	0	0	0	0	0	0	0	0	0	0	0	0	0	0	0	0	0	0	0	0	0	0	0	0	0	0	2	0	0	0	0	0	0	0	0	0	0
F272	0	0	0	0	0	0	0	0	0	0	0	0	0	0	0	0	0	0	0	0	0	0	0	0	0	0	0	0	0	0	0	0	0	0	0	22	0	0	3	0	0	0	0	0	0	0	0	0	0
F273	0	0	0	0	0	0	0	0	0	0	0	0	0	0	0	0	0	0	0	0	0	0	0	0	0	0	0	0	0	0	0	0	0	0	0	0	0	0	24	0	0	0	0	0	0	0	0	0	0
F274	0	0	0	0	0	0	0	0	0	0	0	0	0	0	0	0	0	0	0	0	0	0	0	0	0	0	0	0	0	0	0	0	0	0	0	0	0	0	86	0	0	0	0	0	0	0	0	0	0
F275	0	0	0	0	0	0	0	0	0	0	0	0	0	0	0	0	0	0	0	0	0	0	0	0	0	0	0	0	0	0	0	0	0	0	0	0	0	0	2	0	0	0	0	0	0	0	0	0	0
F276	0	0	0	0	0	0	0	0	0	0	0	0	0	0	0	0	0	0	0	0	0	0	0	0	0	0	0	0	0	0	0	0	0	0	0	0	0	0	146	0	0	0	0	0	0	0	0	0	0
F277	0	0	0	0	0	0	0	0	0	0	0	0	0	0	0	0	0	0	0	0	0	0	0	0	0	0	0	0	0	0	0	0	0	0	0	0	0	0	0	0	0	0	0	0	0	0	0	0	0
F278	0	0	0	0	0	0	0	0	0	0	0	0	0	0	0	0	0	0	0	0	0	0	0	0	0	0	0	0	6	0	0	0	0	0	0	7	0	0	0	0	0	0	0	0	0	0	0	0	0
F279	0	0	0	0	0	0	0	0	0	0	0	0	0	0	0	0	0	0	0	0	0	0	0	0	0	0	0	0	0	0	0	0	0	0	0	0	0	0	0	0	0	0	0	0	0	0	0	0	0
F28	0	0	0	0	0	0	0	0	0	0	0	0	0	0	0	0	0	0	0	0	0	0	0	0	0	0	0	7	12	0	0	10	0	36	26	33	0	0	91	0	0	0	0	0	0	0	0	3	0
F280	0	0	0	0	0	0	0	0	0	0	0	0	0	0	0	0	0	0	0	0	0	0	0	0	0	0	0	0	0	0	0	0	0	0	0	0	0	0	88	0	0	0	0	0	0	0	0	0	0
F29	0	0	0	0	0	0	0	0	0	0	0	0	0	0	0	0	0	0	0	0	0	0	0	0	0	0	0	0	0	0	0	0	0	12	0	15	0	0	0	0	0	0	0	0	0	0	0	0	0
F30	0	0	0	0	0	0	0	0	0	0	0	0	0	0	0	0	37	0	0	13	0	0	0	0	0	0	0	0	147	15	0	0	3	100	0	328	0	0	717	17	0	0	0	0	0	0	0	9	0
F31	0	0	0	0	0	0	0	0	0	0	0	0	0	0	0	0	22	0	0	0	0	0	0	0	0	0	0	0	19	0	0	0	0	5	5	62	0	0	121	0	0	0	0	0	0	0	0	0	0
F32	0	0	0	0	0	0	0	0	0	0	0	0	0	0	0	0	0	0	0	0	0	0	0	0	0	0	10	0	30	0	0	0	27	0	0	72	0	0	29	0	0	0	0	0	0	0	0	0	0
F33	0	0	0	0	0	0	0	0	0	0	0	0	0	0	0	0	3	0	0	0	0	0	0	0	0	0	0	0	65	0	0	0	0	44	0	233	0	0	387	0	0	0	0	0	0	0	0	31	0
F34	0	0	0	0	0	0	0	0	0	0	0	0	0	0	0	0	152	5	0	0	0	0	0	0	0	0	0	0	31	0	0	0	0	33	0	115	0	0	1227	201	0	0	0	0	0	0	0	4	0
F35	0	0	0	0	0	0	0	0	0	0	0	0	0	0	0	0	0	0	0	0	0	0	0	0	0	0	0	0	5	0	0	0	0	0	0	9	0	0	425	0	0	0	0	0	0	0	0	0	0
F36	0	0	0	0	0	0	0	0	0	0	0	0	0	0	0	0	69	0	0	0	0	0	0	0	0	0	0	0	0	0	0	0	0	0	14	6	0	0	7	0	0	0	0	0	0	0	0	0	0
F37	0	0	0	0	0	0	0	0	0	0	0	0	0	0	0	0	0	0	0	0	0	0	0	0	0	0	0	0	0	0	0	0	0	0	0	0	0	0	9	0	0	0	0	0	0	0	0	0	0
F38	0	0	0	0	0	0	0	0	0	0	0	0	0	0	0	0	0	0	0	0	0	0	0	0	0	0	0	0	0	0	0	0	10	0	0	2	0	0	764	0	0	0	0	0	0	0	0	45	0
F39	0	0	0	0	0	0	0	0	0	0	0	0	0	0	0	0	2	0	0	0	0	0	0	0	0	0	0	0	0	2	0	0	0	0	0	0	0	0	12	0	0	0	0	0	0	0	0	0	0
F40	0	0	0	0	0	0	0	0	0	0	0	0	0	0	0	0	0	0	0	0	0	0	0	0	0	0	0	0	0	8	0	0	0	0	0	66	0	0	2046	0	0	0	0	16	0	0	0	35	0
F41	0	0	0	0	0	0	0	0	0	0	0	0	0	0	0	0	0	0	0	0	0	0	0	0	0	0	0	0	0	0	0	0	2	0	0	20	0	0	28	0	0	0	0	0	0	0	0	0	0
F42	0	0	0	0	0	0	0	0	0	0	0	0	0	0	0	0	174	0	0	0	0	0	0	0	0	0	0	0	14	0	0	9	0	11	0	68	0	0	69	0	0	0	0	0	0	0	0	0	0
F43	0	0	0	0	0	0	0	0	0	0	0	0	0	0	0	0	0	0	0	0	0	0	0	0	0	0	0	0	23	12	0	0	6	13	18	197	0	0	114	0	7	0	0	0	0	0	0	23	0
F44	0	0	0	0	0	0	0	0	0	0	0	0	0	0	0	0	0	0	0	11	0	0	0	0	0	0	0	0	71	32	0	57	32	76	0	311	35	0	245	0	0	0	4	0	0	0	0	44	0
F45	0	0	0	0	0	0	0	0	0	0	0	0	0	0	0	0	0	0	7	7	0	0	0	0	0	0	0	0	7	2	0	0	4	0	9	55	0	0	480	6	5	0	0	3	0	0	0	3	0
F46	0	0	0	0	0	0	0	0	0	0	0	0	0	0	0	0	0	0	0	0	2	0	0	0	0	0	0	0	0	0	0	0	0	0	0	0	0	0	24	0	0	0	0	0	0	0	0	12	0
F47	0	0	0	0	0	0	0	0	0	0	0	0	0	0	0	0	0	0	0	0	0	0	0	0	0	0	3	0	0	0	0	0	0	0	0	0	0	0	0	0	0	0	0	0	0	0	0	0	0
F48	0	0	0	0	0	0	0	0	0	0	0	0	0	0	0	0	0	0	0	0	0	0	0	0	0	0	0	0	0	0	0	0	0	0	0	4	0	0	0	0	0	0	0	0	0	0	0	0	0
F49	0	0	0	0	0	0	0	0	0	0	0	0	0	0	0	0	0	0	0	0	0	0	0	0	0	0	0	0	0	0	0	0	0	0	0	0	0	0	0	0	0	0	0	0	0	0	0	0	0
F50	0	0	0	0	0	0	0	0	0	0	0	0	0	0	0	0	22	0	0	0	0	0	0	0	0	5	0	0	5	0	0	0	0	20	0	30	0	0	153	0	4	0	0	6	0	0	0	74	0
F51	0	0	0	0	0	0	0	0	0	0	0	0	0	0	0	0	0	0	0	0	0	0	0	0	0	0	0	0	0	0	0	0	0	0	0	0	0	0	0	0	0	0	0	0	0	0	0	0	0
F52	0	0	0	0	0	0	0	0	0	0	0	0	0	0	0	0	0	0	0	0	0	0	0	0	0	0	0	0	0	0	0	0	0	0	0	0	0	0	0	0	0	0	0	0	0	0	0	0	0
F53	0	0	0	0	0	0	0	0	0	0	0	0	0	0	0	0	4	0	0	8	0	0	0	0	0	0	0	0	0	0	0	0	0	0	0	0	0	0	66	0	0	0	0	0	0	0	0	0	0
F54	0	0	0	0	0	0	0	0	0	0	0	0	0	0	0	0	3	0	0	0	0	0	0	0	0	0	0	0	0	0	0	0	0	0	0	0	0	0	0	0	0	0	0	0	0	0	0	0	0
F55	0	0	0	0	0	0	0	0	0	0	0	0	0	0	0	0	0	0	0	0	0	0	0	0	0	0	0	0	0	0	0	0	0	0	0	0	0	0	32	0	0	0	0	0	0	0	0	0	0
F56	0	0	0	0	0	0	0	0	0	0	0	0	0	0	0	0	4	0	0	0	0	0	0	2	0	0	0	0	0	0	0	0	0	24	0	30	0	0	176	0	5	0	0	0	0	0	0	56	0
F57	0	0	0	0	0	0	0	0	0	0	0	0	0	0	0	0	9	0	0	0	0	0	0	5	0	0	0	0	0	0	0	0	0	0	0	0	0	0	366	0	0	0	0	4	0	0	0	0	0
F58	0	0	0	0	0	0	0	0	0	0	0	0	0	0	0	0	7	0	0	0	0	0	0	0	0	0	0	0	0	7	0	13	0	0	0	8	0	0	52	0	0	0	0	0	0	0	0	4	0
F59	0	0	0	0	0	0	0	0	0	0	0	0	0	0	0	0	43	0	0	39	0	0	0	0	0	0	0	0	160	14	0	0	4	267	0	425	0	0	15	0	0	0	0	0	0	0	0	21	0
F60	0	0	0	0	0	0	0	0	0	0	0	0	0	0	0	0	51	19	0	0	0	0	0	0	0	0	0	0	190	18	0	15	86	23	17	909	20	0	284	0	0	0	0	0	0	0	0	16	0
F61	0	0	0	0	0	0	0	0	0	0	0	0	0	0	0	0	84	0	0	0	0	0	0	0	0	28	0	0	138	0	0	0	0	245	71	389	0	0	12	0	16	0	7	0	0	0	37	0	0
F62	0	0	0	0	0	0	0	0	0	0	0	0	0	0	0	0	0	0	0	0	0	0	0	0	0	0	0	0	35	7	0	0	6	0	0	194	0	0	0	0	0	0	0	0	0	0	0	0	0
F63	0	0	0	0	0	0	0	0	0	0	0	0	0	0	0	0	99	6	0	0	0	0	0	0	0	0	0	0	293	18	0	0	7	217	0	1478	0	0	73	15	4	0	0	0	0	0	13	25	0
F64	0	0	0	0	0	0	0	0	0	0	0	0	0	0	39	0	29	0	0	0	0	0	0	0	0	0	0	0	8	4	0	2	0	0	20	55	0	0	309	8	0	0	0	0	0	0	0	0	0
F65	0	0	0	0	0	0	0	0	0	0	0	0	0	0	0	0	249	0	0	0	0	0	0	0	0	0	0	0	0	0	0	0	0	13	0	0	0	0	51	0	0	0	0	0	0	0	0	0	0
F66	0	0	0	0	0	0	0	0	0	0	0	0	0	0	0	0	64	0	0	0	0	0	0	0	0	0	0	0	14	0	0	0	0	14	0	21	0	0	0	0	0	0	0	4	0	0	0	0	0
F67	0	0	0	0	0	0	0	0	0	0	0	0	0	0	0	0	244	3	0	0	0	0	0	0	0	0	0	0	22	0	0	0	0	0	0	20	0	0	306	0	0	0	0	6	0	0	0	0	0
F68	0	0	0	0	0	0	14	0	0	0	0	0	0	0	0	0	44	0	0	0	0	0	0	0	0	0	0	0	39	0	0	0	6	28	0	21	0	0	84	0	0	0	0	0	0	0	0	0	0
F69	0	0	0	0	0	0	0	0	0	0	0	0	0	0	0	0	245	0	58	30	0	0	0	0	0	0	0	0	13	0	0	0	0	44	80	268	0	0	0	7	0	0	0	0	0	0	0	0	0
F70	0	0	0	0	0	0	0	0	0	0	0	0	0	0	0	0	6	0	0	0	0	0	0	0	0	0	0	0	0	0	0	0	0	0	0	0	0	0	5	2	0	0	0	0	0	0	0	0	0
F71	0	0	0	0	0	0	0	0	0	0	0	0	0	0	0	0	35	0	0	0	0	0	0	0	0	0	0	0	0	0	0	0	0	0	0	0	0	0	2	0	0	0	0	0	0	0	0	0	0
F72	0	0	0	0	0	0	0	0	0	0	0	0	0	0	0	0	0	0	0	0	0	0	0	0	0	0	0	0	0	0	0	0	0	0	0	3	0	0	0	0	7	0	0	0	0	0	0	0	0
F73	0	0	0	0	0	0	0	0	0	0	0	0	0	0	0	0	0	0	0	0	0	0	0	0	0	0	0	0	0	0	0	0	0	0	0	0	0	0	0	0	0	0	0	0	0	0	0	0	0
F74	0	0	0	0	0	0	0	0	0	0	0	0	0	0	0	0	16	0	0	0	0	0	0	0	0	0	0	0	0	0	0	0	0	0	0	0	0	0	113	0	0	0	0	0	0	0	0	0	0
F75	0	0	0	0	0	0	0	0	0	0	0	0	0	0	0	0	68	29	0	52	0	0	0	0	0	0	0	0	0	0	0	0	0	0	0	0	0	0	37	0	0	0	0	0	0	0	0	0	0
F76	0	0	0	0	0	0	0	0	0	0	0	0	0	0	0	0	0	0	0	0	0	0	0	0	0	0	0	0	0	0	0	0	0	0	0	0	0	0	0	0	0	0	0	0	0	0	0	0	0
F77	0	0	0	0	0	0	0	0	0	0	0	0	0	0	0	0	0	0	0	0	0	0	0	0	0	0	0	0	0	0	0	0	0	0	0	0	0	0	0	0	0	0	0	0	0	0	0	0	0
F78	0	0	0	0	0	0	0	0	0	0	0	0	0	0	0	0	0	0	0	0	0	0	0	0	0	0	0	0	0	0	0	0	0	0	0	0	0	0	0	0	0	0	0	0	0	0	0	0	0
F79	0	0	0	0	0	0	0	0	0	0	0	0	0	0	0	0	0	0	0	0	0	0	0	0	0	0	0	0	0	0	0	0	0	0	0	0	0	0	0	0	0	0	0	0	0	0	0	0	0
F80	0	0	0	0	0	0	0	0	0	0	0	0	0	0	0	0	0	0	0	20	0	0	0	0	0	0	0	0	0	0	0	0	0	0	0	0	0	0	0	0	0	0	0	0	0	0	0	0	0
F81	0	0	0	0	0	0	0	0	0	0	0	0	0	0	0	0	0	0	0	0	0	0	0	0	0	0	0	0	0	0	0	0	0	0	0	0	0	0	0	0	0	0	0	0	0	0	0	0	0
F82	0	0	0	0	0	0	0	0	0	0	0	0	0	0	0	0	0	0	0	0	0	0	0	0	0	0	0	0	0	0	0	0	0	0	0	0	0	0	0	0	0	0	0	0	0	0	0	0	0
F83	0	0	0	0	0	0	0	0	0	0	0	0	0	0	0	0	3	0	0	0	0	0	0	0	0	0	0	0	0	0	0	0	0	0	0	0	0	0	0	0	0	0	0	0	0	0	0	0	0
F84	0	0	0	0	0	0	0	0	0	0	0	0	0	0	0	0	0	0	0	0	0	0	0	0	0	0	0	0	0	0	0	0	0	0	0	0	0	0	3	0	0	0	0	0	0	0	0	0	0
F85	0	0	0	0	0	0	0	0	0	0	0	0	0	0	0	0	3	0	0	0	0	0	0	0	0	0	0	0	0	0	0	0	0	23	0	5	0	0	5	0	0	0	0	0	0	0	0	0	0
F86	0	0	0	0	0	0	0	0	0	0	0	0	0	0	0	0	0	0	0	0	0	0	0	0	0	0	0	0	0	0	0	0	0	0	0	0	0	0	0	0	0	0	0	0	0	0	0	0	0
F87	0	0	0	0	0	0	0	0	0	0	0	0	0	0	0	0	0	2	0	0	0	0	0	0	0	0	0	0	2	0	0	0	0	0	0	4	0	0	0	0	7	0	0	0	0	0	0	0	0
F88	0	0	0	0	0	0	0	0	0	0	0	0	0	0	0	0	0	0	0	0	0	0	0	0	0	0	0	0	0	0	0	0	0	0	0	0	0	0	4	0	0	0	0	0	0	0	0	0	0
F89	0	0	0	0	0	0	0	0	0	0	0	0	0	0	0	0	0	0	0	0	0	0	0	0	0	0	0	0	0	0	0	0	0	0	0	41	0	0	37	0	0	0	0	0	0	0	0	0	0
F90	0	0	0	0	0	0	0	0	0	0	0	0	0	0	0	0	8	0	0	0	0	0	0	0	0	0	0	0	0	0	0	0	5	0	0	0	0	0	0	0	0	0	0	0	0	0	0	0	0
F91	0	0	0	0	0	0	0	0	0	0	0	0	0	0	0	0	0	0	0	0	0	0	0	0	0	0	0	0	15	8	0	0	8	18	0	67	0	0	0	0	2	0	0	0	0	0	0	2	0
F92	0	0	0	0	0	0	0	0	0	0	0	0	0	0	0	0	0	0	0	0	0	0	0	0	0	0	0	0	17	0	0	0	0	16	0	111	0	0	0	0	9	0	0	0	0	0	0	0	0
F93	0	0	0	0	0	0	0	0	0	0	0	0	0	0	0	0	12	0	0	0	0	0	0	0	0	0	5	0	5	0	0	0	4	0	0	0	0	0	0	0	0	0	0	0	0	0	0	0	0
F94	0	0	0	0	0	0	0	0	0	0	0	0	0	0	0	0	0	0	0	0	0	0	0	0	0	0	0	0	0	0	0	0	0	0	0	0	0	0	189	0	0	0	0	0	0	0	0	0	0
F95	0	0	0	0	0	0	0	0	0	0	0	0	0	0	0	0	0	0	0	0	0	0	0	0	0	0	0	0	0	0	0	0	0	12	0	10	0	0	95	60	0	0	0	0	0	0	0	0	0
F96	0	0	0	0	0	0	0	0	0	0	0	0	0	0	0	0	0	0	0	0	0	0	0	0	0	0	0	0	0	0	0	0	0	0	0	0	0	0	0	0	0	0	0	0	0	0	0	0	0
F97	0	0	0	0	0	0	0	0	0	0	0	0	0	0	0	0	0	0	0	0	0	0	0	0	0	0	0	0	0	0	0	0	0	0	0	0	0	0	3	0	0	0	0	0	0	0	0	0	0
F98	0	0	0	0	0	0	0	0	0	0	0	0	0	0	0	0	0	0	0	0	0	0	0	0	0	0	0	0	0	0	0	0	0	0	0	0	0	0	6	0	0	0	0	0	0	0	0	0	0
F99	0	0	0	0	0	0	0	0	0	0	0	0	0	0	0	0	0	0	0	0	0	0	0	0	0	0	0	0	0	0	0	0	0	0	0	0	0	0	274	0	0	0	0	0	0	0	0	0	0
L01	0	0	0	0	0	0	0	0	0	0	0	0	0	0	0	0	34	0	0	0	0	0	0	0	0	0	0	0	24	0	0	0	0	0	0	48	0	0	0	0	0	0	0	0	0	0	0	0	0
L02	0	0	0	0	0	0	0	0	0	0	0	0	0	0	0	0	14	0	0	16	0	0	0	6	0	0	0	0	9	0	0	0	0	0	0	15	0	0	0	0	0	0	0	0	0	0	0	0	0
L03	0	0	0	0	0	0	0	0	0	0	0	0	0	0	0	0	18	0	0	0	0	0	0	0	0	0	0	0	0	0	0	0	0	0	0	32	0	0	7	0	0	0	0	0	3	0	0	0	0
L04	0	0	0	0	0	0	0	0	0	0	0	0	0	0	0	0	14	0	0	0	0	0	0	0	0	0	0	0	6	0	0	0	0	0	0	34	0	0	0	0	0	0	0	0	0	0	0	0	0
L05	0	0	0	0	0	0	0	0	0	0	0	0	0	0	0	0	120	0	0	5	0	0	0	5	0	0	0	0	2	0	0	0	0	0	0	22	0	0	20	0	0	0	0	0	0	0	0	0	0
L06	0	0	0	0	0	0	0	0	0	0	0	0	0	0	0	0	16	0	0	0	0	0	0	0	0	0	0	0	0	0	0	0	0	0	0	42	0	0	0	0	0	3	0	0	0	0	0	0	0
L07	0	0	0	0	0	0	0	0	0	0	0	0	0	0	0	0	0	0	0	0	0	0	0	0	0	0	0	0	0	0	0	0	0	0	0	0	0	0	2	0	0	0	0	0	0	0	0	0	0
L08	0	0	0	0	0	0	6	0	0	0	0	0	0	0	0	0	3	0	0	0	0	0	0	3	0	0	0	0	0	0	0	0	0	0	0	0	0	0	0	0	0	2	0	0	0	0	0	0	0
L09	0	0	0	0	0	0	0	0	0	0	0	0	0	0	0	0	0	0	0	9	0	0	0	2	0	0	0	0	0	0	4	0	0	0	0	0	0	0	3	0	0	0	0	0	0	0	0	0	0
L10	0	0	0	0	0	0	0	0	0	0	0	0	0	0	0	0	9	0	0	0	0	0	0	0	0	0	0	0	0	0	0	0	0	0	0	0	0	0	0	0	0	0	0	0	0	0	0	0	0
L100	0	0	0	0	0	0	0	0	0	0	0	0	0	0	0	0	29	0	0	3	0	0	0	0	0	0	0	0	0	0	0	0	0	0	0	0	0	0	0	5	0	4	0	0	0	0	0	0	0
L101	0	0	0	0	0	0	0	0	0	0	0	0	0	0	0	0	60	0	0	21	0	0	0	15	0	0	0	0	0	0	0	0	0	0	0	2	0	0	0	0	0	0	0	0	3	0	0	0	0
L102	0	0	0	0	0	0	0	0	0	0	0	0	0	0	0	0	0	0	0	0	0	0	0	3	0	0	0	0	0	0	0	0	0	0	0	3	0	0	0	0	0	0	0	0	0	0	0	0	0
L103	0	0	0	0	0	0	0	0	0	0	0	0	0	0	0	0	32	0	0	14	0	0	0	8	0	0	0	0	0	0	0	0	0	0	0	0	0	0	0	0	0	0	0	0	0	0	0	0	0
L104	0	0	0	0	0	0	0	0	0	0	0	0	0	0	0	0	91	0	0	0	0	0	0	19	0	0	0	0	0	0	0	0	0	0	0	0	0	0	0	0	6	0	0	0	0	0	0	0	0
L105	0	0	0	0	0	0	0	0	0	0	0	0	0	0	0	0	41	0	0	0	0	0	0	0	0	0	0	0	2	0	0	0	0	0	0	10	0	0	11	0	0	0	0	0	0	0	0	0	0
L106	0	0	0	0	0	0	0	0	0	0	0	0	0	0	0	0	45	0	0	39	0	0	0	0	0	0	0	0	0	0	0	0	0	0	0	2	0	0	0	0	0	0	0	2	0	0	0	0	0
L107	0	0	0	0	0	0	0	0	0	0	0	0	0	0	0	0	180	0	0	1389	0	0	0	8	0	0	0	0	8	0	0	0	0	0	0	2	0	0	0	0	0	0	0	0	0	0	0	0	0
L108	0	0	0	0	0	0	0	0	0	0	0	0	0	0	0	0	4	0	0	3	0	0	0	0	0	0	0	0	0	0	0	0	0	0	0	12	0	0	5	0	0	0	0	0	0	0	0	0	0
L109	0	0	0	0	0	0	0	0	0	0	0	0	0	0	0	0	0	0	0	15	0	0	0	9	0	0	0	0	0	0	0	0	0	0	0	0	0	0	0	0	0	0	0	0	0	0	0	0	0
L11	0	0	0	0	0	0	0	0	0	4	0	0	0	0	0	0	59	0	0	0	0	0	0	0	0	0	0	0	5	0	0	0	0	0	0	6	0	0	72	0	0	5	0	0	0	0	0	0	0
L110	0	0	0	0	0	0	0	0	0	0	0	0	0	0	0	0	0	0	0	0	0	0	0	0	0	0	0	0	0	0	0	0	0	0	0	0	0	0	6	0	0	0	0	0	0	0	0	2	0
L111	0	0	0	0	0	0	0	0	0	0	0	0	0	0	0	0	5	0	0	0	0	0	0	0	0	0	0	0	0	0	0	0	0	0	0	0	0	0	0	0	0	0	0	0	0	0	0	0	0
L112	0	0	0	0	0	0	0	0	0	0	0	0	0	0	0	0	3	0	0	0	0	0	0	0	0	0	0	0	0	0	0	0	0	0	0	0	0	0	2	0	0	0	0	0	0	0	0	0	0
L113	0	0	0	0	0	0	0	0	0	0	0	0	0	0	0	0	0	0	0	0	0	0	0	0	0	0	0	0	0	0	0	0	0	0	0	0	0	0	0	0	0	0	0	0	0	0	0	0	0
L114	0	0	0	0	0	0	0	0	0	0	0	0	0	0	0	0	0	0	0	0	0	0	0	0	0	0	0	0	0	0	0	0	0	0	0	0	0	0	0	0	0	0	0	0	0	0	0	0	0
L115	0	0	0	0	0	0	0	0	0	0	0	0	0	0	0	0	2	0	0	0	0	0	0	0	0	0	0	0	0	0	0	0	0	0	0	0	0	0	0	0	0	0	0	0	0	0	0	0	0
L116	0	0	0	0	0	0	0	0	0	0	0	0	0	0	0	0	0	0	0	0	0	0	0	0	0	0	0	0	0	0	0	0	0	0	0	0	0	0	0	0	0	0	0	0	0	0	0	0	0
L117	0	0	0	0	0	0	0	0	0	0	0	0	0	0	0	0	0	0	0	0	0	0	0	0	0	0	0	0	0	0	0	0	0	0	0	0	0	0	0	0	0	0	0	0	0	0	0	0	0
L118	0	0	0	0	0	0	0	0	0	0	0	0	0	0	0	0	4	0	0	0	0	0	0	0	0	0	0	0	5	0	0	0	0	0	0	5	0	0	0	0	0	0	0	0	0	0	0	0	0
L119	0	0	0	0	0	0	0	0	0	0	0	0	0	0	0	0	0	0	0	0	0	0	0	0	0	0	0	0	0	0	0	0	0	0	0	0	0	0	0	0	0	0	0	0	0	0	0	0	0
L12	0	0	0	0	0	0	0	0	0	0	0	0	0	0	0	0	0	0	0	0	0	0	0	0	0	0	0	0	0	0	0	0	0	0	0	0	0	0	0	0	0	0	0	0	0	0	0	0	0
L120	0	0	0	0	0	0	0	0	0	0	0	0	0	0	0	0	25	0	0	0	0	0	0	0	0	0	0	0	0	0	0	0	0	0	0	3	0	0	0	0	0	0	0	0	0	0	0	0	0
L121	0	0	0	0	0	0	0	0	0	0	0	0	0	0	0	0	6	0	0	0	0	0	0	0	0	0	0	0	3	2	0	0	0	0	0	0	0	0	0	0	0	0	0	0	0	0	0	3	0
L122	0	0	0	0	0	0	0	0	0	0	0	0	0	0	0	0	0	0	0	0	0	0	0	0	0	0	0	0	0	0	0	0	0	0	0	0	0	0	0	0	0	0	0	0	0	0	0	0	0
L123	0	0	0	0	0	0	0	0	0	0	0	0	0	0	0	0	0	0	0	0	0	0	0	0	0	0	0	0	0	0	0	0	0	0	0	0	0	0	0	0	0	0	0	0	0	0	0	0	0
L124	0	0	0	0	0	0	0	0	0	0	0	0	0	0	0	0	0	0	0	0	0	0	0	0	0	0	0	0	0	0	0	0	0	0	0	0	0	0	0	0	0	0	0	0	0	0	0	0	0
L125	0	0	0	0	0	0	0	0	0	0	0	0	0	0	0	0	0	0	0	0	0	0	0	2	0	0	0	0	0	0	0	0	0	0	0	0	0	0	0	0	0	0	0	0	0	0	0	0	0
L126	0	0	0	0	0	0	0	0	0	0	0	0	0	0	0	0	0	0	0	0	0	0	0	0	0	0	0	0	0	0	0	0	0	0	0	0	0	0	0	0	0	0	0	0	0	0	0	0	0
L127	0	0	0	0	0	0	0	0	0	0	0	0	0	0	0	0	0	0	0	0	0	0	0	0	0	0	0	0	0	0	0	0	0	0	0	0	0	0	0	0	0	0	0	0	0	0	0	0	0
L128	0	0	0	0	0	0	0	0	0	0	0	0	0	0	0	0	0	0	0	0	0	0	0	0	0	0	0	0	4	0	0	0	0	0	0	0	0	0	5	0	0	0	0	0	0	0	0	0	0
L129	0	0	0	0	0	0	0	0	0	0	0	0	0	0	0	0	0	0	0	0	0	0	0	0	0	0	0	0	0	0	0	0	0	0	0	26	0	0	0	0	0	0	0	0	5	5	0	0	0
L13	0	0	0	0	0	0	0	0	0	0	0	0	0	0	0	0	0	0	0	0	0	0	0	2	0	0	0	0	0	0	0	0	0	0	0	4	0	0	0	0	0	0	0	0	0	0	0	0	0
L14	0	0	0	0	0	0	0	0	0	0	0	0	0	0	0	0	16	0	0	0	0	17	0	3	0	0	0	0	0	0	0	8	0	0	0	3	0	0	0	0	0	0	0	0	0	0	0	0	0
L15	0	0	0	0	0	0	0	0	0	0	0	0	0	0	0	0	0	0	0	0	0	0	0	0	0	0	0	0	0	0	0	0	0	0	0	0	0	0	57	0	0	0	0	0	0	0	0	0	0
L16	0	0	0	0	0	0	0	0	0	0	0	0	0	0	0	0	5	0	0	0	0	0	0	0	0	0	0	0	0	0	0	0	0	0	0	0	0	0	5	0	0	0	0	0	0	0	0	0	0
L17	0	0	0	0	0	0	0	0	0	0	0	0	0	0	0	0	0	0	0	46	0	0	0	11	0	0	0	0	0	5	0	0	0	0	0	0	0	0	2	0	0	0	0	0	0	0	0	0	0
L18	0	0	0	0	0	0	0	0	0	0	0	0	0	0	0	0	0	0	0	0	0	0	0	0	0	0	0	0	0	0	0	0	0	0	0	0	0	0	0	0	0	0	0	0	0	0	0	0	0
L19	0	0	0	0	0	0	0	0	0	0	0	0	0	0	0	0	0	0	0	0	0	0	0	0	0	0	0	0	2	0	0	0	0	0	0	0	0	0	0	0	0	0	0	0	0	0	0	0	0
L20	0	0	0	0	0	0	0	0	0	0	0	0	0	0	0	0	0	0	0	0	0	0	0	0	0	0	0	0	0	0	0	0	0	0	0	2	0	0	0	0	0	0	0	0	0	0	0	0	0
L21	0	0	0	0	0	0	0	0	0	0	0	0	0	0	0	0	0	0	0	0	0	0	0	0	0	0	0	0	0	0	0	0	0	0	0	0	0	0	0	0	0	0	0	0	0	0	0	0	0
L22	0	0	0	0	0	0	0	0	0	0	0	0	0	0	0	0	0	0	0	0	0	0	0	0	0	0	0	0	0	0	0	0	0	0	0	0	0	0	0	0	0	0	0	0	0	0	0	0	0
L23	0	0	0	0	0	0	0	0	0	0	0	0	0	0	0	0	0	0	0	0	0	0	0	0	0	0	0	0	0	0	0	0	0	0	0	0	0	0	0	0	0	0	0	0	0	0	0	0	0
L24	0	0	0	0	0	0	0	0	0	0	0	0	0	0	0	0	0	0	0	0	0	0	0	0	0	0	0	0	0	0	0	0	0	0	0	0	0	0	0	0	0	0	0	0	0	0	0	0	0
L25	0	0	0	0	0	0	0	0	0	0	0	0	0	0	0	0	0	0	0	0	0	0	0	0	0	0	0	0	3	0	0	0	0	0	0	3	0	0	0	0	3	0	0	0	0	0	0	0	0
L26	0	0	0	0	0	0	0	0	0	0	0	0	0	0	0	0	0	0	0	0	0	0	0	0	0	0	0	0	0	0	0	0	0	0	0	0	0	0	0	0	0	0	0	0	0	0	0	0	0
L27	0	0	0	0	0	0	0	0	0	0	0	0	0	0	0	0	0	0	0	0	0	0	0	0	0	0	0	0	0	0	0	0	0	0	0	0	0	0	0	0	0	0	0	0	0	0	0	0	0
L28	0	0	0	0	0	0	0	0	0	0	0	0	0	0	0	0	0	0	0	0	0	0	0	0	0	0	0	0	0	0	0	0	0	0	0	9	0	0	0	0	0	0	0	0	0	0	0	0	0
L29	0	0	0	0	0	0	0	0	0	0	0	0	0	0	0	0	0	0	0	0	0	0	0	0	0	0	0	0	0	0	0	0	0	0	0	5	0	0	0	0	0	0	0	0	0	0	0	0	0
L30	0	0	0	0	0	0	0	0	0	0	0	0	0	0	0	0	0	0	0	0	0	0	0	0	0	0	0	0	0	0	0	0	0	0	0	10	0	0	0	0	0	0	0	0	0	0	0	0	0
L31	0	0	0	0	0	0	0	0	0	0	0	0	0	0	0	0	0	0	0	0	0	0	0	0	0	0	0	0	2	2	0	0	0	0	0	19	0	0	0	0	0	0	0	0	0	0	0	0	0
L32	0	0	0	0	0	0	0	0	0	0	0	0	0	0	0	0	0	0	0	0	0	0	0	0	0	0	0	0	0	0	0	0	0	0	0	0	0	0	0	0	0	0	0	0	0	0	0	0	0
L33	0	0	0	0	0	0	0	0	0	0	0	0	0	0	0	0	0	0	0	0	0	0	0	0	0	0	0	0	0	0	0	0	0	0	0	7	0	0	0	0	0	0	0	0	0	0	0	0	0
L34	0	0	0	0	0	0	0	0	0	0	0	0	0	0	0	0	0	0	0	0	0	0	0	0	0	0	0	0	0	0	0	0	0	0	0	0	0	0	0	0	0	0	0	0	0	0	0	0	0
L35	0	0	0	0	0	0	0	0	0	0	0	0	0	0	0	0	0	0	0	0	0	0	0	0	0	0	0	0	9	0	0	0	0	0	0	15	0	0	38	0	5	0	0	0	0	0	0	0	0
L36	0	0	0	0	0	0	0	0	0	0	0	0	0	0	0	0	0	0	0	3	0	0	0	0	0	0	0	0	0	5	0	0	0	0	3	45	0	0	0	0	0	0	0	4	0	0	0	0	0
L37	0	0	0	0	0	0	0	0	0	0	0	0	0	0	0	0	0	0	0	0	0	0	0	0	0	0	0	0	0	0	0	0	0	0	0	4	0	0	2	0	0	0	0	0	0	0	0	0	0
L38	0	0	0	0	0	0	0	0	0	0	0	0	0	0	0	0	0	0	0	0	0	0	0	0	0	0	0	0	0	0	0	0	0	0	0	0	0	0	0	0	0	0	0	0	0	0	0	0	0
L39	0	0	0	0	0	0	0	0	0	0	0	0	0	0	0	0	0	0	0	0	0	0	0	0	0	0	0	0	0	0	0	0	0	0	0	0	0	0	0	0	0	0	0	0	0	0	0	0	0
L40	0	0	0	0	0	0	0	0	0	0	0	0	0	0	0	0	8	0	0	0	0	0	0	0	0	0	0	0	3	0	0	0	0	0	0	14	0	0	0	0	0	0	0	0	0	0	0	0	0
L41	0	0	0	0	0	0	0	0	0	0	0	0	0	0	0	0	0	0	0	0	0	0	0	0	0	0	0	0	0	0	0	0	0	0	0	0	0	0	0	0	0	0	0	0	0	0	0	0	0
L42	0	0	0	0	0	0	0	0	0	0	0	0	0	0	0	0	0	0	0	0	0	0	0	0	0	0	0	0	0	0	0	0	0	0	0	0	0	0	0	0	0	0	0	0	0	0	0	0	0
L43	0	0	0	0	0	0	0	0	0	0	0	0	0	0	0	0	2	0	0	0	0	0	0	0	0	0	0	0	5	0	0	0	0	4	0	25	0	0	0	0	0	4	0	0	0	0	0	0	0
L44	0	0	0	0	0	0	0	0	0	0	0	0	0	0	0	0	0	0	0	0	0	0	0	2	0	0	0	0	0	0	0	0	0	0	0	8	0	0	0	0	0	0	0	0	0	0	0	0	0
L45	0	0	0	0	0	0	0	0	0	0	0	0	0	0	0	0	0	0	0	0	0	0	0	0	0	0	0	0	0	0	0	0	0	0	0	8	0	0	0	0	0	0	0	0	0	0	0	0	0
L46	0	0	0	2	0	0	0	0	0	0	0	0	0	0	0	0	0	0	0	0	0	0	0	0	0	0	0	0	0	0	0	0	0	0	0	0	0	0	21	0	0	0	0	0	0	0	0	0	0
L47	0	0	0	0	0	0	0	0	0	0	0	0	0	0	0	0	37	0	0	15	0	0	0	0	0	0	0	0	0	0	0	0	0	0	0	0	0	0	0	0	0	0	0	0	0	0	0	0	0
L48	0	0	0	0	0	0	0	0	0	0	0	0	0	0	0	0	0	0	0	0	0	0	0	0	0	0	0	0	0	0	0	0	0	0	0	6	0	0	0	0	0	0	0	0	0	0	0	0	0
L49	0	0	0	0	0	0	0	0	0	0	0	0	0	0	0	0	0	0	0	0	0	0	0	0	0	0	0	0	0	0	0	0	0	0	0	10	0	0	0	0	0	0	0	0	0	0	0	0	0
L50	0	0	0	0	0	0	0	0	0	0	0	0	0	0	0	0	3	0	0	0	0	0	0	0	0	0	0	0	0	0	0	0	0	0	0	10	0	0	2	0	0	0	0	0	0	0	0	0	0
L51	0	0	0	0	0	0	0	0	0	0	0	0	0	0	0	0	3	0	0	0	0	0	0	0	0	0	0	0	0	0	0	0	0	0	0	7	0	0	0	0	0	0	0	0	0	0	0	0	0
L52	0	0	0	0	0	0	0	0	0	0	0	0	0	0	0	0	0	0	0	0	0	0	0	0	0	0	0	0	0	0	0	0	0	0	0	7	0	0	0	0	0	0	0	0	0	0	0	0	0
L53	0	0	0	0	0	0	0	0	0	0	0	0	0	0	0	0	3	0	0	0	0	0	0	0	0	0	0	0	0	2	0	0	0	0	0	4	0	0	37	0	0	0	0	0	0	0	0	0	0
L54	0	0	0	0	0	0	0	0	0	0	0	0	0	0	0	0	2	0	0	0	0	0	0	0	0	0	0	0	0	0	0	0	0	0	0	10	0	0	0	0	0	0	0	0	0	0	0	0	0
L55	0	0	0	0	0	0	0	0	0	0	0	0	0	0	0	0	2	0	0	0	0	0	0	3	0	0	0	0	0	0	0	0	0	0	0	4	0	0	3	0	4	0	0	0	0	0	0	2	0
L56	0	0	0	0	0	0	0	0	0	0	0	0	0	0	0	0	5	0	0	0	0	0	0	3	0	0	0	0	0	2	0	0	0	0	0	10	0	0	0	0	0	3	0	0	0	0	0	0	0
L57	0	0	0	0	0	0	0	0	0	0	0	0	0	0	0	0	7	0	0	0	0	0	0	0	0	0	0	0	0	0	0	0	0	0	0	5	0	0	2	0	0	0	0	0	0	0	0	0	0
L58	0	0	0	0	0	0	0	0	0	0	0	0	0	0	0	0	0	0	0	0	0	0	0	0	0	4	0	0	0	0	0	0	0	0	0	23	0	0	0	0	0	0	0	0	0	0	0	0	0
L59	0	0	0	0	0	0	0	0	0	0	0	0	0	0	0	0	2	0	0	0	0	0	0	2	0	0	0	0	4	0	0	3	2	0	0	7	0	0	28	0	0	0	0	0	0	0	0	0	0
L60	0	0	0	0	0	0	0	0	0	0	0	0	0	0	0	0	0	0	0	0	0	0	0	0	0	0	0	0	0	0	0	0	0	0	0	10	0	0	11	0	0	0	0	0	0	0	0	0	0
L61	0	0	0	0	0	0	0	0	0	0	0	0	0	0	0	0	0	0	0	0	0	0	0	0	0	0	0	0	0	0	0	0	0	0	0	2	0	0	0	0	0	0	0	3	0	0	0	0	0
L62	0	0	0	0	0	0	0	0	0	0	0	0	0	0	0	0	11	0	0	0	0	0	0	0	0	0	0	0	0	0	0	0	0	0	0	14	0	0	0	0	0	0	0	0	0	0	0	0	0
L63	0	0	0	0	0	0	0	0	0	0	0	0	0	0	0	0	0	0	0	0	0	0	0	0	0	0	0	0	0	0	0	0	0	0	0	0	0	0	0	0	0	0	0	0	0	0	0	0	0
L64	0	0	0	0	0	0	0	0	0	0	0	0	0	0	0	0	0	0	0	0	0	0	0	0	0	0	0	0	4	0	0	0	0	0	0	0	0	0	2	0	0	0	0	0	0	0	0	0	0
L65	0	0	0	0	0	0	0	0	0	0	0	0	0	0	0	0	17	0	0	0	0	15	0	0	0	0	0	0	0	0	0	0	0	0	0	0	0	0	7	0	0	0	0	0	0	0	0	0	0
L66	0	0	0	0	0	0	0	0	0	0	0	0	0	0	0	0	4	0	0	0	0	0	0	0	0	0	0	0	0	0	0	0	0	0	0	10	0	0	0	0	0	0	0	0	0	0	0	0	0
L67	0	0	0	0	0	0	0	0	0	0	0	0	0	0	0	0	0	0	0	0	0	0	0	0	0	0	0	0	0	0	0	0	0	0	0	11	0	0	0	0	0	0	0	0	0	0	0	0	0
L68	0	0	0	0	0	0	0	0	0	0	0	0	0	0	0	0	0	0	0	0	0	0	0	0	0	0	0	0	0	0	0	0	0	0	0	3	0	0	3	0	0	0	0	0	0	0	0	0	0
L69	0	0	0	0	0	0	0	0	0	0	0	0	0	0	0	0	0	0	0	0	0	0	0	0	0	0	0	0	0	0	0	0	0	0	0	21	0	0	0	0	0	0	0	0	0	0	0	0	0
L70	0	0	0	0	0	0	0	0	0	0	0	0	0	0	0	0	0	0	0	0	0	0	0	0	0	0	0	0	0	0	0	0	0	0	0	2	0	0	0	0	0	0	0	0	0	0	0	0	0
L71	0	0	0	0	0	0	0	0	0	0	0	0	0	0	0	0	0	0	0	0	0	0	0	0	0	0	0	0	0	4	0	0	0	0	0	31	0	0	18	0	0	5	0	0	0	0	0	0	0
L72	0	0	0	0	0	0	0	0	0	0	0	0	0	0	0	0	5	0	0	7	0	0	0	0	0	0	0	0	0	0	2	0	0	0	0	7	0	0	220	0	0	0	0	0	0	0	0	0	0
L73	0	0	0	0	0	0	0	0	0	0	0	0	0	0	0	0	6	0	0	0	0	0	0	0	0	0	0	0	0	3	0	0	0	0	0	17	0	0	0	0	5	0	0	3	0	0	0	0	0
L74	0	0	0	0	0	0	0	0	0	0	0	0	0	0	0	0	2	0	0	0	0	0	0	0	0	0	0	0	2	6	0	0	0	0	0	12	0	0	5	0	0	0	0	0	0	0	0	0	0
L75	0	0	0	0	0	0	0	0	0	0	0	0	0	0	0	0	0	0	0	0	0	0	0	0	0	0	0	0	0	0	0	0	0	0	0	13	0	0	0	0	0	0	0	0	0	0	0	0	0
L76	0	0	0	0	0	0	0	0	0	0	0	0	0	0	0	0	3	0	0	0	0	0	0	0	0	0	0	0	0	2	0	0	0	0	0	6	0	0	4	0	0	0	0	0	0	0	0	0	0
L77	0	0	0	0	0	0	0	0	0	0	0	0	0	0	0	0	0	0	0	0	0	0	0	0	0	0	0	0	0	0	0	0	0	0	0	0	0	0	0	0	0	0	0	0	0	0	0	0	0
L78	0	0	0	0	0	0	0	0	0	0	0	0	0	0	0	0	0	0	0	0	0	0	0	0	0	0	0	0	0	0	0	0	0	0	0	2	0	0	0	0	0	0	0	0	0	0	0	0	0
L79	0	0	0	0	0	0	0	0	0	0	0	0	0	0	0	0	3	0	0	0	0	0	0	0	0	0	0	0	0	0	0	0	0	0	0	5	0	0	3	0	0	0	0	0	0	0	0	0	0
L80	0	0	0	0	0	0	0	0	0	0	0	0	0	0	0	0	0	0	0	0	0	0	0	0	0	0	0	0	0	0	0	0	0	0	0	0	0	0	0	0	0	0	0	0	0	0	0	0	0
L81	0	0	0	0	0	0	0	0	0	0	0	0	0	0	0	0	0	0	0	0	0	0	0	0	0	0	0	0	0	0	0	0	0	0	0	2	0	0	0	0	0	0	0	0	0	0	0	0	0
L82	0	0	0	0	0	0	0	0	0	0	0	0	0	0	0	0	0	0	0	0	0	0	0	2	0	0	0	0	0	0	0	0	0	0	0	0	0	0	0	0	0	0	0	0	0	0	0	0	0
L83	0	0	0	0	0	0	0	0	0	0	0	0	0	0	0	0	3	0	0	5	0	0	0	0	0	0	0	0	0	0	0	0	0	0	0	4	0	0	0	0	0	0	0	0	0	0	0	0	0
L84	0	0	0	0	0	0	0	0	0	0	0	0	0	0	0	0	0	0	0	0	0	0	0	0	0	0	0	0	0	0	0	0	0	0	0	8	0	0	0	0	0	0	0	0	0	0	0	0	0
L85	0	0	0	0	0	0	0	0	0	0	0	0	0	0	0	0	0	0	0	0	0	0	0	0	0	0	0	0	0	0	0	0	0	0	0	18	0	0	6	0	0	0	0	0	0	0	0	0	0
L86	0	0	0	0	0	0	0	0	0	0	0	0	0	0	0	0	0	0	0	0	0	0	0	0	0	0	0	0	3	0	0	0	0	0	0	9	0	0	0	0	0	0	0	0	0	0	0	0	0
L87	0	0	0	0	0	0	0	0	0	0	0	0	0	0	0	0	2	0	0	0	0	0	0	0	0	0	0	0	0	0	0	0	0	0	0	3	0	0	0	0	0	0	0	0	0	0	0	0	0
L88	0	0	0	0	0	0	0	0	0	0	0	0	0	0	0	0	0	0	0	0	0	0	0	0	0	0	0	0	0	0	0	0	0	0	0	10	0	0	0	0	0	0	0	0	0	0	0	0	0
L89	0	0	0	0	0	0	0	0	0	0	0	0	0	0	0	0	64	0	0	0	0	0	0	0	0	0	0	5	0	0	0	0	0	0	0	44	0	0	0	0	0	0	0	0	0	0	0	0	0
L90	0	0	0	0	0	0	0	0	0	0	0	0	0	0	0	0	0	0	0	0	0	0	0	0	0	0	0	4	0	0	0	0	0	0	0	30	0	0	5	0	0	0	0	0	0	0	0	0	0
L91	0	0	0	0	0	0	0	0	0	0	0	0	0	0	0	0	2	0	0	0	0	0	0	0	0	0	0	3	0	0	0	0	0	0	0	20	0	0	0	0	0	0	0	7	0	0	0	0	0
L92	0	0	0	0	0	0	0	0	0	0	0	0	0	17	0	0	25	0	0	0	0	0	0	3	0	0	0	0	0	0	0	0	0	0	0	32	0	0	0	0	0	0	0	0	0	0	0	0	0
L93	0	0	0	0	0	0	0	0	0	0	0	0	0	0	0	0	0	0	13	0	0	0	0	0	0	0	0	0	0	0	0	0	0	0	0	13	0	0	0	0	0	0	0	0	0	0	0	0	0
L94	0	0	0	0	0	0	0	0	0	0	0	0	0	0	0	0	37	0	0	0	0	0	0	0	0	0	0	0	0	0	0	0	0	0	0	60	0	0	0	0	0	0	0	0	0	0	0	0	0
L95	0	0	0	0	0	0	0	0	0	0	0	0	0	0	0	0	0	0	0	0	0	0	0	0	0	0	0	0	20	0	0	0	0	0	0	36	0	0	0	0	0	0	0	0	0	0	0	0	0
L96	0	0	0	0	0	0	0	0	0	0	0	0	0	0	0	0	15	0	0	0	0	0	0	0	0	0	0	0	24	0	0	0	0	0	0	60	0	0	0	0	0	0	0	0	0	0	0	0	0
L97	0	0	0	0	0	0	0	0	0	0	0	0	0	0	0	0	0	0	0	0	0	0	0	0	0	0	0	0	5	0	0	0	0	0	0	41	0	0	54	0	0	0	0	0	0	0	0	0	0
L98	0	0	0	0	0	0	0	0	0	0	0	0	0	0	0	0	0	0	0	0	0	0	0	0	0	0	0	0	0	0	0	0	0	0	0	0	0	0	0	0	0	0	0	0	0	0	0	0	0
L99	0	0	0	0	0	0	0	0	0	0	0	0	0	0	0	0	0	0	0	0	0	0	0	0	0	0	0	0	13	0	0	0	0	0	0	11	0	0	2	0	0	0	0	0	0	0	0	0	0
OB01	0	0	0	0	0	0	0	0	0	0	0	0	0	0	0	0	0	0	0	0	0	0	0	0	0	0	0	0	0	0	0	0	0	0	0	0	0	0	0	0	0	0	0	0	0	0	0	0	0
OB02	0	0	0	0	0	0	0	0	0	0	0	0	0	0	0	0	8	0	0	0	0	0	0	2	0	0	0	0	0	0	0	0	0	0	0	0	0	0	0	0	0	0	0	0	0	0	0	0	0
OB03	0	0	0	0	0	0	0	0	0	0	0	0	0	0	0	0	4	0	0	0	0	0	0	4	0	0	0	0	0	0	0	0	0	0	0	0	0	0	0	0	0	0	0	0	0	0	0	0	0
OB04	0	0	0	0	0	0	0	0	0	0	0	0	0	0	0	0	0	0	0	0	0	0	0	0	0	0	0	0	0	0	0	0	0	0	0	0	0	0	0	0	0	0	0	0	0	0	0	0	0
OB05	0	0	0	0	0	0	0	0	0	0	0	0	0	0	0	0	0	0	0	0	0	0	0	0	0	0	0	0	0	0	0	0	0	0	0	0	0	0	0	0	0	0	0	0	0	0	0	0	0
OB06	0	0	0	0	0	0	0	0	0	0	0	0	0	0	0	0	5	0	0	0	0	0	0	0	0	0	0	0	0	0	0	0	0	0	0	0	0	0	0	0	0	0	0	0	0	0	0	0	0
OB07	0	0	0	0	0	0	0	0	0	0	0	0	0	0	0	0	0	0	0	0	0	0	0	2	0	0	0	0	0	0	0	0	0	0	0	0	0	0	0	0	0	0	0	0	0	0	0	0	0
OB08	0	0	0	0	0	0	0	0	0	0	0	0	0	0	0	0	0	0	0	0	0	0	0	0	0	0	0	0	0	0	0	0	0	0	0	0	0	0	0	0	0	0	0	0	0	0	0	0	0
OB09	0	0	0	0	0	0	0	0	0	0	0	0	0	0	0	0	0	0	0	0	0	0	0	0	0	0	0	0	0	0	0	0	0	0	0	0	0	0	0	0	0	0	0	0	0	0	0	0	0
OB10	0	0	0	0	0	0	0	0	0	0	0	0	0	0	0	0	0	0	0	0	0	0	0	0	0	0	0	0	0	0	0	0	0	0	0	0	0	0	2	0	0	0	0	0	0	0	0	0	0
OB100	0	0	0	0	0	0	0	0	0	0	0	0	0	0	0	0	0	0	0	0	0	0	0	0	0	0	0	0	0	0	0	0	0	0	0	0	0	0	0	0	0	0	0	0	0	0	0	0	0
OB101	0	0	0	0	0	0	0	0	0	0	0	0	0	0	0	0	0	0	0	0	0	0	0	0	0	0	0	0	0	0	0	0	0	0	0	0	0	0	0	0	0	0	0	0	0	0	0	0	0
OB102	0	0	0	0	0	0	0	0	0	0	0	0	0	0	0	0	0	0	0	0	0	0	0	0	0	0	0	0	0	0	0	0	0	0	0	0	0	0	0	0	0	0	0	0	0	0	0	0	0
OB103	0	0	0	0	0	0	0	0	0	0	0	0	0	0	0	0	0	0	0	0	0	0	0	0	0	0	0	0	0	0	0	0	0	0	0	0	0	0	0	0	0	0	0	0	0	0	0	0	0
OB104	0	0	0	0	0	0	0	0	0	0	0	0	0	0	0	0	0	0	0	0	0	0	0	0	0	0	0	0	0	0	0	0	0	0	0	0	0	0	0	0	0	0	0	0	0	0	0	0	0
OB105	0	0	0	0	0	0	0	0	0	0	0	0	0	0	0	0	0	0	0	0	0	0	0	0	0	0	0	0	0	0	0	0	0	0	0	0	0	0	0	0	0	0	0	0	0	0	0	0	0
OB106	0	0	0	0	0	0	0	0	0	0	0	0	0	0	0	0	0	0	0	0	0	0	0	0	0	0	0	0	0	0	0	0	0	0	0	0	0	0	0	0	0	0	0	0	0	0	0	0	0
OB107	0	0	0	0	0	0	0	0	0	0	0	0	0	0	0	0	0	0	0	0	0	0	0	0	0	0	0	0	0	0	0	0	0	0	0	0	0	0	0	0	0	0	0	0	0	0	0	0	0
OB108	0	0	0	0	0	0	0	0	0	0	0	0	0	0	0	0	0	0	0	0	0	0	0	0	0	0	0	0	0	0	0	0	0	0	0	0	0	0	0	0	0	0	0	0	0	0	0	0	0
OB109	0	0	0	0	0	0	0	0	0	0	0	0	0	0	0	0	0	0	0	0	0	0	0	0	0	0	0	0	0	0	0	0	0	0	0	0	0	0	0	0	0	0	0	0	0	0	0	0	0
OB11	0	0	0	0	0	0	0	0	0	0	0	0	0	0	0	0	8	0	0	0	0	0	0	0	0	0	0	0	0	0	0	0	0	0	0	0	0	0	0	0	0	0	0	0	0	0	0	0	0
OB110	0	0	0	0	0	0	0	0	0	0	0	0	0	0	0	0	0	0	0	0	0	0	0	0	0	0	0	0	0	0	0	0	0	0	0	0	0	0	0	0	0	0	0	2	0	0	0	0	0
OB111	0	0	0	0	0	0	0	0	0	0	0	0	0	0	0	0	0	0	0	0	0	0	0	0	0	0	0	0	0	0	0	0	0	0	0	0	0	0	0	0	0	0	0	0	0	0	0	0	0
OB112	0	0	0	0	0	0	0	0	0	0	0	0	0	0	0	0	3	0	0	0	0	0	0	0	0	0	0	0	0	0	0	0	0	0	0	0	0	0	0	0	0	0	0	0	0	0	0	0	0
OB12	0	0	0	0	0	0	0	0	0	0	0	0	0	0	0	0	0	0	0	0	0	0	0	0	0	0	0	0	0	0	0	0	0	0	0	0	0	0	2	0	0	0	0	0	0	0	0	0	0
OB13	0	0	0	0	0	0	0	0	0	0	0	0	0	0	0	0	0	0	0	0	0	0	0	0	0	0	0	0	0	0	0	0	0	0	0	0	0	0	0	0	0	0	0	0	0	0	0	0	0
OB14	0	0	0	0	0	0	0	0	0	0	0	0	0	0	0	0	0	0	0	0	0	0	0	0	0	0	0	0	0	0	0	0	0	0	0	0	0	0	0	0	0	0	0	0	0	0	0	0	0
OB15	0	0	0	0	0	0	0	0	0	0	0	0	0	0	0	0	0	0	0	0	0	0	0	0	0	0	0	0	0	0	0	0	0	0	0	0	0	0	0	0	0	0	0	0	0	0	0	0	0
OB16	0	0	0	0	0	0	0	0	0	0	0	0	0	0	0	0	0	0	0	0	0	0	0	0	0	0	0	0	0	0	0	0	0	0	0	0	0	0	0	0	0	0	0	0	0	0	0	0	0
OB17	0	0	0	0	0	0	0	0	0	0	0	0	0	0	0	0	0	0	0	0	0	0	0	0	0	0	0	0	0	0	0	0	0	0	0	0	0	0	0	0	0	0	0	0	0	0	0	0	0
OB18	0	0	0	0	0	0	0	0	0	0	0	0	0	0	0	0	7	0	0	0	0	0	0	0	0	0	0	0	0	0	0	0	0	0	0	0	0	0	0	0	0	0	0	0	0	0	0	0	0
OB19	0	0	0	0	0	0	0	0	0	0	0	0	0	0	0	0	0	0	0	0	0	0	0	0	0	0	0	0	0	0	0	0	0	0	0	0	0	0	0	0	0	0	0	0	0	0	0	0	0
OB21	0	0	0	0	0	0	0	0	0	0	0	0	0	0	0	0	0	0	0	0	0	0	0	3	0	0	0	0	0	0	0	0	0	0	0	0	0	0	0	0	0	0	0	0	0	0	0	0	0
OB22	0	0	0	0	0	0	0	0	0	0	0	0	0	0	0	0	0	0	0	0	0	0	0	7	0	0	0	0	0	0	0	0	0	0	0	0	0	0	0	0	0	0	0	0	0	0	0	0	0
OB23	0	0	0	0	0	0	0	0	0	0	0	0	0	0	0	0	0	0	0	0	0	0	0	0	0	0	0	0	0	0	0	0	0	0	0	0	0	0	0	0	0	0	0	0	0	0	0	0	0
OB24	0	0	0	0	0	0	0	0	0	0	0	0	0	0	0	0	0	0	0	0	0	0	0	0	0	0	0	0	2	0	0	0	0	0	0	0	0	0	0	0	0	0	0	0	0	0	0	0	0
OB25	0	0	0	0	0	0	0	0	0	0	0	0	0	0	0	0	0	0	0	0	0	0	0	0	0	0	0	0	0	0	0	0	0	0	0	0	0	0	0	0	0	0	0	0	0	0	0	0	0
OB26	0	0	0	0	0	0	0	0	0	0	0	0	0	0	0	0	0	0	0	0	0	0	0	2	0	0	0	0	0	0	0	0	0	0	0	0	0	0	0	0	0	0	0	0	0	0	0	0	0
OB27	0	0	0	0	0	0	0	0	0	0	0	0	0	0	0	0	15	0	0	0	0	0	0	0	0	0	0	0	0	0	0	0	0	0	0	0	0	0	0	0	0	0	0	0	0	0	0	0	0
OB28	0	0	0	0	0	0	0	0	0	0	0	0	0	0	0	0	19	0	0	0	0	0	0	0	0	0	0	0	0	0	0	0	0	0	0	0	0	0	3	0	0	0	0	0	0	0	0	0	0
OB29	0	0	0	0	0	0	0	0	0	0	0	0	0	0	0	0	7	0	0	0	0	0	0	0	0	0	0	0	0	0	0	0	0	0	0	0	0	0	0	0	0	0	0	0	0	0	0	0	0
OB30	0	0	0	0	0	0	0	0	0	0	0	0	0	0	0	0	1167	0	0	0	0	0	0	0	0	0	0	0	0	0	0	0	0	0	0	0	0	0	0	0	0	0	0	0	0	0	0	0	0
OB31	0	0	0	0	0	0	0	0	0	0	0	0	0	0	0	0	3	0	0	0	0	0	0	0	0	0	0	0	0	0	0	0	0	0	0	0	0	0	0	0	0	0	0	0	0	0	0	0	0
OB32	0	0	0	0	0	0	0	0	0	0	0	0	0	0	0	0	11	0	0	0	0	0	0	0	0	0	0	0	0	0	0	0	0	0	0	0	0	0	0	0	0	0	0	0	0	0	0	0	0
OB33	0	0	0	0	0	0	0	0	0	0	0	0	0	0	0	0	16	0	0	0	0	0	0	4	0	0	0	0	0	0	0	0	0	0	0	0	0	0	0	0	0	0	0	0	0	0	0	0	0
OB34	0	0	0	0	0	0	0	0	0	0	0	0	0	0	0	0	8	0	0	0	0	0	0	2	0	0	0	0	0	0	0	0	0	0	0	0	0	0	0	0	0	0	0	0	0	0	0	0	0
OB35	0	0	0	0	0	0	0	0	0	0	0	0	0	0	0	0	20	0	0	0	0	0	0	9	0	0	0	0	6	0	0	0	0	0	0	0	0	0	7	0	0	0	0	0	0	0	0	2	0
OB36	0	0	0	0	0	0	0	0	0	0	0	0	0	0	0	0	21	0	0	0	0	0	0	0	0	0	0	0	0	0	0	0	0	0	0	0	0	0	0	0	0	0	0	0	0	0	0	0	0
OB37	0	0	0	0	0	0	0	0	0	0	0	0	0	0	0	0	9	0	0	0	0	0	0	0	0	0	0	0	0	0	0	0	0	0	0	0	0	0	0	0	0	0	0	0	0	0	0	0	0
OB38	0	0	0	0	0	0	0	0	0	0	0	0	0	0	0	0	7	0	0	0	0	0	0	2	0	0	0	0	0	0	0	0	0	0	0	0	0	0	0	0	0	0	0	0	0	0	0	0	0
OB39	0	0	0	0	0	0	0	0	0	0	0	0	0	0	0	0	0	0	0	0	0	0	0	0	0	0	0	0	0	0	0	0	0	0	0	0	0	0	3	0	0	0	0	0	0	0	0	0	0
OB40	0	0	0	0	0	0	0	0	0	0	0	0	0	0	0	0	0	0	0	0	0	0	0	0	0	0	0	0	0	0	0	0	0	0	0	0	0	0	0	0	0	0	0	0	0	0	0	0	0
OB41	0	0	0	0	0	0	0	0	0	0	0	0	0	0	0	0	0	0	0	4	0	0	0	0	0	0	0	0	0	0	0	0	0	3	0	0	0	0	0	0	0	0	0	0	0	0	0	0	0
OB42	0	0	0	0	0	0	0	0	0	0	0	0	0	0	0	0	7	0	0	0	0	0	0	0	0	0	0	0	0	0	0	0	0	0	0	2	0	0	0	0	0	0	0	0	0	0	0	0	0
OB43	0	0	0	0	0	0	0	0	0	0	0	0	0	0	0	0	0	0	0	0	0	0	0	0	0	0	0	0	0	0	0	0	0	0	0	0	0	0	0	0	0	0	0	0	0	0	0	0	0
OB44	0	0	0	0	0	0	0	0	0	0	0	0	0	0	0	0	0	0	0	0	0	0	0	0	0	0	0	0	0	0	0	0	0	0	0	0	0	0	0	0	0	0	0	0	0	0	0	0	0
OB45	0	0	0	0	0	0	0	0	0	0	0	0	0	0	0	0	6	0	0	0	0	0	0	5	0	0	0	0	0	0	0	0	0	0	0	0	0	0	0	0	0	0	0	0	0	0	0	0	0
OB46	0	0	0	0	0	0	0	0	0	0	0	0	0	0	0	0	0	0	0	0	0	0	0	0	0	0	0	0	0	0	0	0	0	0	0	0	0	0	0	0	0	0	0	0	0	0	0	0	0
OB47	0	0	0	0	0	0	0	0	0	0	0	0	0	0	0	0	0	0	0	0	0	0	0	0	0	0	0	0	0	0	0	0	0	0	0	0	0	0	18	0	0	0	0	0	0	0	0	0	0
OB48	0	0	0	0	0	0	0	0	0	0	0	0	0	0	0	0	2	0	0	0	0	0	0	0	0	0	0	0	0	0	0	0	0	0	0	0	0	0	0	0	0	0	0	0	0	0	0	0	0
OB49	0	0	0	0	0	0	0	0	0	0	0	0	0	0	0	0	0	0	0	0	0	0	0	0	0	0	0	0	0	0	0	0	0	0	0	0	0	0	0	0	0	0	0	0	0	0	0	0	0
OB50	0	0	0	0	0	0	0	0	0	0	0	0	0	0	0	0	0	0	0	0	0	0	0	0	0	0	0	0	0	0	0	0	0	0	0	0	0	0	0	0	0	0	0	0	0	0	0	0	0
OB51	0	0	0	0	0	0	0	0	0	0	0	0	0	0	0	0	3	0	0	7	0	0	0	0	0	0	0	0	0	0	0	0	0	0	0	0	0	0	0	0	0	0	0	0	0	0	0	0	0
OB52	0	0	0	0	0	0	0	0	0	0	0	0	0	0	0	0	0	0	0	0	0	0	0	0	0	0	0	0	0	0	0	0	0	0	0	0	0	0	0	0	0	0	0	0	0	0	0	0	0
OB53	0	0	0	0	0	0	0	0	0	0	0	0	0	0	0	0	0	0	0	0	0	0	0	0	0	0	0	0	0	0	0	0	0	0	0	0	0	0	0	0	0	0	0	0	0	0	0	0	0
OB54	0	0	0	0	0	0	0	0	0	0	0	0	0	0	0	0	9	0	0	0	0	0	0	0	0	0	0	0	0	0	0	0	0	0	0	0	0	0	0	0	0	0	0	0	0	0	0	0	0
OB55	0	0	0	0	0	0	0	0	0	0	0	0	0	0	0	0	0	0	0	0	0	0	0	0	0	0	0	0	0	0	0	0	0	0	0	0	0	0	0	0	0	0	0	0	0	0	0	0	0
OB56	0	0	0	0	0	0	0	0	0	0	0	0	0	0	0	0	0	0	0	0	0	0	0	0	0	0	0	0	0	0	0	0	0	0	0	0	0	0	0	0	0	0	0	0	0	0	0	0	0
OB57	0	0	0	0	0	0	0	0	0	0	0	0	0	0	0	0	2	0	0	0	0	0	0	0	0	0	0	0	0	0	0	0	0	0	0	0	0	0	0	0	0	0	0	0	0	0	0	0	0
OB58	0	0	0	0	0	0	0	0	0	0	0	0	0	0	0	0	6	0	0	0	0	0	0	0	0	0	0	0	0	0	0	0	0	0	0	0	0	0	0	0	0	0	0	0	0	0	0	0	0
OB59	0	0	0	0	0	0	0	0	0	0	0	0	0	0	0	0	0	0	0	0	0	0	0	0	0	0	0	0	0	0	0	0	0	0	0	0	0	0	0	0	0	0	0	0	0	0	0	0	0
OB60	0	0	0	0	0	0	0	0	0	0	0	0	0	0	0	0	0	0	0	0	0	0	0	0	0	0	0	0	0	0	0	0	0	0	0	0	0	0	0	0	0	0	0	0	0	0	0	0	0
OB61	0	0	0	0	0	0	0	0	0	0	0	0	0	0	0	0	0	0	0	0	0	0	0	0	0	0	0	0	0	0	0	0	0	0	0	0	0	0	0	0	0	0	0	0	0	0	0	0	0
OB62	0	0	0	0	0	0	0	0	0	0	0	0	0	0	0	0	0	0	0	0	0	0	0	0	0	0	0	0	0	0	0	0	0	0	0	0	0	0	0	0	0	0	0	0	0	0	0	0	0
OB63	0	0	0	0	0	0	0	0	0	0	0	0	0	0	0	0	5	0	0	0	0	0	0	0	0	0	0	0	0	0	0	0	0	0	0	0	0	0	0	0	0	0	0	0	0	0	0	0	0
OB64	0	0	0	0	0	0	0	0	0	0	0	0	0	0	0	0	0	0	0	0	0	0	0	0	0	0	0	0	0	0	0	0	0	0	0	0	0	0	0	0	0	0	0	0	0	0	0	0	0
OB65	0	0	0	0	0	0	0	0	0	0	0	0	0	0	0	0	8	0	0	0	0	0	0	0	0	0	0	0	0	0	0	0	0	0	0	0	0	0	0	0	0	0	0	0	0	0	0	0	0
OB66	0	0	0	0	0	0	0	0	0	0	0	0	0	0	0	0	0	0	0	0	0	0	0	0	0	0	0	0	0	0	0	0	0	0	0	0	0	0	0	0	0	0	0	0	0	0	0	0	0
OB67	0	0	0	0	0	0	0	0	0	0	0	0	0	0	0	0	0	0	0	0	0	0	0	0	0	0	0	0	0	0	0	0	0	0	0	0	0	0	4	0	0	0	0	0	0	0	0	0	0
OB68	0	0	0	0	0	0	0	0	0	0	0	0	0	0	0	0	12	0	0	29	0	0	0	15	0	0	0	0	0	0	0	0	0	0	0	0	0	0	0	0	0	0	0	0	0	0	0	0	0
OB69	0	0	0	0	0	0	0	0	0	0	0	0	0	0	0	0	0	0	0	0	0	0	0	0	0	0	0	0	0	0	0	0	0	0	0	0	0	0	0	0	0	0	0	0	0	0	0	0	0
OB70	0	0	0	0	0	0	0	0	0	0	0	0	0	0	0	0	33	0	0	0	0	0	0	0	0	0	0	0	0	0	0	0	0	0	0	0	0	0	0	0	0	0	0	0	0	0	0	0	0
OB71	0	0	0	0	0	0	0	0	0	0	0	0	0	0	0	0	60	0	0	0	0	0	0	0	0	0	0	0	0	0	0	0	0	0	0	17	0	0	22	0	0	0	0	0	0	0	0	0	0
OB73	0	0	0	0	0	0	0	0	0	0	0	0	0	0	0	0	0	0	0	0	0	0	0	0	0	0	0	0	0	0	0	0	0	0	0	2	0	0	0	0	0	0	0	0	0	0	0	0	0
OB74	0	0	0	0	0	0	0	0	0	0	0	0	0	0	0	0	9	0	0	0	0	0	0	0	0	0	0	0	0	0	0	0	0	0	0	0	0	0	0	0	0	0	0	0	0	0	0	0	0
OB75	0	0	0	0	0	0	0	0	0	0	0	0	0	0	0	0	35	0	0	0	0	0	0	0	0	0	0	0	0	0	0	0	0	0	0	0	0	0	0	0	0	0	0	0	0	0	0	0	0
OB76	0	0	0	0	0	0	0	0	0	0	0	0	0	0	0	0	5	0	0	155	0	0	0	0	0	0	0	0	0	21	0	0	0	0	0	0	0	0	0	0	0	0	0	0	0	0	0	0	0
OB77	0	0	0	0	0	0	0	0	0	0	0	0	0	0	0	0	0	0	0	0	0	0	0	0	0	0	0	0	0	0	0	0	0	0	0	0	0	0	0	0	0	0	0	0	0	0	0	0	0
OB78	0	0	0	0	0	0	0	0	0	0	0	0	0	0	0	0	0	0	0	0	0	0	0	0	0	0	0	0	0	0	0	0	0	0	0	0	0	0	0	0	0	0	0	0	0	0	0	0	0
OB79	0	0	0	0	0	0	0	0	0	0	0	0	0	0	0	0	0	0	0	0	0	0	0	0	0	0	0	0	0	0	0	0	0	0	0	0	0	0	0	0	0	0	0	0	0	0	0	0	0
OB80	0	0	0	0	0	0	0	0	0	0	0	0	0	0	0	0	0	0	0	0	0	0	0	0	0	0	0	0	2	0	0	0	0	0	0	0	0	0	0	0	0	0	0	0	0	0	0	7	0
OB81	0	0	0	0	0	0	0	0	0	0	0	0	0	0	0	0	0	0	0	7	0	0	0	4	0	0	0	0	0	0	0	0	0	0	0	0	0	0	0	0	0	0	0	0	0	0	0	0	0
OB82	0	0	0	0	0	0	0	0	0	0	0	0	0	0	0	0	14	0	0	0	0	0	0	0	0	0	0	0	0	0	0	0	0	0	0	0	0	0	0	0	0	0	0	0	0	0	0	0	0
OB83	0	0	0	0	0	0	0	0	0	0	0	0	0	0	0	0	0	0	0	0	0	0	0	0	0	0	0	0	0	0	0	0	0	0	0	0	0	0	0	0	0	0	0	0	0	0	0	0	0
OB84	0	0	0	0	0	0	0	0	0	0	0	0	0	0	0	0	0	0	0	0	0	0	0	0	0	0	0	0	0	0	0	0	0	0	0	0	0	0	0	0	0	0	0	0	0	0	0	0	0
OB85	0	0	0	0	0	0	0	0	0	0	0	0	0	0	0	0	0	0	0	0	0	0	0	0	0	0	0	0	0	0	0	0	0	0	0	0	0	0	0	0	0	0	0	0	0	0	0	0	0
OB86	0	0	0	0	0	0	0	0	0	0	0	0	0	0	0	0	0	0	0	0	0	0	2	0	0	0	0	0	0	0	0	0	0	0	0	0	0	0	0	0	0	0	0	0	0	0	0	0	0
OB87	0	0	0	0	0	0	0	0	0	0	0	0	0	0	0	0	0	0	0	0	0	0	0	0	0	0	0	0	0	0	0	0	0	0	0	0	0	0	0	0	0	0	0	0	0	0	0	0	0
OB88	0	0	0	0	0	0	0	0	0	0	0	0	0	0	0	0	0	0	0	0	0	0	0	0	0	0	0	0	0	0	0	0	0	0	0	0	0	0	0	0	0	0	0	0	0	0	0	0	0
OB89	0	0	0	0	0	0	0	0	0	0	0	0	0	0	0	0	0	0	0	0	0	0	0	0	0	0	0	0	0	0	0	0	0	0	0	0	0	0	0	0	0	0	0	0	0	0	0	0	0
OB90	0	0	0	0	0	0	0	0	0	0	0	0	0	0	0	0	0	0	0	0	0	0	0	0	0	0	0	0	0	0	0	0	0	0	0	0	0	0	0	0	0	0	0	0	0	0	0	0	0
OB91	0	0	0	0	0	0	0	0	0	0	0	0	0	0	0	0	0	0	0	0	0	0	0	0	0	0	0	0	0	0	0	0	0	0	0	0	0	0	0	0	0	0	0	0	0	0	0	0	0
OB92	0	0	0	0	0	0	0	0	0	0	0	0	0	0	0	0	0	0	0	0	0	0	0	0	0	0	0	0	0	0	0	0	0	0	0	0	0	0	0	0	0	0	0	0	0	0	0	0	0
OB93	0	0	0	0	0	0	0	0	0	0	0	0	0	0	0	0	0	0	0	0	0	0	0	0	0	0	0	0	0	0	0	0	0	0	0	0	0	0	0	0	0	0	0	0	0	0	0	0	0
OB94	0	0	0	0	0	0	0	0	0	0	0	0	0	0	0	0	0	0	0	0	0	0	0	0	0	0	0	0	0	0	0	0	0	0	0	0	0	0	0	0	0	0	0	0	0	0	0	0	0
OB95	0	0	0	0	0	0	0	0	0	0	0	0	0	0	0	0	0	0	0	0	0	0	0	0	0	0	0	0	0	0	0	0	0	0	0	0	0	0	0	0	0	0	0	0	0	0	0	0	0
OB96	0	0	0	0	0	0	0	0	0	0	0	0	0	0	0	0	0	0	0	0	0	0	0	0	0	0	0	0	0	0	0	0	0	0	0	0	0	0	0	0	0	0	0	0	0	0	0	0	0
OB97	0	0	0	0	0	0	0	0	0	0	0	0	0	0	0	0	0	0	0	0	0	0	0	0	0	0	0	0	0	0	0	0	0	0	0	0	0	0	0	0	0	0	0	0	0	0	0	0	0
OB98	0	0	0	0	0	0	0	0	0	0	0	0	0	0	0	0	0	0	0	0	0	0	0	0	0	0	0	0	0	0	0	0	0	0	0	0	0	0	0	0	0	0	0	0	0	0	0	0	0
OB99	0	0	0	0	0	0	0	0	0	0	0	0	0	0	0	0	0	0	0	0	0	0	0	0	0	0	0	0	0	0	0	0	0	0	0	0	0	0	0	0	0	0	0	0	0	0	0	0	0
OC01	0	0	0	0	0	0	0	0	0	0	0	0	0	0	0	0	9	0	0	0	0	0	0	0	0	0	0	0	0	0	0	0	0	0	0	0	0	0	17	0	0	0	0	0	0	0	0	0	0
OC02	0	0	0	0	0	0	0	0	0	0	0	0	0	0	0	0	0	0	0	0	0	0	0	0	0	0	0	0	0	0	0	0	0	5	0	0	0	0	0	0	0	0	0	0	0	0	0	3	0
OC03	0	0	0	0	0	0	0	0	0	0	0	0	0	0	0	0	0	0	0	0	0	0	0	0	0	0	0	0	0	0	0	4	0	0	0	0	0	0	147	0	0	0	0	0	0	0	0	0	0
OC04	0	5	0	0	0	0	0	0	0	0	0	0	0	0	0	0	0	0	0	0	0	0	0	0	0	0	0	0	20	31	0	23	0	0	0	66	0	0	46	0	4	0	0	19	0	0	0	0	0
OC05	0	0	0	0	0	0	0	0	0	0	0	0	0	0	0	0	0	0	0	0	0	0	0	3	0	0	0	0	0	0	0	0	0	0	0	0	0	0	14	0	0	0	0	0	0	0	0	0	0
OC06	0	0	0	0	0	0	0	0	0	0	0	0	0	0	0	0	0	0	0	0	0	0	0	0	0	0	0	0	4	0	0	0	0	6	0	0	0	0	0	0	5	0	0	2	0	0	0	3	0
OC07	0	0	0	0	0	0	0	0	0	0	0	0	0	0	0	0	0	0	0	0	0	0	0	0	0	0	0	0	0	0	0	0	0	0	0	0	0	0	0	0	0	0	0	0	0	0	0	0	0
OC08	0	0	0	0	0	0	0	0	0	0	0	0	0	0	0	0	0	0	0	0	0	0	0	0	0	0	0	0	0	0	0	0	0	0	0	0	0	0	0	0	0	0	0	0	0	0	0	0	0
OC09	0	0	0	0	0	0	0	0	0	0	0	0	0	0	0	0	0	0	0	0	0	0	0	0	0	0	0	0	0	0	0	0	0	0	0	0	0	0	0	0	0	0	0	0	0	0	0	0	0
OC10	0	0	0	0	0	0	0	0	0	0	0	0	0	0	0	0	0	0	0	0	0	0	0	0	0	0	0	0	0	0	0	0	0	0	0	2	0	0	0	0	0	0	0	0	0	0	0	0	0
OC11	0	0	0	0	0	0	0	0	0	0	0	0	0	0	0	0	0	0	0	0	0	0	0	0	0	0	0	0	0	0	0	0	0	0	0	0	0	0	0	0	0	0	0	0	0	0	0	0	0
OC12	0	0	0	0	0	0	0	0	0	0	0	0	0	0	0	0	0	0	0	0	0	0	0	0	0	0	0	0	0	0	0	0	0	0	0	0	0	0	0	0	0	0	0	0	0	0	0	0	0
OC13	0	0	0	0	0	0	0	0	0	0	0	0	0	0	0	0	0	0	0	0	0	0	0	0	0	0	0	0	0	0	0	0	0	0	0	0	0	0	0	0	12	0	0	0	0	0	0	0	0
OC14	0	0	0	0	0	0	0	0	0	0	0	0	0	0	0	0	0	0	0	0	0	0	0	0	0	0	0	0	0	0	0	0	0	0	0	0	0	0	0	0	0	0	0	0	0	0	0	0	0
OC15	0	0	0	0	0	0	0	0	0	0	0	0	0	0	0	0	0	0	0	0	0	0	0	0	0	0	0	0	0	0	0	0	0	0	0	0	0	0	2	0	0	0	0	0	0	0	0	0	0
OC16	0	0	0	0	0	0	0	0	0	0	0	0	0	0	0	0	0	0	0	0	0	0	0	0	0	0	0	0	0	0	0	0	0	0	0	0	0	0	0	0	0	0	0	0	0	0	0	0	0
OC17	0	0	0	0	0	0	0	0	0	0	0	0	0	0	0	0	0	0	0	0	0	0	0	0	0	0	0	0	0	0	0	0	0	0	0	0	0	0	0	0	0	0	0	0	0	0	0	0	0
OC18	0	0	0	0	0	0	0	0	0	0	0	0	0	0	0	0	0	0	0	0	0	0	0	0	0	0	0	0	0	0	0	0	0	0	0	0	0	0	0	0	0	0	0	0	0	0	0	0	0
OC19	0	0	0	0	0	0	0	0	0	0	0	0	0	0	0	0	0	0	0	0	0	0	0	0	0	0	0	0	0	0	0	0	0	0	0	0	0	0	0	0	0	0	0	0	0	0	0	0	0
OC20	0	0	0	0	0	0	0	0	0	0	0	0	0	0	0	0	0	0	0	0	0	0	0	0	0	0	0	0	0	0	0	0	0	0	0	0	0	0	0	0	0	0	0	0	0	0	0	0	0
OC21	0	0	0	0	0	0	0	0	0	0	0	0	0	0	0	0	0	0	0	0	0	0	0	0	0	0	0	0	0	0	0	0	0	0	0	0	0	0	0	0	0	0	0	0	0	0	0	0	0
OC22	0	0	0	0	0	0	0	0	0	0	0	0	0	0	0	0	0	0	0	0	0	0	0	0	0	0	0	0	0	0	0	0	0	0	0	0	0	0	0	0	0	0	0	0	0	0	0	0	0
OC23	0	0	0	0	0	0	0	0	0	0	0	0	0	0	0	0	0	0	0	0	0	0	0	0	0	0	0	0	0	0	0	0	0	0	0	0	0	0	0	0	0	0	0	0	0	0	0	0	0
OC24	0	0	0	2	0	0	0	0	0	0	0	0	0	0	0	0	0	0	0	0	0	0	0	2	0	0	0	0	0	0	0	0	0	0	0	0	0	0	0	0	0	0	0	0	0	0	0	0	0
OC25	0	0	0	0	0	0	0	0	0	0	0	0	0	0	0	0	0	0	0	0	0	0	0	0	0	0	0	0	0	0	0	0	0	0	0	0	0	0	18	0	0	0	0	0	0	0	0	0	0
OC26	0	0	0	0	0	0	0	0	0	0	0	0	0	0	0	0	0	0	0	0	0	0	0	0	0	0	0	0	0	0	0	0	0	0	0	0	0	0	0	0	0	0	0	0	0	0	0	0	0
OC27	0	0	0	0	0	0	0	0	0	0	0	0	0	0	0	0	0	0	0	0	0	0	0	0	0	0	0	0	0	0	0	0	0	0	0	0	0	0	8	0	0	0	0	0	0	0	0	0	0
OC28	0	0	0	0	0	0	0	0	0	0	0	0	0	0	0	0	0	0	0	0	0	0	0	0	0	0	0	0	0	0	0	0	0	0	0	0	0	0	0	0	0	0	0	0	0	0	0	0	0
OC29	0	0	0	0	0	0	0	0	0	0	0	0	0	0	0	0	0	0	0	0	0	0	0	0	0	0	0	0	0	0	0	0	0	0	0	0	0	0	9	0	0	0	0	0	0	0	0	0	0
OC30	0	0	0	0	0	0	0	0	0	0	0	0	0	0	0	0	0	0	0	0	0	0	0	0	0	0	0	0	0	0	0	0	0	0	0	0	0	0	16	0	0	0	0	0	0	0	0	0	0
OC31	0	0	0	0	0	0	0	0	0	0	0	0	0	0	0	0	0	0	0	0	0	0	0	0	0	0	0	0	0	0	0	0	0	0	0	0	0	0	5	0	0	0	0	0	0	0	0	0	0
OC32	0	0	0	0	0	0	0	0	0	0	0	0	0	0	0	0	0	0	0	0	0	0	0	0	0	0	0	0	0	0	0	0	0	0	0	0	0	0	9	0	0	0	0	0	0	0	0	0	0
OC33	0	0	0	0	0	0	0	0	0	0	0	0	0	0	0	0	0	0	0	0	0	0	0	0	0	0	0	0	0	0	0	0	0	0	0	0	0	0	6	0	0	0	0	0	0	0	0	0	0
OC34	0	0	0	0	0	0	0	0	0	0	0	0	0	0	0	0	0	0	0	0	0	0	0	0	0	0	0	0	0	0	0	0	0	0	0	0	0	0	6	0	0	0	0	0	0	0	0	0	0
OC35	0	0	0	0	0	0	0	0	0	0	0	0	0	0	0	0	0	0	0	0	0	0	0	0	0	0	0	0	0	0	0	0	0	0	0	0	0	0	26	0	0	0	0	0	0	0	0	0	0
OC36	0	0	0	0	0	0	0	0	0	0	0	0	0	0	0	0	0	0	0	0	0	0	0	0	0	0	0	0	0	0	0	0	0	0	0	0	0	0	44	0	0	0	0	0	0	0	0	0	0
OC37	0	0	0	0	0	0	0	0	0	0	0	0	0	0	0	0	0	0	0	0	0	0	0	0	0	0	0	0	0	2	0	0	0	0	0	0	0	0	49	0	0	0	0	0	0	0	0	0	0
OC38	0	0	0	0	0	0	0	0	0	0	0	0	0	0	0	6	0	0	0	0	0	0	0	0	0	0	0	0	0	0	0	0	0	0	0	0	0	0	24	0	0	0	0	0	0	0	0	0	0
OC39	0	0	0	0	0	0	0	0	0	0	0	0	0	0	0	0	0	0	0	0	0	0	0	0	0	0	0	0	0	0	0	0	0	0	0	0	0	0	408	0	0	0	0	0	0	0	0	0	0
OC40	0	0	0	0	0	0	0	0	0	0	0	0	0	0	0	0	0	0	0	0	0	0	0	0	0	0	0	0	0	0	0	0	0	0	0	0	0	0	4	0	0	0	0	0	0	0	0	0	0
OC41	0	0	0	0	0	0	0	0	0	0	0	0	0	0	0	0	0	0	0	0	0	0	0	0	0	0	0	0	0	0	0	0	0	0	0	0	0	0	0	0	0	0	0	0	0	0	0	0	0
OC42	0	0	0	0	0	0	0	0	0	0	0	0	0	0	0	0	0	0	0	0	0	0	0	0	0	0	0	0	0	0	0	0	0	0	0	0	0	0	0	0	0	0	0	0	0	0	0	0	0
OC43	0	0	0	0	0	0	0	0	0	0	0	0	0	0	0	0	0	0	0	0	0	0	0	0	0	0	0	0	0	0	0	0	0	0	0	0	0	0	0	0	0	0	0	0	0	0	0	0	0
OC44	0	0	0	0	0	0	0	0	0	0	0	0	0	0	0	0	0	0	0	0	0	0	0	0	0	0	0	0	0	0	0	0	0	0	0	0	0	0	0	0	0	0	0	0	0	0	0	0	0
OC45	0	0	0	0	0	0	0	0	0	0	0	0	0	0	0	0	0	0	0	0	0	0	0	0	0	0	0	0	0	0	0	0	0	0	0	0	0	0	0	0	0	0	0	0	0	0	0	0	0
OC46	0	0	0	0	0	0	0	0	0	0	0	0	0	0	0	0	0	0	0	0	0	0	0	0	0	0	0	0	0	0	0	0	0	0	0	0	0	0	0	0	0	0	0	0	0	0	0	0	0
OC47	0	0	0	0	0	0	0	0	0	0	0	0	0	0	0	0	0	0	0	0	0	0	0	0	0	0	0	0	0	0	0	0	0	0	0	0	0	0	0	0	0	0	0	0	0	0	0	0	0
OC48	0	0	0	0	0	0	0	0	0	0	0	0	0	0	0	0	0	0	0	0	0	0	0	0	0	0	0	0	0	0	0	0	0	0	0	0	0	0	21	0	0	0	0	0	0	0	0	0	0
OC49	0	0	0	0	0	0	0	0	0	0	0	0	0	0	0	0	0	0	0	0	0	0	0	0	0	0	0	0	0	0	0	0	0	0	0	0	0	0	0	0	0	0	0	0	0	0	0	0	0
OC50	0	0	0	0	0	0	0	0	0	0	0	0	0	0	0	0	0	0	0	0	0	0	0	0	0	0	0	0	0	0	0	0	0	0	0	0	0	0	6	0	0	0	0	0	0	0	0	0	0
OC51	0	0	0	0	0	0	0	0	0	0	0	0	0	0	0	0	0	0	0	0	0	0	0	0	0	0	0	0	0	0	0	0	0	0	0	0	0	0	7	0	0	0	0	0	0	0	0	0	0
OC52	0	0	0	0	0	0	20	0	0	0	0	0	0	0	0	0	82	0	0	0	0	0	0	4	0	0	0	0	10	0	0	0	0	0	0	3	0	0	0	0	0	0	0	0	0	0	0	0	0
OC53	0	0	0	0	0	0	0	0	0	0	0	0	0	0	0	0	0	0	0	0	0	0	0	0	0	0	0	0	2	0	0	0	0	0	0	0	0	0	0	0	0	0	0	0	0	0	0	0	0
OC54	0	0	0	0	0	0	0	0	0	0	0	0	0	0	0	0	0	0	0	0	0	0	0	0	0	0	0	0	0	0	0	0	0	0	0	0	0	0	0	0	0	0	0	0	0	0	0	0	0
OC55	0	0	0	0	0	0	0	0	0	0	0	0	0	0	0	0	0	0	0	0	0	0	0	0	0	0	0	0	3	0	0	0	0	0	0	0	0	0	0	0	0	0	0	0	0	0	0	0	0
OC56	0	0	0	0	0	0	0	0	0	0	0	0	0	0	0	0	6	0	0	0	0	0	0	0	0	0	0	0	0	0	0	0	0	0	0	0	0	0	0	0	0	0	0	0	0	0	0	0	0
OC57	0	0	0	0	0	0	0	0	0	0	0	0	0	0	0	0	28	0	0	0	0	0	0	0	0	0	0	0	0	0	0	0	0	0	0	0	0	0	0	0	0	0	0	2	0	0	0	0	0
OC58	0	0	0	0	0	0	0	0	0	0	0	0	0	0	22	0	20	0	0	0	0	0	0	0	0	0	0	0	0	0	0	0	0	0	0	0	0	0	0	0	0	0	0	0	0	0	0	0	0
OC59	0	0	0	0	0	0	0	0	0	0	0	0	0	0	0	0	0	0	0	0	0	0	0	0	0	0	0	0	0	0	0	0	0	0	0	0	0	0	0	0	0	0	0	0	0	0	0	0	0
OC60	0	0	0	0	0	0	0	0	0	0	0	0	0	0	0	0	12	0	0	0	0	0	0	0	0	0	0	0	11	0	0	0	0	0	0	3	0	0	3	0	0	0	0	0	0	0	0	0	0
OC61	0	0	0	0	0	0	0	0	0	0	0	0	0	0	0	0	51	0	0	23	0	0	0	0	0	0	0	0	0	0	0	0	0	0	0	16	0	0	0	0	0	0	0	0	0	0	0	0	0
OC62	0	0	0	0	0	0	0	0	0	0	0	0	0	0	0	0	15	0	0	0	0	0	0	13	0	0	0	0	0	0	0	0	0	0	0	0	0	0	5	0	0	0	0	0	0	0	0	0	0
OC63	0	0	0	0	0	0	0	0	0	0	0	0	0	0	0	0	0	0	0	0	0	0	0	0	0	0	0	0	2	0	0	0	0	0	0	17	0	0	0	0	0	0	0	0	0	0	0	0	0
OC64	0	0	0	0	0	0	0	0	0	0	0	0	0	0	0	0	0	0	0	0	0	0	0	2	0	0	0	0	0	0	0	0	0	0	0	0	0	0	0	0	0	0	0	0	0	0	0	0	0
OC65	0	0	0	0	0	0	0	0	0	0	0	0	0	0	0	0	11	0	0	0	0	0	0	0	0	0	0	0	0	0	0	0	0	0	0	0	0	0	0	0	0	0	0	0	0	0	0	0	0
OC66	0	0	0	0	0	0	0	0	0	0	0	0	0	0	0	0	0	0	0	0	0	0	0	0	0	0	0	0	0	0	0	0	0	0	0	0	0	0	0	0	0	0	0	0	0	0	0	0	0
OC67	0	0	0	0	0	0	0	0	0	0	0	0	0	0	0	0	50	0	0	0	0	0	0	0	0	0	0	0	0	0	0	0	0	0	0	0	0	0	0	0	0	0	0	0	0	0	0	0	0
OC68	0	0	0	0	0	0	0	0	0	0	0	0	0	0	0	0	0	0	0	0	0	0	0	4	0	0	0	0	0	0	0	0	0	0	0	0	0	0	0	0	0	0	0	0	0	0	0	0	0
OC69	0	0	0	0	0	0	0	0	0	0	0	0	0	0	0	0	0	0	0	0	0	0	0	2	0	0	0	0	0	0	0	0	0	0	0	0	0	0	0	0	0	0	0	0	0	0	0	0	0
OC70	0	0	0	0	0	0	0	0	0	0	0	0	0	0	0	0	35	0	0	0	0	0	0	0	0	0	0	0	0	0	0	0	0	0	0	0	0	0	4	0	0	0	0	0	0	0	0	0	0
OC71	0	0	0	0	0	0	0	0	0	0	0	0	0	0	0	0	0	0	0	0	0	0	11	0	0	0	0	0	0	0	0	0	4	0	0	0	0	0	0	0	0	0	0	0	0	0	0	0	0
OC72	0	0	0	0	0	0	0	0	0	0	0	0	0	0	0	0	57	0	0	19	0	0	0	0	0	0	0	0	0	0	0	0	0	0	0	0	0	0	401	0	0	0	0	0	0	0	0	0	0
OC73	0	0	0	0	0	0	0	0	0	0	0	0	0	0	0	0	0	0	0	0	0	0	0	0	0	0	0	0	0	0	0	0	0	0	0	0	0	0	0	0	0	0	0	0	0	0	0	0	0
OC74	0	0	0	0	0	0	0	0	0	0	0	0	0	0	0	0	13	0	0	0	0	0	0	0	0	0	0	0	0	0	0	0	0	0	0	0	0	0	5	0	0	0	0	0	0	0	0	0	0
OC75	0	0	0	0	0	0	0	0	0	0	0	0	0	0	0	0	0	0	0	0	0	0	0	0	0	0	0	0	0	0	0	0	0	0	0	0	0	0	0	0	0	0	0	0	0	0	0	0	0
OC76	0	0	0	0	0	0	0	0	0	0	0	0	0	0	0	0	0	0	0	0	0	0	0	0	0	0	0	0	0	0	0	0	0	0	0	0	0	0	0	0	0	0	0	0	0	0	0	0	0
OC77	0	0	0	0	0	0	0	0	0	0	0	0	0	0	0	0	0	0	0	0	0	0	0	0	0	0	0	0	0	0	0	0	0	0	0	0	0	0	0	0	0	0	0	0	0	0	0	0	0
OC78	0	0	0	0	0	0	0	0	0	0	0	0	0	0	0	0	0	0	0	0	0	0	0	0	0	0	0	0	0	0	0	0	0	0	0	0	0	0	0	0	0	0	0	0	0	0	0	0	0
OC79	0	0	0	0	0	0	0	0	0	0	0	0	0	0	0	0	0	0	0	0	0	0	0	0	0	0	0	0	0	0	0	0	0	0	0	0	0	0	0	0	0	0	0	0	0	0	0	0	0
OC80	0	0	0	0	0	0	0	0	0	0	0	0	0	0	0	0	0	0	0	0	0	0	0	0	0	0	0	0	0	0	0	0	0	0	0	0	0	0	0	0	0	0	0	0	0	0	0	0	0
OC81	0	0	0	0	0	0	0	0	0	0	0	0	0	0	0	0	0	0	0	0	0	0	0	0	0	0	0	0	0	0	0	0	0	0	0	0	0	0	0	0	0	0	0	0	0	0	0	0	0
OC82	0	0	0	0	0	0	0	0	0	0	0	0	0	0	0	0	4	0	0	0	0	0	0	3	0	0	0	0	0	0	0	0	0	0	0	2	0	0	0	0	0	0	0	0	0	0	0	0	0
OC83	0	0	0	0	0	0	0	0	0	0	0	0	0	0	0	0	0	0	0	0	0	0	0	0	0	0	0	0	0	0	0	0	0	0	0	0	0	0	0	0	0	0	0	0	0	0	0	0	0
OC84	0	0	0	0	0	0	0	0	0	0	0	0	0	0	0	0	0	0	0	0	0	0	0	0	0	0	0	0	0	0	0	0	0	0	0	2	0	0	0	0	0	0	0	0	0	0	0	0	0
OC85	0	0	0	0	0	0	0	0	0	0	0	0	0	0	0	0	0	0	0	0	0	0	0	0	0	0	0	0	0	0	0	0	0	0	0	0	0	0	0	0	0	0	0	0	0	0	0	0	0
OC86	0	0	0	0	0	0	0	0	0	0	0	0	0	0	0	0	0	0	0	0	0	0	0	0	0	0	0	0	0	0	0	0	0	0	0	0	0	0	0	0	0	0	0	0	0	0	0	0	0
OC87	0	0	0	0	0	0	0	0	0	0	0	0	0	0	0	0	0	0	0	0	0	0	0	0	0	0	0	0	0	0	0	0	0	0	0	0	0	0	6	0	0	0	0	0	0	0	0	0	0
OC88	0	0	0	0	0	0	0	0	0	0	0	0	0	0	0	0	0	0	0	0	0	0	0	0	0	0	0	0	0	0	0	0	0	0	0	0	0	0	0	0	0	0	0	0	0	0	0	0	0
OS01	0	0	0	0	0	0	0	0	0	0	0	0	0	0	0	0	0	0	0	0	0	0	0	0	0	0	0	0	0	0	0	0	0	0	0	0	0	0	0	0	0	0	0	0	0	0	0	0	0
OS02	0	0	0	0	0	0	0	0	0	0	0	0	0	0	15	0	0	0	0	0	0	0	0	0	0	0	0	0	0	0	0	0	0	0	0	0	0	0	2	0	0	0	0	0	0	0	0	0	0
OS03	0	0	0	0	0	0	0	0	0	0	0	0	0	0	0	0	0	0	0	0	0	0	0	0	0	0	0	0	0	0	0	0	0	0	0	0	0	0	0	0	0	0	0	0	0	0	0	0	0
OS04	0	0	0	0	0	0	0	0	0	0	0	0	0	0	0	0	0	0	0	0	0	0	0	0	0	0	0	0	0	0	0	0	0	0	0	0	0	0	3	0	0	0	0	0	0	0	0	0	0
OS05	0	0	0	0	0	0	0	0	0	0	0	0	0	0	0	0	0	0	0	0	0	0	0	0	0	0	0	0	0	0	0	0	0	0	0	0	0	0	0	0	0	0	0	0	0	0	0	0	0
OS06	0	0	0	0	0	0	0	0	0	0	0	0	0	0	0	0	0	0	0	0	0	0	0	0	0	0	0	0	3	0	0	0	0	0	0	0	0	0	0	0	0	0	0	0	0	0	0	0	0
OS07	0	0	0	0	0	0	0	0	0	0	0	0	0	0	0	0	0	0	0	0	0	0	0	0	0	0	0	0	0	0	0	0	0	0	0	6	0	0	4	0	0	0	0	0	0	0	0	0	0
OS08	0	0	0	0	0	0	0	0	0	0	0	0	0	0	0	0	0	0	0	0	0	0	0	0	0	0	0	0	0	0	0	0	0	0	0	0	0	0	0	0	0	0	0	0	0	0	0	0	0
OS09	0	0	0	0	0	0	0	0	0	0	0	0	0	0	0	0	0	0	0	0	0	0	0	0	0	0	0	0	0	0	0	0	0	0	0	0	0	0	59	0	0	0	0	0	0	0	0	0	0
OS10	0	0	0	0	0	0	0	0	0	0	0	0	0	0	0	0	0	0	0	0	0	0	0	0	0	0	0	0	0	0	0	0	0	0	0	0	0	0	0	0	0	0	0	0	0	0	0	0	0
OS100	0	0	0	0	0	0	0	0	0	0	0	0	0	0	0	0	0	0	0	0	0	0	0	0	0	0	0	0	0	0	0	0	0	0	0	0	0	0	17	0	0	0	0	0	0	0	0	0	0
OS101	0	0	0	0	0	0	0	0	0	0	0	0	0	0	0	0	0	0	0	0	0	0	0	0	0	0	0	0	0	0	0	0	0	0	0	0	0	0	47	0	0	0	0	0	0	0	0	0	0
OS102	0	0	0	0	0	0	0	0	0	0	0	0	0	0	0	0	0	0	0	0	0	0	0	0	0	0	0	0	0	0	0	0	0	0	0	0	0	0	19	0	0	0	0	0	0	0	0	0	0
OS103	0	0	0	0	0	0	0	0	0	0	0	0	0	0	0	0	0	0	0	0	0	0	0	0	0	0	0	0	0	0	0	0	0	0	0	0	0	0	6	0	0	0	0	0	0	0	0	0	0
OS104	0	0	0	0	0	0	0	0	0	0	0	0	0	0	0	0	0	0	0	0	0	0	0	0	0	0	0	0	0	0	0	0	0	0	0	0	0	0	0	0	0	0	0	0	0	0	0	0	0
OS105	0	0	0	0	0	0	0	0	0	0	0	0	0	0	0	0	5	0	0	0	0	0	0	0	0	0	0	0	0	0	0	0	0	0	0	0	0	0	5	0	0	0	0	0	0	0	0	0	0
OS106	0	0	0	0	0	0	0	0	0	0	0	0	0	0	0	0	0	0	0	0	0	0	0	0	0	0	0	0	0	0	0	0	0	0	0	0	0	0	7	0	0	0	0	0	0	0	0	0	0
OS107	0	0	0	0	0	0	0	0	0	0	0	0	0	0	0	0	0	0	0	0	0	0	0	0	0	0	0	0	0	0	0	0	0	0	0	0	0	0	6	0	0	0	0	0	0	0	0	0	0
OS108	0	0	0	0	0	0	0	0	0	0	0	0	0	0	0	0	0	0	0	0	0	0	0	0	0	0	0	0	0	0	0	0	0	0	0	0	0	0	3	0	0	0	0	0	0	0	0	0	0
OS109	0	0	0	0	0	0	0	0	0	0	0	0	0	0	0	0	0	0	0	0	0	0	0	0	0	0	0	0	0	0	0	0	0	0	0	4	0	0	0	0	0	0	0	0	0	0	0	0	0
OS11	0	0	0	0	0	0	0	0	0	0	0	0	0	0	0	0	0	0	0	0	0	0	0	0	0	0	0	0	0	0	0	0	0	0	0	0	0	0	0	0	2	0	0	0	0	0	0	0	0
OS110	0	0	0	0	0	0	0	0	0	0	0	0	0	0	0	0	10	0	0	0	0	0	0	0	0	0	0	0	0	0	0	0	0	0	0	2	0	0	31	0	0	0	0	0	0	0	0	0	0
OS111	0	0	0	0	0	0	0	0	0	0	0	0	0	0	0	0	0	0	0	0	0	0	0	0	0	0	0	0	0	0	0	0	0	0	0	0	0	0	60	0	0	0	0	0	0	0	0	0	0
OS112	0	0	0	0	0	0	0	0	0	0	0	0	0	0	0	0	0	0	0	0	0	0	0	0	0	0	0	0	0	0	0	0	0	0	0	0	0	0	0	0	0	0	0	0	0	0	0	0	0
OS113	0	0	0	0	0	0	0	0	0	0	0	0	0	0	0	0	0	0	0	0	0	0	0	0	0	0	0	0	0	0	0	0	0	0	0	0	0	0	7	0	0	0	0	0	0	0	0	0	0
OS114	0	0	0	0	0	0	0	0	0	0	0	0	0	0	0	0	0	0	0	0	0	0	0	0	0	0	0	0	0	0	0	0	0	0	0	0	0	0	0	0	0	0	0	0	0	0	0	0	0
OS115	0	0	0	0	0	0	0	0	0	0	0	0	0	0	0	0	0	0	0	0	0	0	0	0	0	0	0	0	0	0	0	0	0	0	0	0	0	0	0	0	0	0	0	0	0	0	0	0	0
OS116	0	0	0	0	0	0	0	0	0	0	0	0	0	0	0	0	0	0	0	0	0	0	0	2	0	0	0	0	0	0	0	0	0	0	0	0	0	0	0	0	0	0	0	0	0	0	0	0	0
OS117	0	0	0	0	0	0	0	0	0	0	0	0	0	0	0	0	8	0	0	0	0	0	0	0	0	0	0	0	0	0	0	0	0	0	0	0	0	0	0	0	0	0	0	0	0	0	0	0	0
OS118	0	0	0	0	0	0	0	0	0	0	0	0	0	0	0	0	0	0	0	0	0	0	0	0	0	0	0	0	0	0	0	0	0	0	0	0	0	0	0	0	0	0	0	0	0	0	0	0	0
OS119	0	0	0	0	0	0	0	0	0	0	0	0	0	0	0	0	2	0	0	0	0	0	0	0	0	0	0	0	0	0	0	0	0	0	0	0	0	0	0	0	0	0	0	0	0	0	0	0	0
OS12	0	0	0	0	0	0	0	0	0	0	0	0	0	0	0	0	0	3	0	0	0	0	0	0	0	0	0	0	0	0	0	0	0	0	0	0	0	0	0	0	0	0	0	0	0	0	0	0	0
OS120	0	0	0	0	0	0	0	0	0	0	0	0	0	0	0	0	0	0	0	0	0	0	0	0	0	0	0	0	0	0	0	0	0	0	0	0	0	0	0	0	0	0	0	0	0	0	0	0	0
OS121	0	0	0	0	0	0	0	0	0	0	0	0	0	0	0	0	0	0	0	0	0	0	0	0	0	0	0	0	0	0	0	0	0	0	0	2	0	0	3	0	0	0	0	0	0	0	0	0	0
OS122	0	0	0	0	0	0	0	0	0	0	0	0	0	0	0	0	0	0	0	0	0	0	0	2	0	0	0	0	0	0	0	0	0	0	0	0	0	0	0	0	0	0	0	0	0	0	0	0	0
OS123	0	0	0	0	0	0	0	0	0	0	0	0	0	0	0	0	8	0	0	0	0	0	0	0	0	0	0	0	0	0	0	0	0	0	0	0	0	0	109	0	0	0	0	0	0	0	0	0	0
OS124	0	0	0	0	0	0	0	0	0	0	0	0	0	0	0	0	0	0	0	0	0	0	0	0	0	0	0	0	0	0	0	0	0	0	0	0	0	0	7	0	0	0	0	0	0	0	0	0	0
OS125	0	0	0	0	0	0	0	0	0	0	0	0	0	0	0	0	19	0	0	0	0	0	0	0	0	0	0	0	0	0	0	0	0	0	0	0	0	0	0	0	0	0	0	0	0	0	0	0	0
OS126	0	0	0	0	0	0	0	0	0	0	0	0	0	0	0	0	0	0	0	0	0	0	0	0	0	0	0	0	0	0	0	0	0	0	0	0	0	0	0	0	0	0	0	0	0	0	0	0	0
OS127	0	0	0	0	0	0	0	0	0	0	0	0	0	0	0	0	0	0	0	0	0	0	0	0	0	0	0	0	0	0	0	0	0	0	0	0	0	0	5	0	0	0	0	0	0	0	0	0	0
OS128	0	0	0	0	0	0	0	0	0	0	0	0	0	0	0	0	0	0	0	0	0	0	0	0	0	0	0	0	0	0	0	0	0	0	0	0	0	0	0	0	0	0	0	0	0	0	0	0	0
OS129	0	0	0	0	0	0	0	0	0	0	0	0	0	0	0	0	13	0	0	0	0	0	0	0	0	0	0	0	0	0	0	0	0	0	0	0	0	0	0	0	0	0	0	0	0	0	0	0	0
OS13	0	0	0	0	0	0	0	0	0	0	0	0	0	0	0	0	0	0	0	0	0	0	0	0	0	0	0	0	0	0	0	0	0	0	0	0	0	0	0	0	0	0	0	0	0	0	0	0	0
OS130	0	0	0	0	0	0	0	0	0	0	0	0	0	0	0	0	9	0	0	0	0	0	0	0	0	0	0	0	0	0	0	0	0	0	0	2	0	0	0	0	0	0	0	0	0	0	0	0	0
OS131	0	0	0	0	0	0	0	0	0	0	0	0	0	0	0	0	0	0	0	0	0	0	0	0	0	0	0	0	0	0	0	0	0	0	0	0	0	0	0	0	0	0	0	0	0	0	0	0	0
OS132	0	0	0	0	0	0	0	0	0	0	0	0	0	0	0	0	0	0	0	0	0	0	0	0	0	0	0	0	0	0	0	0	0	0	0	0	0	0	0	0	0	0	0	0	0	0	0	0	0
OS133	0	0	0	0	0	0	0	0	0	0	0	0	0	0	0	0	3	0	0	0	0	0	2	0	0	0	0	0	0	0	0	0	0	0	0	0	0	0	0	0	0	0	0	0	0	0	0	0	0
OS134	0	0	0	0	0	0	0	0	0	0	0	0	0	0	0	0	0	0	0	0	0	0	0	0	0	0	0	0	0	0	0	0	0	0	0	0	0	0	0	0	0	0	0	0	0	0	0	0	0
OS135	0	0	0	0	0	0	0	0	0	0	0	0	0	0	0	0	0	0	0	0	0	0	0	0	0	0	0	0	0	0	0	0	0	0	0	0	0	0	25	0	0	0	0	0	0	0	0	0	0
OS136	0	0	0	0	0	0	0	0	0	0	0	0	0	0	0	0	0	0	0	0	0	0	0	0	0	0	0	0	0	0	0	0	0	0	0	0	0	0	0	0	0	0	0	0	0	0	0	0	0
OS137	0	0	0	0	0	0	0	0	0	0	0	0	0	0	0	0	3	0	0	0	0	0	0	0	0	0	0	0	0	0	0	0	0	0	0	0	0	0	0	0	0	0	0	0	0	0	0	0	0
OS14	0	0	0	0	0	0	0	0	0	0	0	0	0	0	0	0	0	0	0	0	0	0	0	0	0	0	0	0	0	0	0	0	0	0	0	0	0	0	0	0	0	0	0	0	0	0	0	0	0
OS15	0	0	0	0	0	0	0	0	0	0	0	0	0	0	0	0	0	0	0	0	0	0	0	0	0	0	0	0	0	0	0	0	0	0	0	0	0	0	0	0	0	0	0	0	0	0	0	0	0
OS16	0	0	0	0	0	0	0	0	0	0	0	0	0	0	0	0	0	0	0	0	0	0	0	0	0	0	0	0	0	0	0	0	0	0	0	0	0	0	0	0	0	0	0	0	0	0	0	0	0
OS17	0	0	0	0	0	0	0	0	0	0	0	0	0	0	0	0	0	0	0	0	0	0	0	0	0	0	0	0	0	0	0	0	0	0	0	0	0	0	0	0	0	0	0	0	0	0	0	0	0
OS18	0	0	0	0	0	0	0	0	0	0	0	0	0	0	0	0	0	0	0	0	0	0	0	0	0	0	0	0	0	0	0	0	0	0	0	0	0	0	0	0	0	0	0	0	0	0	0	0	0
OS19	0	0	0	0	0	0	0	0	0	0	0	0	0	0	0	0	0	0	0	0	0	0	0	0	0	0	0	0	0	0	0	0	0	0	0	0	0	0	0	0	0	0	0	0	0	0	0	0	0
OS20	0	0	0	0	0	0	0	0	0	0	0	0	0	0	0	0	3	0	0	0	0	0	0	0	0	0	0	0	0	0	0	0	0	0	0	0	0	0	0	0	0	0	0	0	0	0	0	0	0
OS21	0	0	0	0	0	0	0	0	0	0	0	0	0	0	0	0	0	0	0	0	0	0	0	0	0	0	0	0	0	0	0	0	0	0	0	0	0	0	0	0	0	0	0	0	0	0	0	0	0
OS22	0	0	0	0	0	0	0	0	0	0	0	0	0	0	0	0	0	0	0	0	0	0	0	0	0	0	0	0	0	0	0	0	0	0	0	0	0	0	0	0	0	0	0	0	0	0	0	0	0
OS23	0	0	0	0	0	0	0	0	0	0	0	0	0	0	0	0	0	0	0	0	0	0	0	0	0	0	0	0	0	0	0	0	0	0	0	0	0	0	0	0	0	0	0	0	0	0	0	0	0
OS24	0	0	0	0	0	0	0	0	0	0	0	0	0	0	0	0	0	0	0	0	0	0	0	0	0	0	0	0	0	0	0	0	0	0	0	0	0	0	0	0	0	0	0	0	0	0	0	0	0
OS25	0	0	0	0	0	0	0	0	0	0	0	0	0	0	0	0	0	0	0	0	0	0	0	0	0	0	0	0	0	0	0	0	0	0	0	0	0	0	3	0	0	0	0	0	0	0	0	0	0
OS26	0	0	0	0	0	0	0	0	0	0	0	0	0	0	0	0	0	0	0	0	0	0	0	0	0	0	0	0	0	0	0	0	0	0	0	0	0	0	0	0	0	0	0	0	0	0	0	0	0
OS27	0	0	0	0	0	0	0	0	0	0	0	0	0	0	0	0	0	0	0	0	0	0	0	0	0	0	0	0	0	0	0	0	0	0	0	0	0	0	0	0	0	0	0	0	0	0	0	0	0
OS28	0	0	0	0	0	0	0	0	0	0	0	0	0	0	0	0	0	0	0	0	0	0	0	2	0	0	0	0	0	0	0	0	0	0	0	0	0	0	2	0	0	0	0	0	0	0	0	0	0
OS29	0	0	0	0	0	0	0	0	0	0	0	0	0	0	0	0	0	0	0	0	0	0	0	0	0	0	0	0	0	0	0	0	0	0	0	0	0	0	0	0	0	0	0	0	0	0	0	0	0
OS30	0	0	0	0	0	0	0	0	0	0	0	0	0	0	0	0	0	0	0	0	0	0	0	0	0	0	0	0	0	0	0	0	0	0	0	0	0	0	0	0	0	0	0	0	0	0	0	0	0
OS31	0	0	0	0	0	0	0	0	0	0	0	0	0	0	0	0	5	0	0	0	0	0	0	0	0	0	0	0	0	0	0	0	0	0	0	0	0	0	0	0	0	0	0	0	0	0	0	0	0
OS32	0	0	0	0	0	0	0	0	0	0	0	0	0	0	0	0	0	0	0	0	0	0	0	0	0	0	0	0	0	0	0	0	0	0	0	0	0	0	0	0	0	0	0	0	0	0	0	0	0
OS33	0	0	0	0	0	0	0	0	0	0	0	0	0	0	0	0	7	0	0	0	0	0	0	0	0	0	0	0	0	0	0	0	0	0	0	0	0	0	0	0	0	0	0	0	0	0	0	0	0
OS34	0	0	0	0	0	0	0	0	0	0	0	0	0	0	0	0	0	0	0	0	0	0	0	0	0	0	0	0	0	3	0	0	0	0	0	3	0	0	19	0	0	0	0	0	0	0	0	0	0
OS35	0	0	0	0	0	0	0	0	0	0	0	0	0	0	0	0	0	0	0	0	0	0	0	0	0	0	0	0	0	0	0	0	0	0	0	0	0	0	0	0	0	0	0	0	0	0	0	0	0
OS36	0	0	0	0	0	0	0	0	0	0	0	0	0	0	0	0	0	0	0	0	0	0	0	0	0	0	0	0	0	0	0	0	0	0	0	0	0	0	0	0	0	0	0	0	0	0	0	0	0
OS37	0	0	0	0	0	0	0	0	0	0	0	0	0	0	0	0	0	0	0	0	0	0	0	0	0	0	0	0	0	0	0	0	0	0	0	0	0	0	0	0	0	0	0	0	0	0	0	0	0
OS38	0	0	0	0	0	0	0	0	0	0	0	0	0	0	0	0	0	0	0	0	0	0	0	0	0	0	0	0	0	0	0	0	0	0	0	0	0	0	0	0	0	0	0	0	0	0	0	0	0
OS39	0	0	0	0	0	0	0	0	0	0	0	0	0	0	0	0	0	0	0	0	0	0	0	0	0	0	0	0	0	0	0	0	0	0	0	0	0	0	0	0	0	0	0	0	0	0	0	0	0
OS40	0	0	0	0	0	0	0	0	0	0	0	0	0	0	0	0	0	0	0	0	0	0	0	0	0	0	0	0	0	0	0	0	0	0	0	0	0	0	0	0	0	0	0	0	0	0	0	0	0
OS41	0	0	0	0	0	0	0	0	0	0	0	0	0	0	0	0	0	0	0	0	0	0	0	0	0	0	0	0	0	0	0	0	0	0	0	0	0	0	0	0	0	0	0	0	0	0	0	0	0
OS42	0	0	0	0	0	0	0	0	0	0	0	0	0	0	0	0	0	0	0	0	0	0	0	0	0	0	0	0	0	0	0	0	0	0	0	0	0	0	0	0	0	0	0	0	0	0	0	0	0
OS43	0	0	0	0	0	0	0	0	0	0	0	0	3	0	0	0	0	0	0	0	0	0	0	0	0	0	0	0	0	0	0	0	0	0	0	0	0	0	4	0	0	0	0	0	0	0	0	0	0
OS44	0	0	0	0	0	0	0	0	0	0	0	0	0	0	0	0	0	0	0	0	0	0	0	0	0	0	0	0	0	0	0	0	0	0	0	0	0	0	0	0	0	0	0	0	0	0	0	0	0
OS45	0	0	0	0	0	0	0	0	0	0	0	0	0	0	0	0	0	0	0	0	0	0	0	0	0	0	0	0	0	0	0	0	0	0	0	0	0	0	31	0	0	0	0	0	0	0	0	0	0
OS46	0	0	0	0	0	0	0	0	0	0	0	0	0	0	0	0	0	0	0	0	0	0	0	0	0	0	0	0	0	0	0	0	0	0	0	0	0	0	39	0	0	0	0	0	0	0	0	0	0
OS47	0	0	0	0	0	0	0	0	0	0	0	0	0	0	0	0	0	0	0	0	0	0	0	0	0	0	0	0	0	0	0	0	0	0	0	0	0	0	0	0	0	0	0	0	0	0	0	0	0
OS48	0	0	0	0	0	0	0	0	0	0	0	0	0	0	0	0	0	0	0	0	0	0	0	0	0	0	0	0	0	0	0	0	0	0	0	0	0	0	0	0	0	0	0	0	0	0	0	0	0
OS49	0	0	0	0	0	0	0	0	0	0	0	0	0	0	0	0	20	0	0	0	0	0	0	0	0	0	0	0	0	0	0	0	0	0	0	0	0	0	0	0	0	0	0	0	0	0	0	0	0
OS50	0	0	0	0	0	0	0	0	0	0	0	0	0	0	0	0	2	0	0	0	0	0	0	0	0	0	0	0	0	0	0	0	0	0	0	0	0	0	0	0	0	0	0	0	0	0	0	0	0
OS51	0	0	0	0	0	0	0	0	0	0	0	0	0	0	0	0	0	0	0	0	0	0	0	0	0	0	0	0	0	0	0	0	0	0	0	0	0	0	0	0	0	0	0	0	0	0	0	0	0
OS52	0	0	0	0	0	0	0	0	0	0	0	0	0	0	0	0	0	0	0	0	0	0	0	0	0	0	0	0	0	0	0	0	0	0	0	0	0	0	0	0	0	0	0	0	0	0	0	0	0
OS53	0	0	0	0	0	0	0	0	0	0	0	0	0	0	0	0	0	0	0	0	0	0	0	0	0	0	0	0	0	0	0	0	0	0	0	0	0	0	0	0	0	0	0	0	0	0	0	0	0
OS54	0	0	0	0	0	0	0	0	0	0	0	0	0	0	0	0	4	0	0	0	0	0	0	0	0	0	0	0	0	0	0	0	0	0	0	0	0	0	0	0	0	0	0	0	0	0	0	0	0
OS55	0	0	0	0	0	0	0	0	0	0	0	0	0	0	0	0	0	0	0	0	0	0	0	0	0	0	0	0	0	0	0	0	0	0	0	0	0	0	0	0	0	0	0	0	0	0	0	0	0
OS56	0	0	0	0	0	0	0	0	0	0	0	0	0	0	0	0	42	0	0	0	0	0	0	0	0	0	0	0	0	0	0	0	0	0	0	0	0	0	0	0	0	0	0	0	0	0	0	0	0
OS57	0	0	0	0	0	0	0	0	0	0	0	0	0	0	0	0	0	0	0	0	0	0	0	0	0	0	0	0	0	0	0	0	0	0	0	0	0	0	0	0	0	0	0	0	0	0	0	0	0
OS58	0	0	0	0	0	0	0	0	0	0	0	0	0	0	0	0	0	0	0	6	0	0	0	5	0	0	0	0	0	0	0	0	0	0	0	0	0	0	51	0	0	0	0	0	0	0	0	0	0
OS59	0	0	0	0	0	0	0	0	0	0	0	0	0	0	0	0	15	0	0	0	0	0	0	2	0	0	0	0	0	0	0	0	0	0	0	0	0	0	0	0	0	0	0	0	0	0	0	0	0
OS60	0	0	0	0	0	0	0	0	0	0	0	0	0	0	0	0	0	0	0	0	0	0	0	0	0	0	0	0	0	0	0	0	0	0	0	0	0	0	0	0	0	0	0	0	0	0	0	0	0
OS61	0	0	0	0	0	0	0	0	0	0	0	0	0	0	0	0	0	0	0	0	0	0	0	0	0	0	0	0	0	0	0	0	0	0	0	0	0	0	2	0	0	0	0	0	0	0	0	0	0
OS62	0	0	0	0	0	0	0	0	0	0	0	0	0	0	0	0	0	0	0	0	0	0	0	2	0	0	0	0	0	0	0	0	0	0	0	0	0	0	0	0	0	0	0	0	0	0	0	0	0
OS63	0	0	0	0	0	0	0	0	0	0	0	0	0	0	0	0	0	0	0	0	0	0	0	0	0	0	0	0	0	0	0	0	0	0	0	0	0	0	0	0	0	0	0	0	0	0	0	13	0
OS64	0	0	0	0	0	0	0	0	0	0	0	0	0	0	0	0	28	0	0	0	0	0	0	0	0	0	0	0	0	0	0	0	0	0	0	0	0	0	3	0	0	0	0	0	0	0	0	0	0
OS65	0	0	0	0	0	0	0	0	0	0	0	0	0	0	0	0	48	11	0	28	0	0	0	0	0	3	0	0	29	9	0	0	0	49	0	11	0	0	0	0	0	0	0	0	0	0	0	0	0
OS66	0	0	0	0	0	0	0	0	0	0	0	0	0	0	0	0	0	0	0	0	0	0	0	0	0	0	0	0	0	0	0	0	0	0	0	0	0	0	0	0	0	0	0	0	0	0	0	0	0
OS67	0	0	0	0	0	0	0	0	0	0	0	0	0	0	0	0	24	0	0	0	0	0	0	0	0	0	0	0	0	0	0	0	20	0	0	0	0	0	2	0	0	0	0	0	0	0	0	0	0
OS68	0	0	0	0	0	0	0	0	0	0	0	0	0	0	0	0	0	0	0	0	0	0	0	0	0	0	0	0	0	0	0	0	0	0	0	0	0	0	0	0	0	0	0	0	0	0	0	0	0
OS69	0	0	0	0	0	0	0	0	0	0	0	0	0	0	0	0	0	0	0	0	0	0	0	0	0	0	0	0	0	0	0	0	0	0	0	0	0	0	0	0	0	0	0	0	0	0	0	0	0
OS70	0	0	0	0	0	0	0	0	0	0	0	0	0	0	0	0	0	0	0	0	0	0	0	0	0	0	0	0	0	0	0	0	0	0	0	0	0	0	0	0	0	0	0	0	0	0	0	0	0
OS71	0	0	0	0	0	0	0	0	0	0	0	0	0	0	0	0	11	0	0	0	0	0	0	0	0	0	0	0	2	0	0	0	0	0	0	0	0	0	0	0	0	0	0	0	0	0	0	0	0
OS72	0	0	0	0	0	0	0	0	0	0	0	0	0	0	0	0	0	0	0	0	0	0	0	0	0	0	0	0	0	0	0	0	0	0	0	0	0	0	0	0	0	0	0	0	0	0	0	0	0
OS73	0	0	0	0	0	0	0	0	0	0	0	0	0	0	0	0	0	0	0	0	0	0	0	0	0	0	0	0	0	0	0	0	0	0	0	0	0	0	0	0	0	0	0	0	0	0	0	0	0
OS74	0	0	0	0	0	0	0	0	0	0	0	0	0	0	0	0	0	0	0	0	0	0	5	0	0	0	0	0	0	0	0	0	0	0	0	2	0	0	0	0	0	0	0	0	0	0	0	0	0
OS75	0	0	0	0	0	0	0	0	0	0	0	0	0	0	0	0	0	0	0	0	0	0	0	0	0	0	0	0	0	0	0	0	0	0	0	0	0	0	0	0	0	0	0	0	0	0	0	0	0
OS76	0	0	0	0	0	0	0	0	0	0	0	0	0	0	0	0	0	0	0	0	0	0	0	14	0	0	0	0	0	0	0	0	0	0	0	0	0	0	0	0	0	0	0	0	0	0	0	0	0
OS77	0	0	0	0	0	0	0	0	0	0	0	0	0	0	0	0	9	0	0	0	0	0	0	0	0	0	0	0	0	0	0	7	0	0	0	0	0	0	13	0	0	0	0	0	0	0	0	0	0
OS78	0	0	0	0	0	0	0	0	0	0	0	0	0	0	0	0	0	0	0	0	0	0	0	0	0	0	0	0	0	0	0	0	0	0	0	0	0	0	10	0	0	0	0	0	0	0	0	0	0
OS79	0	0	0	0	0	0	0	0	0	0	0	0	0	0	0	0	11	0	0	0	0	0	0	0	0	0	0	0	0	0	0	0	0	0	0	0	0	0	0	0	0	0	0	0	0	0	0	0	0
OS80	0	0	0	0	0	0	0	0	0	0	0	0	0	0	0	0	15	0	0	0	0	0	12	4	0	0	0	0	0	0	0	0	0	0	0	0	0	0	0	0	0	0	0	0	0	0	0	0	0
OS81	0	0	0	0	0	0	0	0	0	0	0	0	0	0	0	0	0	0	0	0	0	0	0	0	0	0	0	0	0	0	0	0	0	0	0	0	0	0	0	0	0	0	0	0	0	0	0	0	0
OS82	0	0	0	0	0	0	0	0	0	0	0	0	0	0	0	0	0	0	0	0	0	0	0	0	0	0	0	0	0	0	0	0	0	0	0	0	0	0	0	0	0	0	0	0	0	0	0	0	0
OS83	0	0	0	0	0	0	0	0	0	0	0	0	0	0	0	0	0	0	0	0	0	0	0	0	0	0	0	0	0	0	0	0	0	0	0	0	0	0	0	0	0	0	0	0	0	0	0	0	0
OS84	0	0	0	0	0	0	0	0	0	0	0	0	0	0	0	0	0	0	0	0	0	0	0	0	0	0	0	0	0	0	0	0	0	0	0	0	0	0	0	0	0	0	0	0	0	0	0	0	0
OS85	0	0	0	0	0	0	0	0	0	0	0	0	0	0	0	0	0	0	0	0	0	0	0	0	0	0	0	0	0	0	0	0	0	0	0	0	0	0	6	0	0	0	0	0	0	0	0	0	0
OS86	0	0	0	0	0	0	0	0	0	0	0	0	0	0	0	0	0	0	0	0	0	0	0	0	0	0	0	0	0	0	0	0	0	0	0	0	0	0	0	0	0	0	0	0	0	0	0	0	0
OS87	0	0	0	0	0	0	0	0	0	0	0	0	0	0	0	0	0	0	0	0	0	0	0	0	0	0	0	0	0	0	0	0	0	0	0	0	0	0	0	0	0	0	0	0	0	0	0	0	0
OS88	0	0	0	0	0	0	0	0	0	0	0	0	0	0	0	0	0	0	0	0	0	0	0	0	0	0	0	0	0	0	0	0	0	0	0	0	0	0	0	0	0	0	0	0	0	0	0	0	0
OS89	0	0	0	0	0	0	0	0	0	0	0	0	0	0	0	0	0	0	0	0	0	0	0	0	0	0	0	0	0	0	0	0	0	0	0	0	0	0	0	0	0	0	0	0	0	0	0	0	0
OS90	0	0	0	0	0	0	0	0	0	0	0	0	0	0	0	0	0	0	0	0	0	0	0	0	0	0	0	0	0	0	0	0	0	0	0	0	0	0	0	0	0	0	0	0	0	0	0	0	0
OS91	0	0	0	0	0	0	0	0	0	0	0	0	0	0	0	0	0	0	0	0	0	0	0	0	0	0	0	0	0	0	0	0	0	0	0	0	0	0	0	0	0	0	0	0	0	0	0	0	0
OS92	0	0	0	0	0	0	0	0	0	0	0	0	0	0	0	0	0	0	0	0	0	0	0	0	0	0	0	0	0	0	0	0	0	0	0	0	0	0	34	0	0	0	0	0	0	0	0	0	0
OS93	0	0	0	0	0	0	0	0	0	0	0	0	0	0	0	0	0	0	0	0	0	0	0	0	0	0	0	0	0	0	0	0	0	0	0	0	0	0	24	0	0	0	0	0	0	0	0	0	0
OS94	0	0	0	0	0	0	0	0	0	0	0	0	0	0	0	0	0	0	0	0	0	0	0	0	0	0	0	0	0	0	0	0	0	0	0	0	0	0	17	0	0	0	0	0	0	0	0	0	0
OS95	0	0	0	0	0	0	0	0	0	0	0	0	0	0	0	0	0	0	0	0	0	0	0	0	0	0	0	0	0	0	0	0	0	0	0	0	0	0	44	0	0	0	0	0	0	0	0	0	0
OS96	0	0	0	0	0	0	0	0	0	0	0	0	0	0	0	0	0	0	0	0	0	0	0	0	0	0	0	0	0	0	0	0	0	0	0	0	0	0	17	0	0	0	0	0	0	0	0	0	0
OS97	0	0	0	0	0	0	0	0	0	0	0	0	0	2	0	0	0	0	0	0	0	0	2	0	0	0	0	0	0	0	0	0	0	0	0	0	6	0	36	0	0	0	0	3	0	0	0	0	0
OS98	0	0	0	0	0	0	0	0	0	0	0	0	0	0	0	0	0	0	0	0	0	0	0	0	0	0	0	0	0	0	0	0	0	0	0	0	0	0	36	0	0	0	0	0	0	0	0	0	0
OS99	0	0	0	0	0	0	0	0	0	0	0	0	0	0	0	0	0	0	0	0	0	0	0	0	0	0	0	0	0	0	0	0	0	0	0	0	0	0	2541	0	0	0	0	0	0	0	0	0	0
PM01	0	0	0	0	0	0	0	0	2	0	0	0	0	0	0	0	0	0	0	0	0	0	0	0	0	0	0	0	0	0	0	0	0	0	0	0	0	0	9	0	0	3	0	0	0	0	0	0	0
PM02	0	0	0	0	0	0	0	0	0	0	0	0	0	0	0	0	0	0	0	0	0	0	0	0	0	0	0	0	0	0	0	0	0	0	0	0	0	0	0	0	0	0	0	0	0	0	0	0	0
PM03	0	0	0	0	0	0	0	0	0	0	0	0	0	0	0	0	0	0	0	0	0	0	0	0	0	0	0	0	0	0	0	0	0	0	0	0	0	0	22	0	0	5	0	0	0	0	0	0	0
PM04	0	0	0	0	0	0	0	0	0	0	0	0	0	0	0	0	0	0	0	12	0	0	0	0	0	0	0	0	0	0	0	0	0	0	0	3	0	0	0	0	0	0	0	0	0	0	0	0	0
PM05	0	0	0	0	0	0	0	0	0	0	0	0	0	0	0	0	0	0	0	0	0	0	0	0	0	0	0	0	0	0	0	0	0	0	0	0	0	0	0	0	0	0	0	0	0	0	0	0	0
PM06	0	0	0	0	0	0	0	0	0	0	0	0	0	0	0	0	0	0	0	0	0	0	0	0	0	0	0	0	0	0	0	0	0	0	0	0	0	0	0	0	0	0	0	0	0	0	0	0	0
PM07	0	0	0	0	0	0	0	0	0	0	0	0	0	0	0	0	0	0	0	0	0	0	0	0	0	0	0	0	0	0	0	0	0	0	0	0	0	0	0	0	0	0	0	0	0	0	0	0	0
PM08	0	0	0	0	0	0	0	0	0	0	0	0	0	0	0	0	2	0	0	0	0	0	0	0	0	0	0	0	0	0	0	0	0	0	0	0	0	0	7	0	0	0	0	0	0	0	0	0	0
PM09	0	0	0	0	0	0	0	0	0	0	0	0	0	0	0	0	0	0	0	0	0	0	0	0	0	0	0	0	0	0	0	0	0	0	0	0	0	0	0	0	0	0	0	0	0	0	0	0	0
PM10	0	0	0	0	0	0	0	0	0	0	0	0	0	0	0	0	0	0	0	0	0	0	0	0	0	0	0	0	7	0	0	16	0	0	0	18	0	0	0	0	0	0	0	0	0	0	0	0	0
PM11	0	0	0	0	0	0	0	0	0	0	0	0	0	0	0	0	0	0	0	0	0	0	0	0	0	0	0	0	4	0	0	0	0	0	0	0	0	0	20	0	0	0	0	0	0	0	0	0	0
PM12	0	0	0	0	0	0	0	0	0	0	0	0	0	0	0	0	0	0	0	0	0	0	0	0	0	0	0	0	0	0	0	0	0	0	0	0	0	0	3	0	0	0	0	0	0	0	0	0	0
PM13	0	0	0	0	0	0	0	0	0	0	0	0	0	0	0	0	0	0	0	0	0	0	0	0	0	0	0	0	0	0	0	0	0	0	0	0	0	0	0	0	0	0	0	0	0	0	0	0	0
PM14	0	0	0	0	0	0	2	0	0	0	0	0	0	0	0	0	0	0	0	0	0	0	0	0	0	0	0	0	0	0	0	0	0	0	0	0	0	0	2	0	0	0	0	0	0	0	0	0	0
PM15	0	0	0	0	0	0	0	0	0	0	0	0	0	0	0	0	3	0	0	0	0	0	0	0	0	0	0	0	0	0	0	0	0	0	0	0	0	0	0	0	0	0	0	0	0	0	0	0	0
PM16	0	0	0	0	0	0	0	0	0	0	0	0	0	0	0	0	2	0	0	0	0	0	0	0	0	0	0	0	0	0	0	0	0	0	0	0	0	0	5	0	0	0	0	0	0	0	0	0	0
PM17	0	0	0	0	0	0	0	0	0	0	0	0	0	0	0	0	0	0	0	0	0	0	0	0	0	0	0	0	0	0	0	0	0	0	0	0	0	0	3	0	0	0	0	0	0	0	0	0	0
PM18	0	0	0	0	0	0	0	0	0	0	0	0	0	0	0	0	0	0	0	0	0	0	0	0	0	0	0	0	0	0	0	0	0	0	0	0	0	0	4	0	0	0	0	0	0	0	0	0	0
PM19	0	0	0	0	0	0	0	0	0	0	0	0	0	0	0	0	0	0	0	0	0	0	0	0	0	0	0	0	0	0	0	0	0	0	0	0	0	0	0	0	0	0	0	0	0	0	0	0	0
PM20	0	0	0	0	0	0	0	0	0	0	0	0	0	0	0	0	0	0	0	0	0	0	0	0	0	0	0	0	0	0	0	0	0	0	0	0	0	0	0	0	0	0	0	0	0	0	0	0	0
PM21	0	0	0	0	0	0	0	0	0	0	0	0	0	0	0	0	0	0	0	0	0	0	0	0	0	0	0	0	0	0	0	0	0	0	0	0	0	0	123	0	0	0	0	0	0	0	0	0	0
PM22	0	0	0	0	0	0	0	0	0	0	0	0	0	0	0	0	3	0	0	0	0	0	0	0	0	0	0	0	0	0	0	0	0	0	0	0	0	0	0	0	0	0	0	0	0	0	0	0	0
PM23	0	0	0	0	0	0	0	0	0	0	0	0	0	0	0	0	0	0	0	0	0	0	0	2	0	0	0	0	0	0	0	0	0	0	0	28	0	0	8	0	0	0	0	0	0	0	0	0	0
PM24	0	0	0	0	0	0	0	0	0	0	0	0	0	0	0	0	0	0	0	0	0	0	0	4	0	0	0	0	0	0	0	0	0	0	0	0	0	0	4	0	0	0	0	0	0	0	0	0	0
PM25	0	0	0	0	0	0	0	0	0	0	0	0	0	0	0	0	0	0	0	0	0	0	0	0	0	0	0	0	0	0	0	0	0	0	0	0	0	0	4	0	0	0	0	0	0	0	0	0	0
PM26	0	0	0	0	0	0	0	0	0	0	0	0	0	0	0	0	2	0	0	0	0	0	0	0	0	0	0	0	2	4	0	0	0	0	0	0	0	0	6	0	0	0	0	0	0	0	0	0	0
PM27	0	0	0	0	0	0	0	0	0	0	0	0	0	0	0	0	0	0	0	0	0	0	0	7	0	0	0	0	0	0	0	0	0	0	0	0	0	0	0	0	0	0	0	0	0	0	0	0	0
PM28	0	0	0	0	0	0	0	0	0	0	0	0	0	0	0	0	2	0	0	0	0	0	0	0	0	0	0	0	0	0	0	0	0	0	0	0	0	0	0	0	0	0	0	0	0	0	0	0	0
PM29	0	0	0	0	0	0	0	0	0	0	0	0	0	0	0	0	15	0	0	0	0	0	0	0	0	0	0	0	4	0	3	0	0	0	0	0	0	0	0	0	0	0	0	0	0	0	0	0	0
PM30	0	0	0	0	0	0	0	0	0	0	0	0	0	0	0	0	17	0	0	24	0	0	0	25	0	0	0	0	0	0	0	0	0	0	0	0	0	0	0	0	0	0	0	0	0	0	0	0	0
PM31	0	0	0	0	0	0	0	0	0	0	0	0	0	0	0	0	10	0	0	0	0	9	0	37	0	0	0	0	0	0	0	0	0	0	0	0	0	0	13	0	0	0	0	0	0	0	0	0	0
PM32	0	0	0	0	0	0	0	0	0	0	0	0	0	0	0	0	6	0	0	0	0	0	0	0	0	0	0	0	3	0	0	0	4	11	6	57	0	0	0	0	0	0	0	0	0	0	0	0	0
PM33	0	0	0	0	0	0	0	0	0	0	0	0	0	0	0	0	22	0	0	0	0	0	0	25	0	0	0	0	0	0	0	0	0	22	0	5	0	0	0	0	0	0	0	0	0	0	0	0	0
PM34	0	0	0	0	0	0	0	0	0	0	0	0	0	0	0	0	0	0	0	0	0	0	0	22	0	0	0	0	0	0	0	0	0	8	0	0	0	0	0	0	2	0	0	0	0	0	0	0	0
PM35	0	0	0	0	0	0	0	0	0	0	0	0	0	0	0	0	39	0	0	0	0	0	0	0	0	0	0	0	0	0	0	0	0	0	0	0	0	0	6	0	0	0	0	0	0	0	0	0	0
PM36	0	0	0	0	0	0	0	0	0	0	0	0	0	0	0	0	0	0	0	0	0	0	0	0	0	0	0	0	0	0	0	0	0	0	0	0	0	0	0	0	0	0	0	0	0	0	0	0	0
PM37	0	0	0	0	0	0	0	0	0	0	0	0	0	0	0	0	0	0	0	0	0	0	0	14	0	0	0	0	0	3	0	0	0	0	0	0	0	0	5	0	0	0	0	0	0	0	0	0	0
PM38	0	0	0	0	0	0	0	0	0	0	0	0	0	0	0	0	9	0	0	0	0	0	0	7	0	0	0	0	18	0	0	0	0	0	0	0	0	0	12	0	0	0	0	0	0	0	0	13	0
PM39	0	0	0	0	0	0	0	0	0	0	0	0	0	0	0	0	0	0	0	0	0	0	0	0	0	0	0	0	0	0	0	0	0	0	0	0	0	0	0	0	0	0	0	0	0	0	0	0	0
PM40	0	0	0	0	0	0	0	0	0	0	0	0	0	0	0	0	0	0	0	0	0	0	0	0	0	0	0	0	0	0	0	0	0	0	0	0	0	0	0	0	0	0	0	0	0	0	0	0	0
PM41	0	0	0	0	0	0	0	0	0	0	0	0	0	0	0	0	0	0	0	0	0	0	0	0	0	0	0	0	0	0	0	0	0	0	0	0	0	0	0	0	0	0	0	0	0	0	0	0	0
PM42	0	0	0	0	0	0	0	0	0	0	0	0	0	0	0	0	0	0	0	0	0	0	0	26	0	0	0	0	0	0	0	0	0	0	0	0	0	0	0	0	0	0	0	0	0	0	0	0	0
PM43	0	0	0	0	0	0	0	0	0	0	0	0	0	0	0	0	0	0	0	0	0	0	0	5	0	0	0	0	0	0	0	0	0	0	0	0	0	0	0	0	0	0	0	0	0	0	0	0	0
PM44	0	0	0	0	0	0	0	0	0	0	0	0	0	0	0	0	0	0	0	0	0	0	25	33	0	0	0	0	0	4	0	0	0	0	0	0	0	0	0	0	0	0	0	0	0	0	0	0	0
PM45	0	0	0	0	0	0	0	0	0	0	0	0	0	0	0	0	0	0	0	0	0	0	0	0	0	0	0	0	0	0	0	0	0	0	0	0	0	0	12	0	0	0	0	0	0	0	0	0	0
PM46	0	0	0	0	0	0	0	0	0	0	0	0	0	0	0	0	0	0	0	0	0	0	0	0	0	0	0	0	0	0	0	0	0	0	0	0	0	0	0	0	0	0	0	0	0	0	0	0	0
PM47	0	0	0	0	0	0	0	0	0	0	0	0	0	0	0	0	0	0	0	0	0	0	0	0	0	0	0	0	0	0	0	0	0	0	0	0	0	0	0	0	0	0	0	0	0	0	0	0	0
PM48	0	0	0	0	0	0	0	0	0	0	0	0	0	0	0	0	0	0	0	0	0	0	0	8	0	0	0	0	0	0	0	0	0	0	0	0	0	0	0	0	0	0	0	0	0	0	0	0	0
PM49	0	0	0	0	0	0	0	0	0	0	0	0	0	0	0	0	0	0	0	0	0	0	0	11	0	0	0	0	0	0	0	0	0	0	0	0	0	0	2	0	0	0	0	0	0	0	0	0	0
PM50	0	0	0	0	0	0	0	0	0	0	0	0	0	0	0	0	0	0	0	0	0	0	0	0	0	0	0	0	0	0	0	0	0	0	0	0	0	0	0	0	0	0	0	0	0	0	0	0	0
PM51	0	0	0	0	0	0	0	0	0	0	0	0	0	0	0	0	0	0	0	0	0	0	0	41	0	0	0	0	0	0	0	0	0	0	0	0	0	0	20	0	0	0	0	0	0	0	0	0	0
PM52	0	0	0	0	0	0	0	0	0	0	0	0	0	0	0	0	2	0	0	0	0	0	0	0	0	0	0	0	0	0	0	0	0	0	0	0	0	0	2	0	0	0	0	0	0	0	0	0	0
PM53	0	0	0	0	0	0	0	0	0	0	0	0	0	0	0	0	5	0	0	0	0	0	0	8	0	0	0	0	0	0	0	0	0	0	0	0	0	0	6	0	0	0	0	0	0	0	0	0	0
PM54	0	0	0	0	0	0	0	0	0	0	0	0	0	0	0	0	7	0	0	0	0	0	0	8	0	0	0	0	3	0	0	0	0	0	0	0	0	0	0	0	0	0	0	0	0	0	0	2	0
PM55	0	0	0	0	0	0	0	0	0	0	0	0	0	0	0	0	54	0	0	0	0	0	0	0	0	0	0	0	0	0	0	0	0	0	0	0	0	0	24	0	0	0	0	0	0	0	0	0	0
PM56	0	0	0	0	0	0	0	0	0	0	0	0	0	0	0	0	0	0	0	0	0	0	0	0	0	0	0	0	0	0	0	0	0	0	0	0	0	0	0	0	0	0	0	0	0	0	0	0	0
PM57	0	0	0	0	0	0	0	0	0	0	0	0	0	0	0	0	4	0	0	0	0	0	0	5	0	0	0	0	0	0	0	0	0	0	0	0	0	0	0	0	0	0	0	0	0	0	0	0	0
PM58	0	0	0	0	0	0	0	0	0	0	0	0	0	0	0	0	4	0	0	0	0	0	0	0	0	0	0	0	2	0	0	0	0	0	0	0	0	0	0	0	0	0	0	0	0	0	0	0	0
PP01	0	0	0	0	0	0	0	0	0	0	0	0	0	0	0	0	0	0	0	0	0	0	0	0	0	0	0	0	0	0	0	0	0	0	0	0	0	0	0	0	0	0	0	0	0	0	0	0	0
PP02	0	0	0	0	0	0	0	0	0	0	0	0	0	0	0	0	0	0	0	0	0	0	0	0	0	0	0	0	0	0	0	0	0	0	0	0	0	0	0	0	0	0	0	0	0	0	0	0	0
PP03	0	0	0	0	0	0	0	0	0	0	0	0	0	0	0	0	0	0	0	0	0	0	0	0	0	0	0	0	0	0	0	0	0	0	0	0	0	0	0	0	0	0	0	0	0	0	0	0	0
PP04	0	0	0	0	0	0	0	0	0	0	0	0	0	0	0	0	20	0	0	3	0	0	0	0	0	0	0	0	0	0	0	0	0	0	0	0	0	0	0	0	0	0	0	0	0	0	0	0	0
PP05	0	0	0	0	0	0	0	0	0	0	0	0	0	0	0	0	0	0	0	0	0	0	0	0	0	0	0	0	0	0	0	0	0	0	0	0	0	0	0	0	0	0	0	0	0	0	0	0	0
PP06	0	0	0	0	0	0	0	0	0	0	0	0	0	0	0	0	0	0	0	0	0	0	0	0	0	0	0	0	0	0	0	0	0	0	0	0	0	0	0	0	0	0	0	0	0	0	0	0	0
PP07	0	0	0	0	0	0	0	0	0	0	0	0	0	0	0	0	3	0	0	0	0	0	0	0	0	0	0	0	0	0	0	0	0	0	0	0	0	0	0	0	0	0	0	0	0	0	0	0	0
PP08	0	0	0	0	0	0	0	0	0	0	0	0	0	0	0	0	5	0	0	0	0	0	0	0	0	0	0	0	0	0	0	0	0	0	0	0	0	0	2	0	0	0	0	0	0	0	0	0	0
PP09	0	0	0	0	0	0	0	0	0	0	0	0	0	0	0	0	0	0	0	0	0	0	0	0	0	0	0	0	0	0	0	0	0	0	0	0	0	0	33	0	0	0	0	0	0	0	0	0	0
PP10	0	0	0	0	0	0	0	0	0	0	0	0	0	0	0	0	0	0	0	0	0	0	0	0	0	0	0	0	0	0	0	0	0	0	0	0	0	0	0	0	0	0	0	0	0	0	0	0	0
PP11	0	0	0	0	0	0	0	0	0	0	0	0	0	0	0	0	0	0	0	0	0	0	0	0	0	0	0	0	0	0	0	0	0	0	0	0	0	0	3	0	0	0	0	0	0	0	0	0	0
PP12	0	0	0	0	0	0	0	0	0	0	0	0	0	0	0	0	0	0	0	0	0	0	0	0	0	0	0	0	0	0	0	0	0	0	0	0	0	0	0	0	0	0	0	0	0	0	0	0	0
PP13	0	0	0	0	0	0	0	0	0	0	0	0	0	0	0	0	36	0	0	0	0	0	0	0	0	0	0	0	0	0	0	0	0	0	0	0	0	0	0	0	0	0	0	0	0	0	0	0	0
PP14	0	0	0	0	0	0	0	0	0	0	0	0	0	0	0	0	9	0	0	0	0	0	0	0	0	0	0	0	0	0	0	0	0	0	0	0	0	0	0	0	0	0	0	0	0	0	0	0	0
PP15	0	0	0	0	0	0	0	0	0	0	0	0	0	0	0	0	166	0	0	0	0	0	0	0	0	0	0	0	0	0	0	0	0	0	0	0	0	0	0	0	0	0	0	0	0	0	0	0	0
PP16	0	0	0	0	0	0	0	0	0	0	0	0	0	0	0	0	8	0	0	0	0	0	0	0	0	0	0	0	0	0	0	2	0	0	0	2	0	0	0	0	0	0	0	0	0	0	2	0	0
PP17	0	0	0	0	0	0	0	0	0	0	0	0	0	0	0	0	0	0	0	0	0	0	0	0	0	0	0	0	0	0	0	0	0	0	0	2	0	0	0	0	0	0	0	0	0	0	0	5	0
PP18	0	0	0	0	0	0	0	0	0	0	0	0	0	0	0	0	13	0	0	0	0	0	0	0	0	0	0	0	0	0	0	0	0	0	0	0	0	0	0	0	0	0	0	0	0	0	0	0	0
PP19	0	0	0	0	0	0	0	0	0	0	0	0	0	0	0	0	62	0	0	0	0	0	0	15	0	0	0	0	11	0	0	0	0	26	0	49	0	0	16	0	0	0	0	0	0	0	0	0	0
PP20	0	0	0	0	0	0	0	0	0	0	0	0	0	0	0	0	3	0	0	0	0	0	0	18	0	0	0	0	5	0	0	0	0	0	0	0	0	0	0	0	0	0	0	0	0	0	0	0	0
PP21	0	0	0	0	0	0	0	0	0	0	0	0	0	0	0	0	6	0	0	0	0	0	6	0	0	0	0	0	2	0	0	0	0	0	0	7	0	0	19	0	0	0	0	0	0	0	0	0	0
PP22	0	0	0	0	0	0	0	0	0	0	0	0	0	0	0	0	5	0	0	0	0	0	0	0	0	0	0	0	2	0	0	0	0	0	0	0	0	0	48	0	0	0	0	0	0	0	0	0	0
PP23	0	0	0	0	0	0	0	0	0	0	0	0	0	0	0	0	31	22	0	0	0	0	0	0	0	0	0	0	0	0	0	0	0	0	0	5	0	0	0	0	0	0	0	0	0	0	0	0	0
PP24	0	0	0	0	0	0	0	0	0	0	0	0	0	0	0	0	6	0	0	0	0	0	0	0	0	0	0	0	0	0	0	0	0	0	0	0	0	0	0	0	0	0	0	0	0	0	0	0	0
PP25	0	0	0	0	0	0	0	0	0	0	0	0	0	0	0	0	0	0	0	0	0	0	0	0	0	0	0	0	0	0	0	0	0	0	0	0	0	0	2	0	0	0	0	0	0	0	0	0	0
PP26	0	0	0	0	0	0	0	0	0	0	0	0	0	0	0	0	0	0	0	0	0	0	0	0	0	0	0	0	0	0	0	0	0	0	0	0	0	0	0	0	0	0	0	0	0	0	0	0	0
PP27	0	0	0	0	0	0	0	0	0	0	0	0	0	0	0	0	8	0	0	0	0	0	0	0	0	0	0	0	0	0	0	2	0	0	0	0	0	0	54	0	0	0	0	0	0	0	0	0	0
PP28	0	0	0	0	0	0	0	0	0	0	0	0	0	0	0	0	0	0	0	0	0	0	0	0	0	0	0	0	0	0	0	0	0	0	0	0	0	0	0	0	0	0	0	7	0	0	0	0	0
PP29	0	0	0	0	0	0	0	0	0	0	0	0	0	0	0	0	10	0	0	0	0	0	0	15	0	0	0	0	0	0	0	0	0	0	0	0	0	0	0	0	0	0	0	0	0	0	0	0	0
PP30	0	0	0	0	0	0	0	0	0	0	0	0	0	0	0	0	20	0	0	0	0	0	0	5	0	0	0	0	0	0	0	0	0	0	0	0	0	0	0	0	0	0	0	0	0	0	0	0	0
PP31	0	0	0	0	0	0	0	0	0	0	0	0	0	0	0	0	24	0	0	0	0	0	0	0	0	0	0	0	0	0	0	0	0	0	0	0	0	0	0	0	0	0	0	0	0	0	0	0	0
PP32	0	0	0	0	0	0	0	0	0	0	2	0	0	0	0	0	0	0	0	0	0	0	12	0	0	0	0	0	0	0	0	0	0	0	0	0	0	0	0	0	0	0	0	0	0	0	0	0	0
PP33	0	0	0	0	4	0	0	0	0	0	0	0	0	0	0	0	0	0	0	0	0	0	0	6	0	0	0	0	0	0	0	16	0	0	0	0	0	0	16	0	0	0	0	0	0	0	0	0	0
PP34	0	0	0	0	0	0	0	0	0	0	0	0	0	0	0	0	0	0	0	0	0	0	0	37	0	0	0	0	0	0	0	0	0	0	0	0	0	0	0	0	0	0	0	0	0	0	0	0	0
PP35	0	0	0	0	0	0	0	0	0	0	0	0	0	0	0	0	5	0	0	0	0	0	0	0	0	0	0	0	0	0	0	0	0	0	0	0	0	0	0	0	0	0	0	0	0	0	0	0	0
PP36	0	0	0	0	0	0	0	0	0	0	0	0	0	0	0	0	0	0	0	0	0	0	0	0	0	0	0	0	0	0	0	0	0	0	0	0	0	0	0	0	0	0	0	0	0	0	0	0	0
PP37	0	0	0	0	0	0	0	0	0	0	0	0	0	0	0	0	0	0	0	0	0	0	0	0	0	0	0	0	0	0	0	0	0	0	0	0	0	0	0	0	0	0	0	0	0	0	0	0	0
PP38	0	0	0	0	0	0	0	0	0	0	0	0	0	0	0	0	0	0	0	0	0	0	0	0	0	0	0	0	0	0	0	0	0	0	0	0	0	0	0	0	0	0	0	0	0	0	0	0	0
PP39	0	0	0	0	0	0	0	0	0	0	0	0	0	0	0	0	6	0	0	0	0	0	0	0	0	0	0	0	0	0	0	0	0	0	0	0	0	0	3	0	0	0	0	0	0	0	0	0	0
PP40	0	0	0	0	0	0	0	0	0	0	0	0	0	0	0	0	0	0	0	0	0	0	0	0	0	0	0	0	0	0	0	0	0	0	0	0	0	0	0	0	0	0	0	0	0	0	0	0	0
PP41	0	0	0	0	0	0	0	0	0	0	0	0	0	0	0	0	0	0	0	0	0	0	0	0	0	0	0	0	0	0	0	0	0	0	0	2	0	0	0	0	0	0	0	0	0	0	0	0	0
PP42	0	0	0	0	0	0	0	0	0	0	0	0	0	0	0	0	2	0	0	0	0	0	0	0	0	0	0	0	0	0	0	0	0	0	0	0	0	0	0	0	0	0	0	0	0	0	0	0	0
PP43	0	0	0	0	0	0	0	0	0	0	0	0	0	0	0	0	0	0	0	0	0	0	0	0	0	0	0	0	0	0	0	0	0	0	0	0	0	0	0	0	0	0	0	0	0	0	0	0	0
PP44	0	0	0	0	0	0	0	0	0	0	0	0	0	0	0	0	0	0	0	0	0	0	0	0	0	0	0	0	0	0	0	0	0	0	0	0	0	0	0	0	0	0	0	0	0	0	0	0	0
PP45	0	0	0	0	0	0	0	0	0	0	0	0	0	0	0	0	0	0	0	0	0	0	0	0	0	0	0	0	0	0	0	0	0	0	0	0	0	0	22	0	0	0	0	0	0	0	0	0	0
PP46	0	0	0	0	0	0	0	0	0	0	0	0	0	0	0	0	0	0	0	0	0	0	0	0	0	0	0	0	0	0	0	0	0	0	0	0	0	0	0	0	0	0	0	0	0	0	0	0	0
PP47	0	0	0	0	0	0	0	0	0	0	0	0	0	0	0	0	0	0	0	0	0	0	0	0	0	0	0	0	0	0	0	0	0	0	0	0	0	0	0	0	0	0	0	0	0	0	0	0	0
PP48	0	0	0	0	0	0	0	0	0	0	0	0	0	0	0	0	0	0	0	0	0	0	0	0	0	0	0	0	0	0	0	0	0	0	0	0	0	0	0	0	0	0	0	0	0	0	0	0	0
PP49	0	0	0	0	0	0	0	0	0	0	0	0	0	0	0	0	0	0	0	0	0	0	0	0	0	0	0	0	0	0	0	0	0	0	0	0	0	0	0	0	0	0	0	0	0	0	0	0	0
PP50	0	0	0	0	0	0	0	0	0	0	0	0	0	0	0	0	0	0	0	0	0	0	0	0	0	0	0	0	0	0	0	0	0	0	0	0	0	0	0	0	0	0	0	0	0	0	0	0	0
PP51	0	0	0	0	0	0	0	0	0	0	0	0	0	0	0	0	0	0	0	0	0	0	0	0	0	0	0	0	0	0	0	0	0	0	0	0	0	0	0	0	0	0	0	0	0	0	0	0	0
PP52	0	0	0	0	0	0	0	0	0	0	0	0	0	0	0	0	0	0	0	0	0	0	0	0	0	0	0	0	0	0	0	0	0	0	0	0	0	0	0	0	0	0	0	0	0	0	0	0	0
PP53	0	0	0	0	0	0	0	0	0	0	0	0	0	0	0	0	0	0	0	0	0	0	0	0	0	0	0	0	0	0	0	0	0	0	0	0	0	0	0	0	0	0	0	0	0	0	0	0	0
PP54	0	0	0	0	0	0	0	0	0	0	0	0	0	0	0	0	0	0	0	0	0	0	0	0	0	0	0	0	0	0	0	0	0	0	0	0	0	0	0	0	0	0	0	0	0	0	0	0	0
PP55	0	0	0	0	0	0	0	0	0	0	0	0	0	0	0	0	0	0	0	0	0	0	0	0	0	0	0	0	0	0	0	0	0	0	0	0	0	0	0	0	0	0	0	0	0	0	0	0	0
PP56	0	0	0	0	0	0	0	0	0	0	0	0	0	0	0	0	0	0	0	0	0	0	0	0	0	0	0	0	0	0	0	0	0	0	0	0	0	0	0	0	0	0	0	0	0	0	0	0	0
PP57	0	0	0	0	0	0	0	0	0	0	0	0	0	0	0	0	0	0	0	0	0	0	0	0	0	0	0	0	0	0	0	0	0	0	0	0	0	0	2	0	0	0	0	0	0	0	0	0	0
PP58	0	0	0	0	0	0	0	0	0	0	0	0	0	0	0	0	0	0	0	0	0	0	0	0	0	0	0	0	0	0	0	0	0	0	0	0	0	0	0	0	0	0	0	0	0	0	0	0	0
PP59	0	0	0	0	0	0	0	0	0	0	0	0	0	0	0	0	0	0	0	0	0	0	0	0	0	0	0	0	0	0	0	0	0	0	0	0	0	0	0	0	0	0	0	0	0	0	0	0	0
PP60	0	0	0	0	0	0	0	0	0	0	0	0	0	0	0	0	0	0	0	0	0	0	0	0	0	0	0	0	0	0	0	0	0	0	0	0	0	0	0	0	0	0	0	0	0	0	0	0	0
PP61	0	0	0	0	0	0	0	0	0	0	0	0	0	0	0	0	0	0	0	0	0	0	0	0	0	0	0	0	0	0	0	0	0	0	0	0	0	0	0	0	0	0	0	0	0	0	0	0	0
PP62	0	0	0	0	0	0	0	0	0	0	0	0	0	0	0	0	0	0	0	0	0	0	0	0	0	0	0	0	0	0	0	0	0	0	0	0	0	0	0	0	0	0	0	0	0	0	0	0	0
PP63	0	0	0	0	0	0	0	0	0	0	0	0	0	0	0	0	0	0	0	0	0	0	0	0	0	0	0	0	0	0	0	0	0	0	0	0	0	0	0	0	0	0	0	0	0	0	0	0	0
PP64	0	0	0	0	0	0	0	0	0	0	0	0	0	0	0	0	0	0	0	0	0	0	0	0	0	0	0	0	0	0	0	0	0	0	0	0	0	0	0	0	0	0	0	0	0	0	0	0	0
PP65	0	0	0	0	0	0	0	0	0	0	0	0	0	0	0	0	0	0	0	0	0	0	0	0	0	0	0	0	0	0	0	0	0	0	0	0	0	0	0	0	0	0	0	0	0	0	0	0	0
PP66	0	0	0	0	0	0	0	0	0	0	0	0	0	0	0	0	0	0	0	0	0	0	0	0	0	0	0	0	0	0	0	0	0	0	0	0	0	0	0	0	0	0	0	0	0	0	0	0	0
PP67	0	0	0	0	0	0	0	0	0	0	0	0	0	0	0	0	0	0	0	0	0	0	0	0	0	0	0	0	0	0	0	0	0	0	0	0	0	0	0	0	0	0	0	0	0	0	0	0	0
PP68	0	0	0	0	0	0	0	0	0	0	0	0	0	0	0	0	0	0	0	0	0	0	0	0	0	0	0	0	0	0	0	0	0	0	0	0	0	0	0	0	0	0	0	0	0	0	0	0	0
PP69	0	0	0	0	0	0	0	0	0	0	0	0	0	0	0	0	2	0	0	0	0	0	0	0	0	0	0	0	0	0	0	0	0	0	0	2	0	0	0	0	0	0	0	0	0	0	0	0	0
PP70	0	0	0	0	0	0	0	0	0	0	0	0	0	0	0	0	0	0	0	0	0	0	0	0	0	0	0	0	0	0	0	0	0	0	0	0	0	0	0	0	0	0	0	0	0	0	0	0	0
PP71	0	0	0	0	0	0	0	0	0	0	0	0	0	0	0	0	0	0	0	0	0	0	0	0	0	0	0	0	0	0	0	0	0	0	0	0	0	0	0	0	0	0	0	0	0	0	0	0	0
PP72	0	0	0	0	0	0	0	0	0	0	0	0	0	0	0	0	4	0	0	3	0	0	0	0	0	0	0	0	0	0	0	0	0	0	0	0	0	0	0	0	0	0	0	0	0	0	0	0	0
PP73	0	0	0	0	0	0	0	0	0	0	0	0	0	0	0	0	0	0	0	0	0	0	0	0	0	0	0	0	0	0	0	0	0	0	0	0	0	0	0	0	0	0	0	0	0	0	0	0	0
PP74	0	0	0	0	0	0	0	0	0	0	0	0	0	0	0	0	0	0	0	0	0	0	0	8	0	0	0	0	0	0	0	0	0	0	0	0	0	0	0	0	0	0	0	0	0	0	0	0	0
PP75	0	0	0	0	0	0	0	0	0	0	0	0	0	0	0	0	0	0	0	0	0	0	0	2	0	0	0	0	0	0	0	0	0	0	0	0	0	0	6	0	0	0	0	0	0	0	0	0	0
PP76	0	0	0	0	0	0	0	0	0	0	0	0	0	0	0	0	0	0	0	0	0	0	0	0	0	0	0	0	0	0	0	0	0	0	0	0	0	0	0	0	0	0	0	0	0	0	0	0	0
PP77	0	0	0	0	0	0	0	0	0	0	0	0	0	0	0	0	0	0	0	0	0	0	0	0	0	0	0	0	0	0	0	0	0	0	0	0	0	0	3	0	0	0	0	0	0	0	0	0	0
PP78	0	0	0	0	0	0	0	0	0	0	0	0	0	0	0	0	2	0	0	0	0	0	0	0	0	0	0	0	0	0	0	0	0	0	0	0	0	0	0	0	0	0	0	0	0	0	0	0	0
PP79	0	0	0	0	0	0	0	0	0	0	0	0	0	0	0	0	0	0	0	0	0	0	0	0	0	0	0	0	0	0	0	0	0	0	0	0	0	0	0	0	0	0	0	0	0	0	0	0	0
[truncated: 941 more columns]

## Sheet: Fungi
Sample ID	Gyrographa gyrocarpa	unkn Arthoniales	Phaeococcomyces mexicanus	unkn Phaeococcomyces	unkn Lichenostigmatales	Chaenotheca chlorella	Lichenoconium erodens	unkn Acrospermum	Oomyces carneoalbus	unkn Leptodiscella	Botryosphaeria dothidea	Botryosphaeria quercuum	unkn Diplodia	Dothiorella santali	unkn Dothiorella	Lasiodiplodia crassispora	unkn Phaeobotryon	Sphaeropsis visci	unkn Sphaeropsis	unkn unkn Botryosphaeriaceae	unkn unkn Phyllostictaceae	Ramimonilia apicalis	unkn Botryosphaeriales	Antennariella placitae	Arthrocatena tenebrio	unkn Arthrocatena	Microcyclospora tardicrescens	unkn Microcyclospora	Phaeotheca fissurella	Phaeotheca shathenatiana	Phaeotheca triangularis	Pseudopenidiella piceae	Pseudoramichloridium henryi	Pseudovirgaria grisea	Cladosporium cladosporioides	Cladosporium sphaerospermum	unkn Cladosporium	Rachicladosporium paucitum	Rachicladosporium pini	unkn Rachicladosporium	Toxicocladosporium rubrigenum	unkn Toxicocladosporium	Verrucocladosporium dirinae	unkn unkn Cladosporiaceae	unkn Dissoconium	Pseudoveronaea obclavata	Ramichloridium indicum	Ramichloridium pini	Uwebraunia musae
AG01	0	0	0	0	0	0	0	0	0	0	0	0	0	0	0	0	0	0	0	0	0	0	0	0	0	0	0	0	0	0	0	0	0	0	0	0	0	0	0	0	0	0	0	0	0	0	0	0	0
AG02	0	0	0	0	0	0	0	0	0	0	0	0	0	0	0	0	0	0	0	0	0	0	0	0	0	0	0	0	0	0	0	0	0	0	0	0	0	0	0	0	0	0	0	0	0	0	0	0	0
AG05	0	0	0	0	0	0	0	0	0	0	0	0	0	0	0	0	0	0	0	0	0	0	0	0	0	0	0	0	0	0	0	0	0	0	0	0	0	0	0	0	0	0	0	0	0	0	0	0	0
AG07	0	0	0	0	0	0	0	0	0	0	0	0	0	0	0	0	0	0	0	0	0	0	0	0	0	0	0	0	0	0	0	0	0	0	0	0	0	0	0	0	0	0	0	0	0	0	0	0	0
AG08	0	0	0	0	0	0	0	0	0	0	0	0	0	0	0	0	0	0	0	0	0	12	0	0	0	0	0	0	0	0	0	0	0	0	0	0	0	0	0	0	0	0	0	0	0	0	0	0	0
AG09	0	0	0	0	0	0	0	0	0	0	0	0	0	0	0	0	0	0	0	0	0	0	0	0	0	0	0	0	0	0	0	0	0	0	0	0	0	0	0	0	0	0	0	0	0	0	0	0	0
AG10	0	0	0	0	0	0	0	0	0	0	0	0	0	0	0	0	0	0	0	0	0	0	0	0	0	0	0	0	0	0	0	0	0	0	0	0	0	0	0	0	0	0	0	0	0	0	0	0	0
AG100	0	0	0	0	0	0	0	0	0	0	0	0	0	0	0	0	0	0	0	0	0	0	0	0	0	0	5	65	0	0	0	0	0	0	0	0	0	0	0	0	0	0	0	0	0	0	0	0	0
AG101	0	0	0	0	0	0	0	0	0	0	0	0	0	0	0	0	0	0	0	0	0	0	0	0	0	2	0	0	0	0	0	0	0	0	0	0	0	0	0	0	0	0	0	0	0	0	0	0	0
AG102	0	0	0	0	0	0	0	0	0	0	0	0	5	0	0	0	0	0	0	0	0	2	0	0	0	3	0	0	0	0	0	0	0	0	0	0	5	0	0	0	0	0	0	0	0	0	0	0	0
AG103	0	0	0	0	0	0	0	0	0	0	0	0	0	0	0	0	0	0	0	0	0	0	0	0	0	0	0	0	0	0	0	0	0	0	0	0	0	0	0	0	0	0	0	0	0	0	0	0	0
AG104	0	0	0	0	0	0	0	0	0	0	0	0	0	0	0	0	0	0	0	13	0	427	0	0	0	0	0	0	0	0	0	0	0	0	0	0	0	0	0	50	0	0	0	0	0	0	0	0	0
AG105	0	0	0	0	0	0	0	0	0	0	0	0	0	0	0	0	0	0	0	2	0	15	0	0	0	0	0	0	0	0	0	0	0	0	0	0	0	0	0	45	0	0	0	0	0	0	0	0	0
AG106	0	0	0	0	0	0	0	0	0	0	0	0	0	0	0	0	0	0	0	4	0	7	0	0	0	0	0	0	0	0	0	0	0	0	0	0	0	0	0	17	0	0	0	0	0	0	0	0	0
AG107	0	0	0	0	0	0	0	0	0	0	0	0	0	0	0	0	0	0	0	33	0	0	0	0	0	0	0	0	0	0	0	0	0	0	0	0	0	0	0	25	0	0	0	0	0	0	0	0	0
AG109	0	0	0	0	0	0	0	0	0	0	0	0	0	0	0	0	0	0	0	0	0	15	0	0	0	0	0	0	0	0	0	0	0	0	0	0	0	0	0	20	0	0	0	0	0	0	0	0	0
AG11	0	0	0	0	0	0	0	0	0	0	0	0	0	0	0	0	0	0	0	0	0	0	0	0	0	11	0	0	0	0	0	0	0	0	0	0	0	0	0	0	0	0	0	0	0	0	0	0	0
AG111	0	0	0	0	0	0	0	0	0	0	0	0	0	0	0	0	0	0	0	0	0	19	0	0	0	0	0	0	0	0	0	0	0	0	0	0	0	0	0	21	0	0	0	9	0	0	0	0	0
AG112	0	0	0	0	0	0	0	0	0	0	0	0	0	0	0	0	0	0	0	589	0	17	0	0	0	0	0	0	0	0	0	0	0	0	8	0	0	0	0	25	0	0	0	0	0	0	0	0	0
AG113	0	0	0	0	0	0	0	0	0	0	0	0	5	0	0	0	0	0	0	3	0	148	0	0	31	0	0	0	0	0	0	0	0	0	4	0	0	0	0	62	0	0	0	0	0	0	0	0	0
AG114	0	0	0	0	0	0	0	0	0	0	0	0	4	0	0	0	0	0	0	0	0	3	0	0	0	0	0	0	0	0	0	0	0	0	0	0	0	0	0	10	0	0	0	0	0	0	0	0	0
AG115	0	0	0	0	0	0	0	0	0	0	0	0	0	0	0	0	0	0	0	0	0	22	0	0	0	0	0	0	0	0	0	0	0	0	0	0	0	0	0	0	0	0	0	54	0	0	0	0	0
AG116	0	0	0	0	0	0	0	0	0	0	0	5	3	0	0	0	0	0	0	0	0	4	0	0	0	0	0	0	0	0	0	0	0	0	0	0	0	0	0	0	0	0	0	80	0	0	0	0	0
AG117	0	0	0	0	0	0	0	0	0	0	0	0	0	0	0	0	0	0	0	0	0	0	0	0	0	0	0	0	0	0	0	0	0	0	3	0	0	0	0	0	0	0	0	21	0	0	0	0	0
AG118	0	0	0	0	0	0	0	0	0	0	0	2	2	0	0	0	0	0	0	30	0	0	0	0	0	0	0	0	0	0	0	0	0	0	3	0	0	0	0	0	0	0	0	32	0	0	0	0	0
AG12	0	0	0	0	0	0	0	0	0	0	0	0	5	0	0	0	0	0	0	0	0	0	0	0	0	0	0	0	0	0	0	0	0	0	0	0	0	0	0	0	0	0	0	0	0	0	0	0	0
AG120	0	0	0	0	0	0	0	0	0	0	0	0	11	0	0	0	0	0	0	0	0	0	0	0	0	0	0	0	0	0	0	0	0	0	0	0	0	0	0	0	0	0	0	8	0	0	0	0	0
AG122	0	0	0	0	0	0	0	0	0	0	0	0	4	0	0	0	0	0	0	0	0	2	0	0	0	0	0	0	0	0	0	0	0	0	0	0	0	0	0	59	0	0	0	102	0	0	0	0	0
AG123	0	0	0	0	0	0	0	0	0	0	0	0	0	0	0	0	0	0	0	0	0	0	0	0	0	0	0	0	0	0	0	0	0	0	4	0	0	0	0	0	0	0	0	44	0	0	0	0	0
AG124	0	0	0	0	0	0	0	0	0	0	0	0	0	0	0	0	0	0	0	10	0	0	0	0	0	0	0	0	0	0	0	0	0	0	0	0	0	0	0	0	0	0	0	43	0	4	0	0	0
AG125	0	0	0	0	0	0	0	0	0	0	0	0	5	0	0	0	0	0	0	0	0	0	0	0	0	0	0	4	0	0	0	0	0	0	0	0	0	0	0	0	0	0	0	80	0	0	0	0	0
AG126	0	0	0	0	0	0	0	0	0	0	0	0	76	0	0	0	0	0	0	0	0	0	0	0	0	0	0	0	0	0	0	0	0	0	0	0	0	0	0	0	0	0	0	12	0	0	0	0	0
AG127	0	0	0	0	0	0	0	0	0	0	0	0	0	0	0	0	0	0	0	6	0	4	0	0	0	4	0	0	0	0	0	0	0	0	0	0	0	0	0	0	0	0	0	0	0	0	0	0	0
AG128	0	0	0	0	0	0	0	0	0	0	0	0	0	0	0	0	0	0	0	0	0	0	0	0	0	2	0	0	0	0	0	0	0	0	0	0	0	0	0	0	0	0	0	0	0	0	0	0	0
AG129	0	0	0	0	0	0	0	0	0	0	0	0	0	0	0	0	0	0	0	0	0	0	0	0	0	0	0	0	0	0	0	0	0	0	0	0	0	0	0	0	0	0	0	0	0	0	0	0	0
AG130	0	0	0	0	0	0	0	0	0	0	0	0	239	0	0	0	0	0	0	599	0	0	0	0	0	0	0	0	0	0	0	0	0	0	2	0	0	0	0	0	0	0	0	0	0	0	0	0	0
AG132	0	0	0	0	0	0	0	0	0	0	0	0	0	0	0	0	0	0	0	3	0	0	0	0	0	0	0	0	0	0	0	0	0	0	0	0	0	0	0	0	0	0	0	0	0	0	0	0	0
AG133	0	0	0	0	0	0	0	0	0	0	0	0	0	0	0	0	0	0	0	15	0	0	0	0	9	30	0	0	0	0	0	0	0	0	0	0	0	0	0	0	0	0	0	0	0	0	0	0	0
AG134	0	0	0	0	0	0	0	0	0	0	0	0	0	0	0	0	0	0	0	5	0	0	0	0	0	0	0	0	0	0	0	0	0	0	0	0	0	0	0	7	0	0	0	0	0	0	0	0	0
AG135	0	0	0	0	0	0	0	0	0	0	0	0	0	0	0	0	0	0	0	0	0	0	0	0	0	0	0	0	0	0	0	0	0	0	0	0	0	0	0	0	0	0	0	0	0	0	0	0	0
AG14	0	0	0	0	0	0	0	0	0	0	0	0	5	0	0	0	0	0	0	0	0	0	0	0	0	26	0	0	0	0	0	0	0	0	6	0	0	0	0	0	0	0	0	0	0	0	0	0	0
AG15	0	0	0	0	0	0	0	0	0	0	0	0	0	0	0	0	0	0	0	0	0	0	0	0	0	0	0	0	0	0	0	0	0	0	0	0	0	0	0	0	0	0	0	0	0	0	0	0	0
AG17	0	0	0	0	0	0	0	0	0	0	0	0	1025	0	0	0	0	0	0	0	0	0	0	0	0	0	0	0	0	0	0	0	0	0	10	0	0	0	0	0	0	0	0	0	0	0	0	0	0
AG20	0	0	0	0	0	0	0	0	0	0	0	0	31	0	0	0	0	0	0	0	0	0	0	0	0	0	0	0	0	0	0	0	0	0	25	0	0	0	0	0	0	0	0	0	0	5	0	0	0
AG21	0	0	0	0	0	0	0	0	0	0	0	0	5	0	0	0	0	0	0	0	0	0	0	0	0	0	0	0	0	0	0	0	0	0	4	0	0	0	0	0	0	0	0	0	0	0	0	0	0
AG23	0	0	0	0	0	0	0	0	0	0	0	0	0	0	0	0	0	0	0	0	0	0	0	0	0	0	0	0	0	0	0	0	0	0	0	0	0	0	0	0	0	0	0	0	0	0	0	0	0
AG25	0	0	0	0	0	0	0	0	0	0	0	0	0	0	0	0	0	0	0	0	0	0	0	0	0	0	0	0	0	0	0	0	0	0	0	0	0	0	0	0	0	0	0	0	0	0	0	0	0
AG26	0	0	0	0	0	0	0	0	0	0	0	0	0	0	0	0	0	0	0	0	0	0	0	0	0	0	0	0	0	0	0	0	0	0	0	0	0	0	0	0	0	0	0	0	0	0	0	0	0
AG30	0	0	0	0	0	0	0	0	0	0	0	0	0	0	0	0	0	0	0	0	0	0	0	0	0	0	0	0	0	0	0	0	0	0	0	0	0	0	0	0	0	0	0	0	0	0	0	0	0
AG31	0	0	0	0	0	0	0	0	0	0	0	0	0	0	0	0	0	0	0	0	0	0	0	0	0	0	0	0	0	0	0	0	0	0	0	0	0	0	0	0	0	0	0	0	0	0	0	0	0
AG32	0	0	0	0	0	0	0	0	0	0	0	4	0	0	0	0	0	0	0	0	0	0	0	0	0	0	0	0	0	0	0	0	0	0	0	0	0	0	0	0	0	0	0	0	0	0	0	0	0
AG34	0	0	0	0	0	0	0	0	0	0	0	0	0	0	0	0	0	0	0	0	0	0	0	0	0	5	0	0	0	0	0	0	0	0	0	0	0	0	0	0	0	0	0	0	0	0	0	0	0
AG35	0	0	0	0	0	0	0	0	0	0	0	0	0	0	0	0	0	0	0	0	0	0	0	0	0	0	0	0	0	0	0	0	0	0	11	0	0	0	0	0	0	0	0	0	0	0	0	0	0
AG36	0	0	0	0	0	0	0	0	0	0	0	0	378	0	0	0	0	0	0	0	0	0	0	0	0	0	0	0	0	0	0	0	0	0	0	0	0	0	0	0	0	0	0	0	0	0	0	0	0
AG37	0	0	0	0	0	0	0	0	0	0	0	0	0	0	0	0	0	0	0	0	0	0	3	0	0	0	0	0	0	0	0	0	0	0	0	0	0	0	0	0	0	0	0	0	0	0	0	0	0
AG38	0	0	0	0	0	0	0	0	0	0	0	0	0	0	0	0	0	0	0	0	0	0	0	0	0	0	0	0	0	0	0	0	0	0	0	0	0	0	0	0	0	0	0	0	0	0	0	0	0
AG40	0	0	0	0	0	0	0	0	0	0	0	0	0	0	0	0	0	0	0	0	0	0	0	0	0	0	0	0	0	0	0	0	0	0	0	0	0	0	0	0	0	0	0	0	0	0	0	0	0
AG42	0	0	0	0	0	0	0	0	0	0	0	0	5	0	0	0	0	0	0	0	0	0	0	0	0	0	0	0	0	0	0	0	0	0	0	0	0	0	0	0	0	0	0	0	0	0	0	0	0
AG43	0	0	0	0	0	0	0	0	0	0	0	0	5	0	0	0	0	0	0	0	0	0	0	0	0	0	0	0	0	0	0	0	0	0	0	0	0	0	0	0	0	0	0	0	0	4	0	0	0
AG44	0	0	0	0	0	0	0	0	0	0	0	0	4	0	0	0	0	0	0	0	0	0	0	0	0	0	0	0	0	0	0	0	0	0	18	0	0	0	0	0	0	0	0	0	0	0	0	0	0
AG46	0	0	0	0	0	0	0	0	0	0	0	0	0	0	0	0	0	0	0	0	0	0	0	0	0	0	0	0	0	0	0	0	0	0	0	0	0	0	0	0	0	0	0	10	0	0	0	0	0
AG47	0	0	0	0	0	0	0	0	0	0	0	0	0	0	0	0	0	0	0	100	0	0	0	0	0	0	0	0	0	0	0	0	0	0	0	0	0	0	0	0	0	0	0	0	0	0	0	0	0
AG49	0	0	0	0	0	0	0	0	0	0	0	0	0	0	0	0	0	0	0	0	0	0	0	0	0	0	0	0	0	0	0	0	0	0	7	0	0	0	0	0	0	0	0	0	0	0	0	0	0
AG51	0	0	0	0	0	0	0	0	0	0	0	0	0	0	0	0	0	0	0	0	0	0	0	0	0	0	5	0	0	0	0	0	0	0	0	0	0	0	0	0	0	0	0	0	0	7	0	0	0
AG53	0	0	0	0	0	0	0	0	0	0	0	0	3	0	0	0	0	0	0	0	0	0	0	0	0	0	0	0	0	0	0	0	0	0	0	0	0	0	0	0	0	0	0	0	0	0	0	0	0
AG54	0	0	0	0	0	0	0	0	0	0	0	0	6	0	0	0	0	0	0	0	0	0	0	0	0	0	0	0	0	0	0	0	0	0	0	0	0	0	0	0	0	0	0	0	0	0	0	0	0
AG56	0	0	0	0	0	0	0	0	0	0	0	0	0	0	0	0	0	0	0	0	0	0	0	0	0	0	0	0	0	0	0	0	0	0	0	0	0	0	0	0	0	0	0	0	0	0	0	0	0
AG57	0	0	0	0	0	0	0	0	0	0	0	0	0	0	0	0	0	0	0	0	0	0	0	0	0	0	0	13	0	0	0	0	0	0	0	0	0	0	0	0	0	0	0	0	0	0	0	0	0
AG58	0	0	0	0	0	0	0	0	0	0	0	0	0	0	0	0	0	0	0	0	0	0	0	0	0	0	0	0	0	0	0	0	0	0	0	0	0	0	0	0	0	0	0	0	0	0	0	0	0
AG59	0	0	0	0	0	0	0	0	0	0	0	0	0	0	0	0	0	0	0	0	0	0	0	0	0	0	0	4	0	0	0	0	0	0	0	0	0	0	0	0	0	0	0	0	0	0	0	0	0
AG60	0	0	0	0	0	0	0	0	0	0	0	0	0	0	0	0	0	0	0	0	0	0	0	0	0	0	0	0	0	0	0	0	0	0	0	0	0	0	0	0	0	0	0	30	0	0	0	0	0
AG61	0	0	0	0	0	0	0	0	0	0	0	0	0	0	0	0	0	0	0	0	0	0	0	0	0	0	0	2	0	0	0	0	0	0	0	0	0	0	0	0	0	0	0	0	0	0	0	0	0
AG62	0	0	0	0	0	0	0	0	0	0	0	0	0	0	0	0	0	0	0	0	0	0	0	0	0	0	0	7	0	0	0	0	0	0	17	0	0	0	0	0	0	0	0	0	0	0	0	0	0
AG64	0	0	0	0	0	0	0	0	0	0	0	0	0	0	0	0	0	0	0	0	0	0	0	0	0	0	0	2	0	0	0	0	0	0	0	0	0	0	0	0	0	0	0	0	0	0	0	0	0
AG65	0	0	0	0	0	0	0	0	0	0	0	0	0	0	0	0	0	0	0	0	0	0	0	0	0	4	0	4	0	0	0	0	0	0	0	0	0	0	0	0	0	0	0	0	0	0	0	0	0
AG67	0	0	0	0	0	0	0	0	0	0	0	0	0	0	0	0	0	0	0	0	0	0	0	0	0	0	0	0	0	0	0	0	0	0	0	0	0	0	0	0	0	0	0	0	0	0	0	0	0
AG68	0	0	0	0	0	0	0	0	0	0	0	0	0	0	0	0	0	0	0	62	0	3	0	0	0	0	0	0	0	0	0	0	0	0	0	0	0	0	0	0	0	0	0	0	0	0	0	0	0
AG69	0	0	0	0	0	0	0	0	0	0	0	0	0	0	0	0	0	0	0	4	0	0	0	0	0	0	0	0	0	0	0	0	0	0	0	0	0	0	0	0	0	0	0	0	0	0	0	0	0
AG71	0	0	0	0	0	0	0	0	0	0	0	0	0	0	0	0	0	0	0	0	0	0	0	0	0	0	0	0	0	0	0	0	0	0	0	0	0	0	0	0	0	0	0	0	0	0	0	0	0
AG72	0	0	0	0	0	0	0	0	0	0	0	0	0	0	0	0	0	0	0	0	0	0	0	0	0	0	0	0	0	0	0	0	0	0	0	0	0	0	0	0	0	0	0	23	0	0	0	0	0
AG74	0	0	0	0	0	0	0	0	0	0	0	0	0	0	0	0	0	0	0	0	0	0	0	0	0	0	0	0	0	0	0	0	0	0	0	0	0	0	0	0	0	0	0	0	0	0	0	0	0
AG76	0	0	0	0	0	0	0	6	0	0	0	0	0	0	0	0	0	0	0	0	0	0	0	0	2	0	0	0	0	0	0	0	0	0	3	0	0	0	0	0	0	0	0	0	0	0	0	0	0
AG77	0	0	0	0	0	0	0	0	0	0	0	0	0	0	0	0	0	0	0	3	0	0	0	0	0	0	0	0	0	0	0	0	0	0	0	0	0	0	0	0	0	0	0	0	0	0	0	0	0
AG78	0	0	0	0	0	0	0	0	0	0	0	0	3	0	0	0	0	0	0	4	0	0	0	0	0	0	0	0	0	0	0	0	0	0	0	0	0	0	0	0	0	0	0	0	0	0	0	0	0
AG79	0	0	0	0	0	0	0	0	0	0	0	0	0	0	0	0	0	0	0	0	0	0	0	0	0	0	0	0	0	0	0	0	0	0	0	0	0	0	0	0	0	0	0	0	0	0	0	0	0
AG80	0	0	0	0	0	0	0	0	0	0	0	0	0	0	0	0	0	0	0	0	0	0	0	0	0	0	0	0	0	0	0	0	0	0	0	0	0	0	0	0	0	0	0	0	0	0	0	0	0
AG82	0	0	0	0	0	0	0	0	0	0	0	0	0	0	0	0	0	0	0	0	0	0	0	0	0	0	0	0	0	0	0	0	0	0	0	0	0	0	0	0	0	0	0	0	0	0	0	0	0
AG84	0	0	0	0	0	0	0	0	0	0	0	0	3	0	0	0	0	0	0	0	0	0	0	0	0	0	0	0	0	0	0	0	0	0	0	0	0	0	0	0	0	0	0	19	0	0	0	0	0
AG85	0	0	0	0	0	0	0	0	0	0	0	0	0	0	0	0	0	0	0	0	0	0	0	0	0	0	0	0	0	0	0	0	0	0	0	0	0	0	0	0	0	0	0	0	0	0	0	0	0
AG86	0	0	0	0	0	0	0	0	0	0	0	0	0	0	0	0	0	0	0	0	0	0	0	0	0	0	0	0	0	0	0	0	0	0	0	0	0	0	0	0	0	0	0	0	0	0	0	0	0
AG87	0	0	0	0	0	0	0	0	0	0	0	0	0	0	0	0	0	0	0	0	0	0	0	0	0	0	0	0	0	0	0	0	0	0	0	0	0	0	0	7	0	0	0	0	0	0	0	0	0
AG88	0	0	0	0	0	0	0	0	0	0	0	0	2	0	0	0	0	0	0	0	0	0	0	0	0	0	0	0	0	0	0	0	0	0	0	0	0	0	0	0	0	0	0	0	0	0	0	0	0
AG89	0	0	0	0	0	0	0	0	0	0	0	0	0	0	0	0	0	0	0	0	0	0	0	0	0	0	0	0	0	0	0	0	0	0	0	0	0	0	0	0	0	0	0	0	0	0	0	0	0
AG90	0	0	0	0	0	0	0	0	0	0	0	0	106	0	0	0	0	0	0	0	0	0	0	0	0	0	0	0	0	0	0	0	0	0	0	0	0	0	0	0	0	0	0	9	0	0	0	0	0
AG91	0	0	0	0	0	0	0	0	0	0	0	0	0	0	0	0	0	0	0	0	0	0	0	0	0	0	0	0	0	0	0	0	0	0	0	0	0	0	0	0	0	0	0	0	0	0	0	0	0
AG92	0	0	0	0	0	0	0	0	0	0	0	0	0	0	0	0	0	0	0	2	0	0	0	0	0	0	0	0	0	0	0	0	0	0	0	0	0	0	0	0	0	0	0	0	0	0	0	0	0
AG93	0	0	0	0	0	0	0	0	0	0	0	0	0	0	0	0	0	0	0	0	0	0	0	0	0	0	0	0	0	0	0	0	0	0	0	0	0	0	0	0	0	0	0	0	0	0	0	0	0
AG94	0	0	0	0	0	0	0	0	0	0	0	0	0	0	0	0	0	0	0	0	0	0	0	0	3	0	0	0	0	0	0	0	0	0	0	0	0	0	0	0	0	0	0	0	0	0	0	0	0
AG95	0	0	0	0	0	0	0	0	0	0	0	0	4	0	0	0	0	0	0	7	0	0	0	0	0	0	0	0	0	0	0	0	0	0	0	0	0	0	0	0	0	0	0	0	0	0	0	0	0
AG96	0	0	0	0	0	0	0	0	0	0	0	0	0	0	0	0	0	0	0	0	0	0	0	0	0	0	4	0	0	0	0	0	0	0	0	0	0	0	0	0	0	0	0	18	0	0	0	0	0
AG97	0	0	0	0	0	0	0	0	0	0	0	0	0	0	0	0	0	0	0	0	0	0	0	0	0	0	0	0	0	0	0	0	0	0	0	0	0	0	0	0	0	0	0	0	0	0	0	0	0
AG98	0	0	0	0	0	0	0	0	0	0	0	0	0	0	0	0	0	0	0	0	0	0	0	0	0	0	0	0	0	0	0	0	0	0	0	0	0	0	0	0	0	0	0	0	0	0	0	0	0
AG99	0	0	0	0	0	0	0	0	0	0	0	0	0	0	0	0	0	0	0	0	0	0	0	0	0	0	0	0	0	0	0	0	0	0	0	0	0	0	0	21	0	0	0	0	0	0	0	0	0
AL01	0	0	0	0	0	0	0	0	0	0	0	0	0	0	0	0	0	0	0	0	0	0	0	0	0	0	0	6	0	0	0	0	0	0	0	0	0	0	0	0	0	0	0	6	0	0	0	0	0
AL02	0	0	0	0	0	0	0	0	0	0	0	0	0	0	0	0	0	0	0	0	0	0	0	0	0	0	0	0	0	0	0	0	0	0	0	0	0	0	0	0	0	0	0	0	0	0	0	0	0
AL03	0	0	0	0	0	0	0	0	0	0	0	0	0	0	0	0	0	0	0	0	0	0	0	0	0	0	0	17	0	0	0	0	0	0	0	0	0	0	0	0	0	0	0	0	0	0	0	0	2
AL10	0	0	0	0	0	0	0	0	0	0	0	0	0	0	0	0	0	0	0	0	0	0	0	0	0	0	2	0	0	0	0	0	0	0	0	0	0	0	0	0	0	0	0	5	0	0	0	0	0
AL100	0	0	0	0	0	0	0	0	0	0	0	0	0	0	0	0	0	0	0	0	0	0	0	0	0	0	0	0	0	0	0	0	0	0	0	0	0	0	0	0	0	0	0	0	0	0	0	0	0
AL101	0	0	0	0	0	0	0	0	0	0	0	0	0	0	0	0	0	0	0	0	0	0	0	0	0	0	0	0	0	0	0	0	0	0	0	0	0	0	0	0	0	0	0	19	0	0	0	0	0
AL103	0	0	0	0	0	0	0	0	0	0	0	0	0	0	0	0	0	0	0	0	0	0	0	0	0	0	0	0	0	0	0	0	0	0	0	0	0	0	0	0	0	0	0	0	0	0	0	0	0
AL104	0	0	0	0	0	0	0	0	0	0	0	0	0	0	0	0	0	0	0	0	0	0	0	0	0	0	0	0	0	0	0	0	0	0	0	0	0	0	0	0	0	0	0	0	0	0	0	0	0
AL105	0	0	0	0	0	0	0	0	0	0	0	0	2	0	0	0	0	0	0	0	0	0	0	0	0	0	0	0	0	0	0	0	0	0	0	0	0	0	0	0	0	0	0	0	0	0	0	0	0
AL106	0	0	0	0	0	0	0	0	0	0	0	0	0	0	0	0	0	0	0	0	0	2	0	0	0	0	0	0	0	0	0	0	0	0	0	0	0	0	0	0	0	0	0	0	0	0	0	0	0
AL107	0	0	0	0	0	0	0	0	0	0	0	0	0	0	0	0	0	0	0	0	0	0	0	0	0	0	0	0	0	0	0	0	0	0	0	0	0	0	0	0	0	0	0	0	0	0	0	0	0
AL108	0	0	0	0	0	0	0	0	0	0	0	0	0	0	0	0	0	0	0	0	0	0	0	0	0	0	0	0	0	0	0	0	0	0	0	0	0	0	0	0	0	0	0	0	0	0	0	0	0
AL109	0	0	0	0	0	0	0	0	0	0	0	0	4	0	0	0	0	0	0	0	0	0	0	0	0	0	0	0	0	0	0	0	0	0	0	0	0	0	0	0	0	0	0	0	0	0	0	0	0
AL11	0	0	0	0	0	0	0	0	0	0	0	0	0	0	0	0	0	0	0	0	0	0	0	0	0	0	0	0	0	0	0	0	0	0	0	0	0	0	0	0	0	0	0	0	0	0	0	0	0
AL110	0	0	0	0	0	0	0	0	0	0	0	0	16	0	0	0	0	0	0	0	0	0	0	0	0	0	0	0	0	0	0	0	0	0	0	0	0	0	0	0	0	0	0	0	0	0	0	0	0
AL111	0	0	0	0	0	0	0	0	0	0	0	0	11	0	0	0	0	0	0	0	0	0	0	0	0	0	0	0	0	0	0	0	0	0	0	0	0	0	0	0	0	0	0	0	0	0	0	0	0
AL112	0	0	0	0	0	0	0	0	0	0	0	0	0	0	0	0	0	0	0	0	0	0	0	0	0	0	0	0	0	0	0	0	0	0	0	0	0	0	0	0	0	0	0	0	0	0	0	0	0
AL113	0	0	0	0	0	0	0	0	0	0	0	0	0	0	0	0	0	0	0	0	0	0	0	0	0	0	0	0	0	0	0	0	0	0	0	0	0	0	0	0	0	0	0	0	0	0	0	0	0
AL114	0	0	0	0	0	0	0	0	0	0	0	0	0	0	0	0	0	0	0	2	0	0	0	0	0	0	0	0	0	0	0	0	0	0	0	0	0	0	0	0	0	0	0	0	0	0	0	0	0
AL12	0	0	0	0	0	0	0	0	0	0	0	0	2	0	0	0	0	0	0	0	0	0	0	0	0	0	0	0	0	0	0	0	0	0	2	0	0	0	0	0	0	0	0	0	0	0	0	0	0
AL13	0	0	0	0	0	0	0	0	0	0	10	0	14	0	0	0	0	0	0	0	0	0	0	0	0	0	0	0	0	0	0	0	0	0	0	0	0	0	0	0	0	0	0	0	0	0	0	0	0
AL14	0	0	0	0	0	0	0	0	0	0	0	0	0	0	0	0	0	0	0	0	0	0	0	0	0	0	0	0	0	0	0	0	0	0	0	0	0	0	0	0	0	0	0	0	0	0	0	0	0
AL17	0	0	0	4	0	0	0	0	0	0	0	0	4	0	0	0	0	0	0	0	0	0	0	0	0	0	0	0	0	0	0	0	0	0	0	0	0	0	0	0	0	0	0	0	0	0	0	0	0
AL19	0	0	0	0	0	0	0	0	0	0	0	0	51	0	0	0	0	0	0	0	0	0	0	0	0	0	0	35	0	0	0	0	0	0	0	0	0	0	0	0	0	0	0	0	0	0	0	0	0
AL21	0	0	0	0	0	0	0	0	0	0	0	0	0	0	32	0	0	0	0	0	0	0	0	0	0	0	0	37	0	0	0	0	0	0	0	0	0	0	0	0	0	0	0	0	0	0	0	0	0
AL29	0	0	0	5	0	0	0	0	0	0	0	0	10	0	0	0	0	0	0	0	0	0	0	0	0	0	0	0	0	0	0	0	0	0	2	0	0	0	0	0	0	0	0	0	0	0	0	0	0
AL30	0	0	0	0	0	0	0	0	0	0	0	0	0	0	0	0	0	0	0	0	0	0	0	0	0	0	0	0	0	0	0	0	0	0	0	0	0	0	0	0	0	0	0	0	0	0	0	0	0
AL31	0	0	0	0	0	0	0	0	0	0	0	0	0	0	0	0	0	0	0	0	0	0	0	0	0	0	0	0	0	0	0	0	0	0	4	0	0	0	0	0	0	0	0	0	0	0	0	0	0
AL34	0	0	0	0	0	0	0	0	0	0	0	0	4	0	0	0	0	0	0	6	0	0	0	0	0	0	0	0	0	0	0	0	0	0	3	0	0	0	0	0	0	0	0	0	0	0	0	0	0
AL37	0	0	0	0	0	0	0	0	0	0	0	0	0	0	0	0	0	0	0	0	0	0	0	0	0	0	0	0	0	0	0	0	0	0	0	0	0	0	0	0	0	0	0	0	0	0	0	0	0
AL39	0	0	0	0	0	0	2	0	0	0	0	0	91	0	0	0	0	0	0	66	0	0	0	0	0	0	0	0	0	0	0	0	0	0	0	0	0	0	0	0	0	0	0	0	0	0	0	0	0
AL40	0	0	0	0	0	0	0	0	0	0	0	0	8	0	0	0	0	0	0	0	0	0	0	0	0	0	0	0	0	0	0	0	0	0	0	0	0	0	0	0	0	0	0	0	0	0	0	0	0
AL42	0	0	0	0	0	0	0	0	0	0	0	0	0	0	0	0	0	0	0	0	0	0	0	0	0	0	0	0	0	0	0	0	0	0	0	0	0	0	0	0	0	0	0	0	0	0	0	0	0
AL43	0	0	0	0	0	0	0	0	0	0	0	0	0	0	0	0	0	0	0	0	0	0	0	0	0	0	0	0	0	0	0	0	0	0	0	0	0	0	0	0	0	0	0	0	0	0	0	0	0
AL44	0	0	0	0	0	0	0	0	0	0	0	0	9	0	0	0	7	0	0	27	0	0	0	0	0	0	0	0	0	0	0	0	0	0	0	0	0	0	0	0	0	0	0	0	0	0	0	0	0
AL46	0	0	0	0	11	0	0	0	0	0	0	0	0	0	0	0	0	0	0	0	0	0	0	0	0	4	0	0	0	0	0	0	0	0	0	0	0	0	0	0	0	0	0	0	0	0	0	0	0
AL47	0	0	0	0	0	0	0	0	0	0	0	0	0	0	0	0	0	0	0	0	0	0	0	0	0	0	0	0	0	0	0	0	0	0	0	0	0	0	0	0	0	0	0	3	0	0	0	0	0
AL48	0	0	0	0	0	0	0	0	0	0	0	0	4	0	0	0	0	0	0	0	0	0	0	0	0	0	0	0	0	0	0	0	0	0	0	0	0	0	0	0	0	0	0	0	0	0	0	0	0
AL49	0	0	0	0	0	0	0	0	0	0	0	0	256	0	0	0	0	0	0	100	0	0	0	0	0	0	0	4	0	0	0	0	0	0	0	0	0	0	0	0	0	0	0	0	0	0	0	0	0
AL50	0	0	0	0	0	0	0	0	0	0	0	0	323	0	0	0	0	0	0	0	0	0	0	0	0	0	0	0	0	0	0	0	0	0	0	0	0	0	0	0	0	0	0	0	0	0	0	0	0
AL51	0	0	0	0	0	0	0	0	0	0	0	0	6	0	0	0	0	0	0	18	0	0	0	0	0	0	0	0	0	0	0	0	0	0	0	0	0	0	0	0	0	0	0	0	0	0	0	0	0
AL52	0	0	0	0	0	0	0	0	0	0	0	0	231	0	0	0	0	0	0	0	0	0	0	0	0	0	0	0	0	0	0	0	0	0	0	0	0	0	0	0	0	0	0	0	0	0	0	0	0
AL53	0	0	0	0	0	0	0	0	0	0	0	0	0	0	0	0	0	0	0	0	0	2	0	0	0	0	0	0	0	0	0	0	0	0	0	0	0	0	0	0	0	0	0	0	0	0	0	0	0
AL54	0	0	0	0	0	0	0	0	0	0	0	0	0	0	0	0	0	0	0	0	0	0	0	0	0	0	0	0	0	0	0	0	0	0	0	0	0	0	0	0	0	0	0	0	0	0	0	0	0
AL55	0	0	0	0	0	0	0	0	0	0	0	0	0	0	0	0	0	0	0	0	0	0	0	0	0	0	0	0	0	0	0	0	0	0	0	0	0	0	0	0	0	0	0	0	0	0	0	0	0
AL56	0	0	0	0	0	0	0	0	0	0	0	3	0	0	0	0	0	0	0	0	0	0	0	0	0	0	0	0	0	0	0	0	0	0	0	0	0	0	0	0	0	0	0	0	0	0	0	0	0
AL57	0	0	0	6	0	0	0	0	0	0	0	0	0	0	0	0	0	0	0	0	0	0	0	0	0	0	4	0	0	0	0	0	0	0	0	0	0	0	0	0	0	0	0	0	0	0	0	0	0
AL58	0	0	0	0	0	0	0	0	0	0	0	0	0	0	0	0	0	0	0	0	0	0	0	0	0	0	0	0	0	0	0	0	0	0	0	0	0	0	0	0	0	0	0	17	0	0	0	0	0
AL59	0	0	0	0	0	0	0	0	0	0	0	0	0	0	0	0	0	0	0	0	0	0	0	0	0	0	0	0	0	0	0	0	0	0	19	0	0	0	0	0	0	0	0	0	0	0	0	0	0
AL60	0	0	0	0	0	0	0	0	0	0	0	0	0	0	0	0	0	0	0	0	0	0	0	0	0	0	0	0	0	0	0	0	0	0	0	0	0	0	0	0	0	0	0	0	0	0	0	0	0
AL61	0	0	0	0	0	0	0	0	0	0	0	0	0	0	0	0	0	0	0	0	0	5	0	0	0	0	0	0	0	0	0	0	0	0	0	0	0	0	0	0	0	0	0	0	0	0	0	0	0
AL62	0	0	0	0	0	0	0	0	0	0	0	0	0	0	0	0	0	0	0	0	0	0	0	0	77	49	0	0	0	0	0	0	0	0	4	0	0	0	0	0	0	0	0	0	0	0	0	0	0
AL63	0	0	0	0	0	0	0	0	0	0	0	0	0	0	0	0	0	0	0	22	0	0	0	0	0	0	0	0	0	0	0	0	0	0	0	0	0	0	0	0	0	0	0	0	0	0	0	0	0
AL64	0	0	0	0	0	0	0	0	0	0	0	0	0	0	0	0	0	0	0	0	0	0	0	0	0	0	0	0	0	0	0	0	0	0	0	0	0	0	0	0	0	0	0	0	0	0	0	0	0
AL65	0	0	0	0	0	0	0	0	0	0	0	0	0	0	0	0	0	0	0	0	0	0	0	0	0	0	0	0	0	0	0	0	0	0	0	0	0	0	0	0	0	0	0	0	0	0	0	0	0
AL66	0	0	0	0	0	0	0	0	0	0	0	0	0	0	0	0	0	0	0	0	0	0	0	0	0	0	15	0	0	0	0	0	0	0	0	0	0	0	0	0	0	0	0	0	0	0	0	0	0
AL67	0	0	0	0	0	0	0	0	0	0	0	0	3	0	0	0	0	0	0	0	0	0	0	0	0	0	0	0	0	0	0	0	0	0	0	0	0	0	0	0	0	0	0	0	0	0	0	0	0
AL68	0	0	0	0	0	0	0	0	0	0	0	0	5	0	0	0	0	0	0	0	0	0	0	0	0	0	0	0	0	0	0	0	0	0	0	0	0	0	0	0	0	0	0	0	0	0	0	0	0
AL69	0	0	0	0	0	0	0	0	0	0	0	0	0	0	0	0	0	0	0	0	0	0	0	0	0	0	0	0	0	0	0	0	0	0	0	0	0	0	0	0	0	0	0	0	0	0	0	0	0
AL70	0	0	0	0	0	0	0	0	0	0	0	0	3	0	0	0	0	0	0	0	0	0	0	0	0	0	0	0	0	0	0	0	0	0	0	0	0	0	0	0	0	0	0	0	0	0	0	0	0
AL71	0	0	0	0	0	0	0	0	0	0	0	0	144	0	0	0	0	0	0	0	0	0	0	0	0	0	12	0	0	0	0	0	0	0	0	0	0	0	0	0	0	0	0	0	0	0	0	0	0
AL73	0	0	0	0	0	0	0	0	0	0	0	0	6	0	0	0	0	0	0	0	0	0	0	0	0	0	0	0	0	0	0	0	0	0	0	0	0	0	0	0	0	0	0	0	0	0	0	0	0
AL74	0	0	0	0	0	0	0	0	0	0	0	0	874	0	0	0	0	0	0	0	0	0	0	0	0	0	0	0	0	0	0	0	0	0	0	0	0	0	0	0	0	0	0	11	0	0	0	0	0
AL75	0	0	0	0	0	0	0	0	0	0	0	0	10	0	0	0	0	0	0	8	0	0	0	0	0	0	0	0	0	0	0	0	0	0	0	0	0	0	0	0	0	0	0	0	0	0	0	0	0
AL76	0	0	0	0	0	0	0	0	0	0	0	0	0	0	0	0	0	0	0	0	0	0	0	0	0	0	0	0	0	0	0	0	0	0	0	0	0	0	0	0	0	0	0	0	0	0	0	0	0
AL77	0	0	0	0	0	0	0	0	0	0	0	0	3	0	0	0	0	0	0	0	0	0	0	0	0	0	0	0	0	0	0	0	0	0	0	0	0	0	0	0	0	0	0	0	0	0	0	0	0
AL78	0	0	0	0	0	0	0	0	0	0	0	0	156	0	0	0	0	0	0	0	0	0	0	0	0	0	0	0	0	0	0	0	0	0	2	0	0	0	0	0	0	0	0	2	0	0	0	0	0
AL79	0	0	0	0	0	0	0	0	0	0	0	0	16	0	0	0	0	0	0	0	0	0	0	0	0	0	0	0	0	0	0	0	0	0	0	0	0	0	0	0	0	0	0	0	0	0	0	0	0
AL80	0	0	0	0	0	0	0	0	0	0	0	0	6	0	0	0	0	0	0	0	0	0	0	0	0	0	0	0	0	0	0	0	0	0	0	0	0	0	0	0	0	0	0	0	0	0	0	0	0
AL81	0	0	0	0	0	0	0	0	0	0	0	0	128	0	0	0	0	0	0	0	0	0	0	0	0	0	0	0	0	0	0	0	0	0	0	0	0	0	0	0	0	0	0	0	0	0	0	0	0
AL82	0	0	0	0	0	0	0	0	0	0	0	0	7	0	0	0	0	0	0	0	0	0	0	0	0	0	0	0	0	0	0	0	0	0	0	0	0	0	0	0	0	0	0	0	0	0	0	0	0
AL83	0	0	0	0	0	0	0	0	0	0	0	0	23	0	0	0	0	0	0	0	0	0	0	0	0	0	0	0	0	0	0	0	0	0	0	0	0	0	0	0	0	0	0	0	0	0	0	0	0
AL84	0	0	0	0	0	0	0	0	0	0	0	0	8	0	0	0	0	0	0	0	0	0	0	0	0	0	0	0	0	0	0	0	0	0	0	0	0	0	0	0	0	0	0	0	0	0	0	0	0
AL85	0	0	0	0	0	0	0	0	0	0	0	0	27	0	0	0	0	0	0	0	0	0	0	0	0	0	4	0	0	0	0	0	0	0	0	0	0	0	0	0	0	0	0	0	0	0	0	0	0
AL86	0	0	0	0	0	0	0	0	0	0	0	0	200	0	0	0	0	0	0	0	0	0	0	0	0	0	0	0	0	0	0	0	0	0	0	0	0	0	0	0	0	0	0	0	0	0	0	0	0
AL87	0	0	0	0	0	0	0	0	0	0	0	0	160	0	0	0	0	0	0	0	0	0	0	0	0	0	0	0	0	0	0	0	0	0	0	0	0	0	0	0	0	0	0	0	0	0	0	0	0
AL88	0	0	0	0	0	0	0	0	0	0	0	0	8	0	0	0	0	0	0	0	0	0	0	0	0	0	75	0	0	0	0	0	0	0	0	0	0	0	0	0	0	0	0	69	0	0	0	0	0
AL89	0	0	0	0	0	0	0	0	0	0	0	0	0	0	0	0	0	0	0	0	0	0	0	0	4	0	0	0	0	0	0	0	0	0	0	0	0	0	0	0	0	0	0	0	0	0	0	0	0
AL90	0	0	0	0	0	0	0	0	0	0	0	0	44	0	0	0	0	0	0	0	0	0	0	0	0	0	0	0	0	0	0	0	0	0	0	0	0	0	0	0	0	0	0	0	0	0	0	0	0
AL91	0	0	0	0	0	0	0	0	0	0	0	0	0	0	0	0	0	0	0	0	0	0	0	0	0	0	0	0	0	0	0	0	0	0	0	0	0	0	0	0	0	0	0	0	0	0	0	0	0
AL92	0	0	0	0	0	0	0	4	0	0	0	0	0	0	0	0	0	0	0	0	0	0	0	0	7	0	0	0	0	0	0	0	0	0	0	0	0	0	0	0	0	0	0	0	0	0	0	0	0
AL93	0	0	0	0	0	0	0	0	0	0	0	0	4	0	0	0	0	0	0	0	0	0	0	0	0	0	0	0	0	0	0	0	0	0	0	0	0	0	0	0	0	0	0	0	0	0	0	0	0
AL95	0	0	0	0	0	0	0	0	0	0	0	0	0	0	0	0	0	0	0	0	0	0	0	0	0	0	0	0	0	0	0	0	0	0	0	0	0	0	0	0	0	0	0	0	0	0	0	0	0
AL96	0	0	0	0	0	0	0	5	0	0	0	0	0	0	0	0	0	0	0	0	0	0	0	0	0	0	0	0	0	0	0	0	0	0	0	0	0	0	0	0	0	0	0	0	0	0	0	0	0
AL97	0	0	0	0	0	0	0	0	0	0	0	0	24	0	0	0	0	0	0	0	0	0	0	0	0	0	0	0	0	0	0	0	0	0	0	0	0	0	0	0	0	0	0	0	0	0	0	0	0
AL99	0	0	0	0	0	0	0	0	0	0	0	0	0	0	0	0	0	0	0	0	0	0	0	0	0	0	0	0	0	0	0	0	0	0	0	0	0	0	0	0	0	0	0	0	0	0	0	0	0
E01	0	0	0	0	0	0	0	0	0	0	0	0	0	0	0	0	0	0	0	0	0	0	0	0	0	0	0	0	0	0	0	0	0	0	0	0	0	0	0	0	0	0	0	0	0	0	0	0	0
E02	0	0	0	0	0	0	0	0	0	0	0	0	0	0	0	0	0	0	0	0	0	0	0	0	8	0	0	0	0	0	0	0	0	0	0	0	0	0	0	0	0	0	0	0	0	0	0	0	0
E03	0	0	0	0	0	0	0	0	0	0	0	0	0	0	0	0	0	0	0	0	0	0	0	0	0	0	0	0	0	0	0	0	0	0	0	0	0	0	0	0	0	0	0	0	0	0	0	0	0
E04	0	0	0	0	0	0	0	0	0	0	0	0	0	0	0	0	0	0	0	0	0	0	0	0	0	0	0	0	0	0	0	0	0	0	14	0	0	0	0	0	0	0	0	0	0	0	0	0	0
E05	0	0	0	0	0	0	0	0	0	0	0	0	0	0	0	0	0	0	0	0	0	0	0	0	0	0	0	0	0	0	0	0	0	0	9	0	0	0	0	10	0	0	0	0	0	0	0	0	0
E06	0	0	0	0	0	0	0	0	0	0	0	0	0	0	0	0	0	0	0	0	0	0	78	0	0	0	0	0	0	0	0	0	0	0	7	0	0	0	0	0	0	0	0	0	0	0	0	0	0
E07	0	0	0	0	0	0	0	0	0	0	0	0	0	0	0	0	0	0	0	0	0	0	0	0	0	0	0	0	0	0	0	0	0	0	0	0	0	0	0	0	0	0	0	0	0	0	0	0	0
E08	0	0	0	0	0	0	0	0	0	0	0	0	0	0	0	0	0	0	0	0	0	0	0	0	0	0	0	0	0	0	0	0	0	0	9	0	0	0	0	3	0	0	0	0	0	0	0	0	0
E09	0	0	0	0	0	0	0	0	0	0	0	0	0	0	0	0	0	0	0	0	0	3	0	0	0	0	6	5	0	0	0	0	0	0	23	0	0	0	0	0	0	0	0	0	0	0	0	0	0
E10	0	0	0	0	0	0	0	0	0	0	0	0	9	0	0	0	0	0	0	9	0	3	0	0	0	0	0	0	0	0	0	0	0	0	361	0	0	0	0	0	0	0	0	48	0	13	0	0	0
E11	0	0	0	0	0	0	0	9	0	0	0	0	0	0	0	0	0	0	0	0	0	0	0	0	0	0	0	0	0	0	0	0	0	0	0	0	0	0	0	233	0	0	0	0	0	0	0	0	0
E12	0	0	0	0	0	0	0	0	0	0	0	0	0	0	0	0	0	0	0	0	0	0	0	0	0	0	0	0	0	0	0	0	0	0	12	0	0	0	0	74	0	0	0	11	0	0	0	0	0
E13	0	0	0	0	0	0	0	3	0	0	0	0	0	0	0	0	0	0	0	0	0	0	0	0	0	0	0	0	0	0	0	0	0	0	0	0	0	0	0	31	0	0	0	0	0	0	0	0	0
E14	0	0	0	0	0	0	0	0	0	0	0	0	0	0	0	0	0	0	0	0	0	114	0	0	0	0	0	0	0	0	0	0	0	0	0	0	0	0	0	0	0	0	0	0	0	0	0	0	0
E15	0	0	0	0	0	0	0	0	0	0	0	0	0	0	0	0	0	0	0	0	0	4	0	0	0	0	0	0	0	0	0	0	0	0	9	0	0	0	0	0	0	0	0	0	0	0	0	0	0
E16	0	0	0	0	0	0	0	0	0	0	0	0	0	0	0	0	0	0	0	11	0	3	0	0	0	0	0	0	0	0	0	0	0	0	232	0	0	0	0	4	0	0	0	0	0	0	0	0	0
E17	0	0	0	0	0	0	0	0	0	0	0	0	2	0	0	0	0	0	0	0	0	0	0	0	0	0	0	0	0	0	0	0	0	0	0	0	0	0	0	0	0	0	0	0	0	0	0	0	0
E18	0	0	0	0	0	0	0	27	0	0	0	0	0	0	0	0	0	0	0	0	0	0	0	0	0	0	0	0	0	0	0	0	0	0	40	0	0	0	0	0	0	0	0	0	0	0	0	0	0
E19	0	0	0	0	0	0	0	0	0	0	0	0	0	0	0	0	0	0	0	0	0	0	0	0	0	0	0	0	0	0	0	0	0	0	0	0	0	0	0	0	0	0	0	0	0	0	0	0	0
E20	0	0	0	0	0	0	0	5	0	0	0	0	17	0	0	0	0	0	0	0	0	0	0	0	0	0	0	0	0	0	0	0	0	0	3	0	0	0	0	0	0	0	0	0	0	0	0	0	0
E21	0	0	0	0	0	0	0	5	0	0	0	0	0	0	0	0	0	0	0	0	0	0	0	0	0	0	0	0	0	0	0	0	0	0	0	0	0	0	0	0	0	0	0	0	0	0	0	0	0
E22	0	0	0	0	0	0	0	0	0	0	0	0	116	0	0	0	0	0	0	18	0	0	0	0	0	0	0	46	0	0	0	0	0	0	0	0	0	0	0	0	0	0	0	0	0	0	0	0	0
E23	0	0	0	0	0	0	0	0	0	0	0	0	0	0	0	0	0	0	0	0	0	0	0	0	0	4	0	0	0	0	0	0	0	0	47	0	0	0	0	0	0	0	0	0	0	0	0	0	0
E24	0	0	0	0	0	0	0	0	0	0	0	0	3	0	0	0	0	0	0	0	0	0	0	0	0	0	0	0	0	0	0	0	0	0	0	0	0	0	0	0	0	0	0	0	0	0	0	0	0
E25	0	0	0	0	0	0	0	0	0	0	0	0	0	0	0	0	0	0	0	0	0	0	0	0	0	0	0	0	0	0	0	0	0	0	0	0	0	0	0	0	0	0	0	11	0	0	0	0	0
E26	0	0	0	0	0	0	0	3	0	0	0	0	0	0	0	0	0	0	0	0	0	0	0	0	0	0	0	0	0	0	0	0	0	0	20	0	0	0	0	0	0	0	0	0	0	0	0	0	0
E27	0	0	0	0	0	0	0	0	0	0	0	0	0	0	0	0	0	0	0	0	0	0	0	0	0	0	0	0	0	0	0	0	0	0	7	0	0	0	0	0	0	0	0	0	0	0	0	0	0
E28	0	0	0	0	0	0	0	0	0	0	0	0	0	0	0	0	0	0	0	0	0	0	39	0	0	0	0	0	0	0	0	0	0	0	0	0	0	0	0	0	0	0	0	0	0	0	0	0	0
E29	0	0	0	0	0	0	0	0	0	0	0	0	0	0	0	0	0	0	0	0	0	0	0	0	0	14	0	0	0	0	0	0	0	0	0	0	0	0	0	0	0	0	0	0	0	0	0	0	0
E30	0	0	0	0	0	0	0	0	0	0	0	0	0	0	0	0	0	0	0	0	0	0	0	0	0	0	0	0	0	0	0	0	0	0	0	0	0	0	0	0	0	0	0	0	0	0	0	0	0
E31	0	0	0	0	0	0	0	0	0	0	0	0	0	0	0	0	0	0	0	0	0	0	0	0	0	0	0	0	0	0	0	0	0	0	0	0	0	0	0	0	0	0	0	0	0	0	0	0	0
E32	0	0	0	0	0	0	0	0	0	0	0	0	0	0	0	0	0	0	0	0	0	0	0	0	0	70	0	0	0	0	0	0	0	0	0	0	0	0	0	0	0	0	0	0	0	0	0	0	0
E33	0	0	0	0	0	0	0	0	0	0	0	0	0	0	0	0	0	0	0	0	0	0	0	0	0	0	0	0	0	0	0	0	0	0	0	0	0	0	0	0	0	0	0	0	0	0	0	0	0
E34	0	0	0	0	0	0	0	0	0	0	0	0	6	0	0	0	0	0	0	0	0	0	0	0	10	0	0	0	0	0	0	0	0	0	0	0	0	0	0	0	0	0	0	0	0	0	0	0	0
E35	0	0	0	0	0	0	0	0	0	0	0	0	0	0	0	0	0	0	0	0	0	0	0	0	0	0	0	0	0	0	0	0	0	0	0	0	0	0	0	0	0	0	0	0	0	0	0	0	0
E36	0	0	0	0	0	0	0	0	0	0	0	0	0	0	0	0	0	0	0	0	0	0	0	0	0	0	0	0	0	0	0	0	0	0	0	0	0	0	0	0	0	0	0	0	0	0	0	0	0
E37	0	0	0	0	0	0	0	0	0	0	0	0	0	0	0	0	0	0	0	0	0	0	0	0	0	0	0	0	0	0	0	0	0	0	0	0	0	0	0	0	0	0	0	0	0	0	0	0	0
E38	0	0	0	0	0	0	0	0	0	0	0	0	0	0	0	0	0	0	0	0	0	0	0	0	0	0	0	0	0	0	0	0	0	0	0	0	0	0	0	0	0	0	0	0	0	0	0	0	0
E39	0	0	0	6	0	0	0	0	0	0	0	0	0	0	0	0	0	0	0	0	0	0	0	0	7	0	0	0	0	0	0	0	0	0	0	0	0	0	0	0	0	0	0	0	0	0	0	0	0
E40	0	0	0	0	0	0	0	0	0	0	0	0	0	0	0	0	0	0	0	0	0	0	0	0	6	0	0	0	0	0	0	0	0	0	6	0	0	0	0	0	0	0	0	0	0	0	0	0	0
E41	0	0	0	0	0	0	0	24	0	0	0	0	5	0	0	0	0	0	0	0	0	0	0	0	3	0	0	0	0	0	0	0	0	0	24	0	0	0	0	0	0	0	0	115	0	0	0	0	0
E42	0	0	0	0	0	0	0	0	0	0	0	0	0	0	0	0	0	0	0	0	0	0	0	0	0	0	0	0	0	0	0	0	0	0	4	0	0	0	0	0	0	0	0	0	0	0	0	0	0
E43	0	0	0	0	0	0	0	0	0	0	0	0	0	0	0	0	0	0	0	0	0	0	0	0	0	0	0	0	0	0	0	0	0	0	0	0	0	0	0	0	0	0	0	0	0	0	0	0	0
E44	0	0	0	0	0	0	0	0	0	0	0	0	10	0	0	0	0	0	0	0	0	0	0	0	0	0	0	0	0	0	0	0	0	0	11	0	0	0	0	43	0	0	0	0	0	0	0	0	0
E45	0	0	0	0	0	0	0	0	0	0	0	0	343	0	0	0	0	0	0	0	0	0	0	0	0	0	0	0	0	0	0	0	0	0	10	0	0	0	0	0	0	0	0	0	0	0	0	0	0
E46	0	0	0	0	0	0	0	0	0	0	0	0	0	0	0	0	0	0	0	0	0	0	0	0	0	0	0	0	0	0	0	0	0	0	0	0	0	0	0	0	0	0	0	0	0	0	0	0	0
E47	0	0	0	0	0	0	0	0	0	0	0	0	9	0	0	0	0	0	0	0	0	0	0	0	0	0	0	0	0	0	0	0	0	0	3	0	0	0	0	0	0	0	0	0	0	0	0	0	0
E48	0	0	0	0	0	0	0	0	0	0	0	0	0	0	0	0	0	0	0	0	0	0	0	0	0	0	0	0	0	0	0	0	0	0	0	0	0	0	0	0	0	0	0	0	0	0	0	0	0
E49	0	0	0	0	0	0	0	0	0	0	0	0	0	0	0	0	0	0	0	0	0	2	0	0	0	0	0	0	0	0	0	0	0	0	0	0	0	0	0	0	0	0	0	0	0	0	0	0	0
E50	0	0	0	0	0	0	0	0	0	0	0	0	7	0	0	0	0	0	0	0	0	0	0	0	0	0	0	0	0	0	0	0	0	0	0	0	0	0	0	6	0	0	0	0	0	0	0	0	0
E51	0	0	0	0	0	0	0	4	0	0	0	0	0	0	0	0	0	0	0	4	0	0	0	0	0	0	0	0	0	0	0	0	0	0	21	0	0	0	0	0	0	0	0	16	0	0	0	0	0
E52	0	0	0	0	0	0	0	0	0	0	0	0	0	0	0	0	0	0	0	0	0	0	0	0	0	0	0	0	0	0	0	0	0	0	7	0	0	0	0	0	0	0	0	0	0	0	0	0	0
E53	0	0	0	0	0	0	0	0	0	0	0	0	0	0	0	0	0	0	0	0	0	0	0	0	0	0	0	0	0	0	0	0	0	0	0	0	0	0	0	51	0	0	0	0	0	0	0	0	0
E54	0	0	0	0	0	0	0	0	0	0	0	0	0	0	0	0	0	0	0	0	0	0	0	0	0	0	0	0	0	0	0	0	0	0	0	0	0	0	0	0	0	0	0	0	0	0	0	0	0
E55	0	0	0	0	0	0	0	0	0	0	0	0	0	0	0	0	0	0	0	0	0	0	0	0	0	0	0	0	0	0	0	0	0	0	13	0	0	0	0	0	0	0	0	0	0	0	0	0	0
E56	0	0	0	0	0	0	0	0	0	0	0	0	0	0	0	0	0	0	0	0	0	0	0	0	0	3	0	0	0	0	0	0	0	0	0	0	0	0	0	0	0	0	0	0	0	0	0	0	0
E57	0	0	0	0	0	0	0	0	0	0	0	0	6	0	0	0	0	0	0	0	0	0	0	0	0	15	0	0	0	0	0	0	0	0	0	0	0	0	0	0	0	0	0	0	0	0	0	0	0
E58	0	0	0	0	0	0	0	0	0	0	0	0	0	0	0	0	0	0	0	0	0	0	0	0	0	0	0	0	0	0	0	0	0	0	0	0	0	0	0	0	0	0	0	0	0	0	0	0	0
E59	0	0	0	0	0	0	0	0	0	0	0	0	0	0	0	0	0	0	0	0	0	0	0	0	6	0	0	0	0	0	0	0	0	0	0	0	0	0	0	0	0	0	0	0	0	0	0	0	0
E60	0	0	0	0	0	0	0	3	0	0	0	0	6	0	0	0	0	0	0	0	0	0	0	0	0	0	0	0	0	0	0	0	0	0	0	0	0	0	0	0	0	0	0	0	0	0	0	0	0
E61	0	0	0	0	0	0	0	0	0	0	0	0	0	0	0	0	0	0	0	0	0	0	0	0	0	0	0	0	0	0	0	0	0	0	0	0	0	0	0	0	0	0	0	0	0	0	0	0	0
E62	0	0	0	0	0	0	0	0	0	0	0	0	0	0	0	0	0	0	0	0	0	0	0	0	0	3	0	0	0	0	0	0	0	0	6	0	0	0	0	0	0	0	0	0	0	0	0	0	0
E63	0	0	0	0	0	0	0	9	0	0	0	0	0	0	0	0	0	0	0	0	0	0	0	0	0	0	0	0	0	0	0	0	0	0	256	0	0	0	0	0	0	0	0	0	0	0	0	0	0
E64	0	0	0	0	0	0	0	0	0	0	0	4	0	0	0	0	0	0	0	0	0	0	0	0	0	5	0	0	0	0	0	0	0	0	11	0	0	0	0	6	0	0	0	0	0	0	0	0	0
E65	0	0	0	0	0	0	0	35	0	0	0	0	7	0	0	0	0	0	0	0	0	30	0	0	3	0	0	0	0	0	0	0	0	0	222	0	0	0	0	20	0	0	0	0	0	0	0	0	0
E66	0	0	0	0	0	0	0	0	0	0	0	0	344	0	0	0	0	0	0	0	0	0	0	0	0	0	0	3	0	0	0	0	0	0	0	0	0	0	0	0	0	0	0	0	0	0	0	0	0
E67	0	0	0	0	0	0	0	0	0	0	0	0	0	0	0	0	0	0	0	12	0	0	0	0	0	197	0	0	0	0	0	0	0	0	10	0	0	0	0	0	0	0	0	0	0	0	0	0	0
E68	0	0	0	0	0	0	0	0	0	0	0	0	0	0	0	0	0	0	0	9	0	0	0	0	0	0	0	0	0	0	0	0	0	0	0	0	0	0	0	0	0	0	0	0	0	0	0	0	0
E69	0	0	0	0	0	0	0	0	0	0	0	0	51	0	0	0	0	0	0	199	0	0	0	0	0	0	0	0	0	0	0	0	0	0	0	0	0	0	0	0	0	0	0	0	0	0	0	0	0
E70	0	0	0	0	0	0	0	0	0	0	0	0	0	0	0	0	0	0	0	0	0	0	0	0	0	19	0	0	0	0	0	0	0	0	0	0	0	0	0	0	0	0	0	0	0	0	0	0	0
E71	0	0	0	0	0	0	0	4	0	0	0	0	53	0	0	0	0	0	0	0	0	2	0	0	14	0	0	0	0	0	0	0	0	0	9	0	0	0	0	0	0	0	0	3	0	0	0	0	0
E72	0	0	0	0	0	0	0	0	0	0	0	0	0	0	0	0	0	0	0	6	0	0	0	0	0	0	0	0	0	0	0	0	0	0	0	0	0	0	0	0	0	0	0	0	0	0	0	0	0
E73	0	0	0	0	0	0	0	0	0	0	0	0	0	0	0	0	0	0	0	0	0	0	0	0	0	0	0	0	0	0	0	0	0	0	0	0	0	0	0	0	0	0	0	0	0	0	0	0	0
E74	0	0	0	0	0	0	0	0	0	0	0	0	0	0	0	0	0	0	0	13	0	0	0	0	0	0	0	0	0	0	0	0	0	0	0	0	0	0	0	0	0	0	0	0	0	0	0	0	0
E75	0	0	0	0	0	0	0	0	0	0	0	0	8	0	0	0	0	0	0	9	0	0	0	0	0	0	0	0	0	0	0	0	0	0	6	0	0	0	0	0	0	0	0	0	0	0	0	0	0
E76	0	0	0	0	0	0	0	0	0	0	0	0	0	0	0	0	0	0	0	0	0	0	0	0	0	0	0	0	0	0	0	0	0	0	0	0	0	0	0	0	0	0	0	3	0	0	0	0	0
E77	0	0	0	0	0	0	0	0	0	0	0	0	92	0	0	0	0	0	0	0	0	0	0	0	0	0	0	0	0	0	0	0	0	0	0	0	0	0	0	0	0	0	0	22	0	0	0	0	0
E78	0	0	0	0	0	0	0	0	0	0	0	0	10	0	0	0	0	0	0	0	0	0	0	0	0	0	0	0	0	0	0	0	0	0	0	0	0	0	0	0	0	0	0	0	0	0	0	0	0
E79	0	0	0	0	0	0	0	0	0	0	0	0	0	0	0	0	0	0	0	0	0	0	0	0	0	0	0	0	0	0	0	0	0	0	9	0	0	0	0	0	0	0	0	0	0	0	0	0	0
E80	0	0	0	0	0	0	0	0	0	0	0	0	0	0	0	0	0	0	0	0	0	5	0	0	0	0	0	0	0	0	0	0	0	0	0	0	0	0	0	0	0	0	0	0	0	0	0	0	0
E81	0	0	0	0	0	0	0	0	0	0	0	0	15	0	0	0	0	0	0	0	0	0	0	0	0	0	0	0	0	0	0	0	0	0	0	0	0	0	0	0	0	0	0	0	0	0	0	0	0
E82	0	0	0	0	0	0	0	0	0	0	0	0	0	0	0	0	0	0	0	0	0	0	0	0	0	0	0	0	0	0	0	0	0	0	0	0	0	0	0	0	0	0	0	0	0	0	0	0	0
E83	0	0	0	0	0	0	0	0	0	0	0	0	0	0	0	0	0	0	0	0	0	0	0	0	0	0	0	0	0	0	0	0	0	0	0	0	0	0	0	0	0	0	0	0	0	0	0	0	0
E84	0	0	0	0	0	0	0	0	0	0	0	0	0	0	0	0	0	0	0	0	0	3	0	0	0	0	0	0	0	0	0	0	0	0	0	0	0	0	0	0	0	0	0	0	0	0	0	0	0
E85	0	0	0	0	0	0	0	0	0	0	0	0	0	0	0	0	0	0	0	0	0	0	0	0	0	0	0	0	0	0	0	0	0	0	0	0	13	0	0	0	0	0	0	0	0	0	0	0	0
E86	0	0	0	0	0	0	0	0	0	0	0	0	0	0	0	0	0	0	0	0	0	0	0	0	0	0	0	0	0	0	0	0	0	0	0	0	0	0	0	0	0	0	0	0	0	0	0	0	0
E87	0	0	0	0	0	0	0	0	0	0	0	0	0	0	0	0	0	0	0	0	0	0	0	0	0	0	0	0	0	0	0	0	0	0	0	0	0	0	0	0	0	0	0	0	0	0	0	0	0
E88	0	0	0	0	0	0	0	0	0	0	0	0	0	0	0	0	0	0	0	0	0	0	0	0	0	17	0	0	0	0	0	0	0	0	0	0	0	0	0	0	0	0	0	0	0	0	0	0	0
E89	0	0	0	12	0	0	0	0	0	0	0	0	0	0	0	0	0	0	0	0	0	0	0	0	0	0	0	0	0	0	0	0	0	0	0	0	0	0	0	4	0	0	0	0	0	0	0	0	0
E90	0	0	0	0	0	0	0	0	0	0	0	0	0	0	0	0	0	0	0	0	0	0	0	0	0	12	0	0	0	0	0	0	0	0	0	0	0	0	0	0	0	0	0	0	0	0	0	0	0
E91	0	0	0	0	0	0	0	0	0	0	0	0	0	0	0	0	0	0	0	0	0	0	0	0	0	0	0	0	0	0	0	0	0	0	0	0	0	0	0	0	0	0	0	6	0	0	0	0	0
E92	0	0	0	0	0	0	0	0	0	0	0	0	0	0	0	0	0	0	0	0	0	0	0	0	0	0	0	0	0	0	0	0	0	0	0	0	0	0	0	0	0	0	0	0	0	0	0	0	0
E93	0	0	0	0	0	0	0	0	0	0	0	0	0	0	0	0	0	0	0	0	0	0	0	0	0	0	0	0	0	0	0	0	0	0	0	0	0	0	0	0	0	0	0	0	0	0	0	0	0
F01	0	0	0	0	0	0	0	0	0	0	0	0	0	0	0	0	0	0	0	0	0	0	0	0	0	0	0	0	0	0	0	0	0	0	0	0	0	0	0	3	0	0	0	0	0	0	0	0	0
F02	0	0	0	0	0	0	0	0	0	0	0	0	0	0	0	0	0	0	0	0	0	0	0	0	0	84	0	0	0	0	0	0	0	0	0	0	0	0	0	0	0	0	0	0	0	0	0	0	0
F03	0	0	0	0	0	0	0	0	0	0	0	0	0	0	0	0	0	0	0	0	0	0	0	0	0	0	0	0	0	0	0	0	0	0	0	0	0	0	0	0	0	0	0	0	0	0	0	0	0
F04	0	0	0	0	0	0	0	0	0	0	0	0	2	0	0	0	0	0	0	0	0	0	0	0	0	2	0	0	0	0	0	0	0	0	0	0	0	0	0	0	0	0	0	0	0	0	0	0	0
F05	0	0	0	0	0	0	0	0	0	0	0	0	0	0	0	0	0	0	0	0	0	0	0	0	0	0	0	0	0	0	0	0	0	0	0	0	0	0	0	0	0	0	0	0	0	0	0	0	0
F06	0	0	0	0	0	0	0	0	0	0	0	0	0	0	0	0	0	0	0	21	0	0	0	0	0	14	0	0	0	0	0	0	0	0	0	0	0	0	0	0	0	0	0	0	0	0	0	0	0
F07	0	0	0	0	0	0	0	0	0	0	0	0	0	0	0	0	0	0	0	0	0	0	0	0	0	0	0	0	0	0	0	0	0	0	0	0	0	0	0	0	0	0	0	0	0	0	0	0	0
F08	0	0	0	0	0	0	0	0	0	0	0	0	0	0	0	0	0	0	0	0	0	28	0	0	0	0	0	0	0	0	0	0	0	0	0	0	0	0	0	0	0	0	0	0	0	0	0	0	0
F09	0	0	0	0	0	0	0	0	0	0	0	0	0	0	0	0	0	0	0	0	0	0	0	0	0	0	0	0	0	0	0	0	0	0	10	0	0	0	0	0	0	0	0	0	0	0	0	0	0
F10	0	0	0	0	0	0	0	0	0	0	0	0	10	0	0	0	0	0	0	0	0	0	0	0	0	0	0	0	0	0	0	0	0	0	10	0	0	0	0	0	0	0	0	0	0	0	0	0	0
F100	0	0	0	0	0	0	0	0	0	0	0	0	0	0	0	0	0	0	0	0	0	0	0	0	0	0	0	0	0	0	0	0	0	0	0	0	0	0	0	0	0	0	0	0	0	0	0	0	0
F101	0	0	0	0	0	0	0	0	0	0	0	0	0	0	0	0	0	0	0	0	0	24	0	0	0	0	0	0	0	0	0	0	0	0	0	0	0	0	0	0	0	0	0	0	0	0	0	0	0
F102	0	0	0	0	0	0	0	0	0	0	0	0	0	0	0	0	0	0	0	0	0	10	0	0	0	0	0	0	0	0	0	0	0	0	0	0	0	0	0	0	0	0	0	0	0	0	0	0	0
F103	0	0	0	0	0	0	0	0	0	0	0	0	0	0	0	0	0	0	0	9	0	37	0	0	0	0	0	0	0	0	0	0	0	0	8	0	0	0	0	0	0	0	0	0	0	0	0	0	0
F104	0	0	0	0	0	0	0	0	0	0	0	0	0	0	0	0	0	0	0	0	0	0	0	0	0	0	0	0	0	0	0	0	0	0	0	0	0	0	0	31	0	0	0	0	0	0	0	0	0
F105	0	0	0	0	0	0	0	0	0	0	0	0	0	0	0	0	0	0	0	0	0	0	0	0	0	0	0	0	0	0	0	0	0	0	0	0	0	0	0	0	0	0	0	0	0	0	0	0	0
F106	0	0	0	0	0	0	0	0	0	0	0	0	8	0	0	0	0	0	0	0	0	0	0	0	0	0	0	0	0	0	0	0	0	0	0	0	0	0	0	0	0	0	0	0	0	0	0	0	0
F107	0	0	0	0	0	0	0	0	0	0	0	0	14	0	0	0	0	0	0	0	0	14	0	0	0	0	0	0	0	0	0	0	0	0	0	0	0	0	0	0	0	0	0	0	0	0	0	0	0
F108	0	0	0	0	0	0	0	0	0	0	0	0	0	0	0	0	0	0	0	0	0	0	0	0	0	0	0	0	0	0	0	0	0	0	0	0	0	0	0	0	0	0	0	12	0	0	0	0	0
F109	0	0	0	0	0	0	0	0	0	0	0	0	0	0	0	0	0	0	0	0	0	0	0	0	0	0	0	0	0	0	0	0	0	0	0	0	0	0	0	0	0	0	0	0	0	0	0	0	0
F11	0	0	0	0	0	0	0	0	0	0	0	0	0	0	0	0	0	0	0	0	0	0	0	0	0	8	0	0	0	0	0	0	0	0	6	0	0	0	0	0	0	0	0	0	0	0	0	0	0
F110	0	0	0	0	0	0	0	0	0	0	0	0	0	0	0	0	0	0	0	0	0	0	0	0	0	0	0	0	0	0	0	0	0	0	0	0	0	0	0	0	0	0	0	0	0	0	0	0	0
F111	0	0	0	0	0	0	0	0	0	0	0	0	0	0	0	0	0	0	0	0	0	40	0	0	0	4	0	0	0	0	0	0	0	0	17	0	0	0	0	0	0	0	0	0	0	0	0	0	0
F112	0	0	0	0	0	0	0	0	0	0	0	0	0	0	0	0	0	0	0	0	0	2	0	0	0	0	0	0	0	0	0	0	0	0	0	0	0	0	0	0	0	0	0	0	0	0	0	0	0
F113	0	0	0	0	0	0	0	0	0	0	0	0	50	0	0	0	0	0	0	0	0	0	0	0	0	0	0	0	0	0	0	0	0	0	13	0	0	0	0	0	0	0	0	0	0	0	0	0	0
F114	0	0	0	0	0	0	0	0	0	0	0	0	8	0	0	0	0	0	0	0	0	0	0	0	6	0	0	0	0	0	0	0	0	0	0	0	0	0	0	0	0	0	0	0	0	0	0	0	0
F115	0	0	0	0	0	0	0	0	0	0	13	0	6	0	0	0	0	0	0	16	0	0	0	0	0	0	0	0	0	0	0	0	0	0	0	0	0	0	0	0	0	0	0	0	0	0	0	0	0
F116	0	0	0	0	0	0	0	0	0	0	0	0	0	0	0	0	0	0	0	0	0	0	0	0	0	0	0	22	0	0	0	0	0	0	0	0	0	0	0	0	0	0	0	0	0	0	0	0	0
F117	0	0	0	0	0	0	0	0	0	0	0	3	0	0	0	0	0	0	0	0	0	0	0	0	0	0	0	0	0	0	0	0	0	0	0	0	0	0	0	0	0	0	0	0	0	0	0	0	0
F118	0	0	0	0	0	0	0	0	0	0	0	0	0	0	0	0	0	0	0	0	0	0	0	0	0	0	0	0	0	0	0	0	0	0	0	0	0	0	0	0	0	0	0	0	0	0	0	0	0
F119	0	0	0	0	0	0	0	0	0	0	0	0	6	0	0	0	0	0	0	0	0	0	0	0	0	0	0	0	0	0	0	0	0	0	0	0	0	0	0	0	0	0	0	0	0	0	0	0	0
F12	0	0	0	0	0	0	0	0	0	0	0	0	0	0	0	0	0	0	0	4	0	17	0	0	0	3	0	0	0	0	0	0	0	0	0	0	0	0	0	0	0	0	0	0	0	0	0	0	0
F120	0	0	0	0	0	0	0	0	0	0	0	0	10	0	0	0	0	0	0	0	0	0	0	0	0	0	0	0	0	0	0	0	0	0	0	0	0	0	0	0	0	0	0	0	0	0	0	0	0
F121	0	0	0	0	0	0	0	0	0	0	0	0	0	0	0	0	0	0	0	22	0	0	0	0	0	0	0	0	0	0	0	0	0	0	16	0	0	0	0	0	0	0	0	0	0	0	0	0	0
F122	0	0	0	0	0	0	0	0	0	0	0	0	4	0	0	0	0	0	0	0	0	0	0	0	0	0	0	0	0	0	0	0	0	0	0	0	0	0	0	0	0	0	0	0	0	0	0	0	0
F123	0	0	0	0	0	0	0	0	0	0	0	0	3	0	0	0	0	0	0	0	0	0	0	0	0	0	0	0	0	0	0	0	0	0	5	0	0	0	0	0	0	0	0	0	0	0	0	0	0
F124	0	0	0	0	0	0	0	0	0	0	0	0	0	0	0	0	0	0	0	8	0	0	0	0	0	0	0	0	0	0	0	0	0	0	0	0	0	0	0	0	0	0	0	0	0	0	0	0	0
F125	0	0	0	4	0	0	0	0	0	0	0	0	0	0	0	0	0	0	0	0	0	0	0	0	0	0	0	0	0	0	0	0	0	0	0	0	0	0	0	0	0	0	0	0	0	0	0	0	0
F126	0	0	0	0	0	0	0	0	0	0	0	0	0	0	0	0	0	0	0	0	0	0	0	0	0	108	0	0	0	0	0	0	0	0	0	0	0	0	0	0	0	0	0	0	0	6	0	0	0
F127	0	0	0	0	0	0	0	0	0	0	0	0	4	0	0	0	0	0	0	0	0	0	0	0	0	0	0	0	0	0	0	0	0	0	0	0	8	0	0	0	0	0	0	0	0	0	0	0	0
F128	0	0	0	0	0	0	0	0	0	0	0	0	0	0	0	0	0	0	0	0	0	0	0	0	0	0	0	0	0	0	0	0	0	0	0	0	0	0	0	0	0	0	0	0	0	0	0	0	0
F129	0	0	0	0	0	0	0	0	0	0	0	0	0	0	0	0	0	0	0	0	0	0	0	0	0	0	0	0	0	0	0	0	0	0	4	0	0	0	0	0	0	0	0	0	0	0	0	0	0
F13	0	0	0	0	0	0	0	0	0	0	0	0	0	0	0	0	0	0	0	0	0	34	0	0	0	0	0	0	0	0	0	0	0	0	0	0	0	0	0	0	0	0	0	0	0	0	0	0	0
F130	0	0	0	0	0	0	0	0	0	0	0	0	0	0	0	0	0	0	0	7	0	0	0	0	3	3	0	0	0	0	0	0	0	0	0	0	0	0	0	0	0	0	0	0	0	0	0	0	0
F131	0	0	0	0	0	0	0	0	0	0	0	0	3	0	0	0	0	0	0	0	0	0	0	0	0	0	0	0	0	0	0	0	0	0	0	0	0	0	0	0	0	0	0	0	0	0	0	0	0
F132	0	0	0	0	0	0	0	0	0	0	0	0	58	0	0	0	0	0	0	0	0	0	0	0	0	0	0	0	0	0	0	0	0	0	0	0	0	0	0	0	0	0	0	0	0	0	0	0	0
F133	0	0	0	0	0	0	0	0	0	0	0	0	0	0	0	0	0	0	0	0	0	0	0	0	0	0	0	11	0	0	0	0	0	0	0	0	0	0	0	0	0	0	0	0	0	0	0	0	0
F134	0	0	0	0	0	0	0	0	0	0	0	0	25	0	0	0	0	0	0	0	0	0	0	0	0	0	0	0	0	0	0	0	0	0	0	0	0	0	0	0	0	0	0	0	0	0	0	0	0
F135	0	0	0	0	0	0	0	0	0	0	0	0	0	0	0	0	0	0	0	0	0	0	0	0	0	0	0	0	0	0	0	0	0	0	0	0	0	0	0	0	0	0	0	0	0	0	0	0	0
F136	0	0	0	0	0	0	0	0	0	0	0	0	4	0	0	0	0	0	0	0	0	0	0	0	0	0	0	0	0	0	0	0	0	0	0	0	0	0	0	0	0	0	0	0	0	0	0	0	0
F137	0	0	0	0	0	0	0	0	0	0	0	0	0	0	0	0	0	0	0	0	0	0	0	0	0	0	0	10	0	0	0	0	0	0	0	0	0	0	0	0	0	0	0	0	0	0	0	0	0
F138	0	0	0	0	0	0	0	0	0	0	0	0	0	0	0	0	0	0	0	0	0	0	0	0	0	4	0	0	0	0	0	0	0	0	0	0	0	0	0	0	0	0	0	0	0	0	0	0	0
F139	0	0	0	0	0	0	0	0	0	0	0	0	10	0	0	0	0	0	0	0	0	0	0	0	0	22	0	0	0	0	0	0	0	0	0	0	0	0	0	0	0	0	0	0	0	0	0	0	0
F14	0	0	0	0	0	0	0	0	0	0	0	0	0	0	9	0	0	0	0	0	0	0	0	0	0	0	0	0	0	0	0	0	0	0	0	0	0	0	0	0	0	0	0	0	0	0	0	0	0
F140	0	0	0	0	0	0	0	0	0	0	0	0	0	0	0	0	0	0	0	0	0	0	0	0	0	0	6	0	0	0	0	0	0	0	0	0	0	0	0	0	0	0	0	0	0	0	0	0	0
F141	0	0	0	0	0	0	0	0	0	0	0	0	16	0	0	0	0	0	0	0	0	27	0	0	0	0	0	0	0	0	0	0	0	0	0	0	0	0	0	0	0	0	0	0	0	0	0	0	0
F142	0	0	0	0	0	0	0	0	0	0	0	0	17	0	0	0	0	0	0	0	0	0	0	0	0	0	0	0	0	0	0	0	0	0	0	0	0	0	0	0	0	0	0	0	0	0	0	0	0
F143	0	0	0	0	0	0	0	0	0	0	0	0	0	0	0	0	0	0	0	0	0	0	0	0	0	0	0	0	0	0	0	0	0	0	0	0	0	0	0	0	0	0	0	0	0	0	0	0	0
F144	0	0	0	0	0	0	0	0	0	0	0	0	7	0	0	0	0	0	0	0	0	0	0	0	0	0	0	0	0	0	0	0	0	0	12	0	0	0	0	0	0	0	0	0	0	0	0	0	0
F145	0	0	0	0	0	0	0	0	0	0	0	0	0	0	0	0	0	0	0	0	0	2	0	0	0	0	0	0	0	0	0	0	0	0	0	0	0	0	0	0	0	0	0	0	0	0	0	0	0
F146	0	0	0	0	0	0	0	0	0	0	0	0	0	0	0	0	0	0	0	0	0	0	0	0	0	0	4	0	0	0	0	0	0	0	0	0	0	0	0	0	0	0	0	0	0	0	0	0	0
F147	0	0	0	0	0	0	0	0	0	0	0	0	0	0	0	0	10	0	0	0	0	0	0	0	0	0	0	0	0	0	0	0	0	0	0	0	0	0	0	0	0	0	0	0	0	0	0	0	0
F148	0	0	0	0	0	0	0	0	0	0	0	0	0	0	0	0	0	0	0	4	0	2	0	0	0	0	0	0	0	0	0	0	0	0	0	0	0	0	0	0	0	0	0	0	0	0	0	0	0
F149	0	0	0	0	0	0	0	0	0	0	0	0	0	0	0	0	0	0	0	0	0	0	0	0	0	0	0	0	0	0	0	0	0	0	0	0	0	0	0	0	0	0	0	0	0	0	0	0	0
F15	0	0	0	0	0	0	0	0	0	0	0	0	2	0	0	0	0	0	0	0	0	4	0	0	0	0	0	0	0	0	0	0	0	0	15	0	0	0	0	0	0	0	0	0	0	0	0	0	0
F150	0	0	0	0	0	0	0	0	0	0	0	0	63	0	0	0	0	0	0	0	0	0	0	0	0	0	0	0	0	0	0	0	0	0	0	0	0	0	0	0	0	0	0	0	0	0	0	0	0
F151	0	0	0	0	0	0	0	0	0	0	0	0	10	0	0	0	0	0	0	0	0	0	0	0	0	0	0	0	0	0	0	0	0	0	0	0	0	0	0	0	0	0	0	0	0	0	0	0	0
F152	0	0	0	0	0	0	0	0	0	0	0	0	0	0	0	0	0	0	0	0	0	0	0	0	0	0	0	0	0	0	0	0	0	0	0	0	0	0	0	0	0	0	0	0	0	0	0	0	0
F153	0	0	0	0	0	0	0	0	0	0	0	2	0	0	0	0	0	0	0	0	0	0	0	0	0	0	0	0	0	0	0	0	0	0	0	0	0	0	0	0	0	0	0	0	0	0	0	0	0
F154	0	0	0	0	0	0	0	0	0	0	0	0	0	0	0	0	0	0	0	0	0	0	0	0	0	0	0	2	0	0	0	0	0	0	0	0	0	0	0	0	0	0	0	0	0	0	0	0	0
F155	0	0	0	0	0	0	0	0	0	0	0	0	4	0	0	0	0	0	0	0	0	0	0	0	0	0	0	0	0	0	0	0	0	0	0	0	0	0	0	0	0	0	0	0	0	0	0	0	0
F156	0	0	0	0	0	0	0	0	0	0	0	0	11	0	0	0	8	0	0	0	0	0	0	0	0	0	0	0	0	0	0	0	0	0	0	0	0	0	0	0	0	0	0	0	0	0	0	0	0
F157	0	0	0	0	0	0	0	0	0	0	0	0	0	0	0	0	8	0	0	0	0	0	0	0	0	0	0	0	0	0	0	0	0	0	0	0	0	0	0	0	0	0	0	0	0	4	0	0	0
F158	0	0	0	0	0	0	0	0	0	0	0	0	0	0	0	0	0	0	0	0	0	0	0	0	0	0	4	0	0	0	0	0	0	0	0	0	0	0	0	0	0	0	0	0	0	4	0	0	0
F159	0	0	0	0	0	0	0	0	0	0	0	0	0	0	0	0	173	0	0	0	0	0	0	0	0	0	0	0	0	0	0	0	0	0	0	0	0	0	0	0	0	0	0	0	0	0	0	0	0
F16	0	0	0	0	0	0	0	0	0	0	0	0	0	0	0	0	0	0	0	0	0	0	0	0	0	44	0	0	0	0	0	0	0	0	0	0	0	0	0	0	0	0	0	0	0	0	0	61	0
F160	0	0	0	0	0	0	0	0	0	0	0	0	0	0	0	0	10	0	0	0	0	0	0	0	0	0	0	0	0	0	0	0	0	0	0	0	0	0	0	0	0	0	0	0	0	0	0	0	0
F161	0	0	0	0	0	0	0	0	0	0	0	0	0	0	0	0	0	0	0	0	0	0	0	0	0	0	0	0	0	0	0	0	0	0	8	0	0	0	0	0	0	0	0	0	0	0	0	0	0
F162	0	0	0	0	0	0	0	0	0	0	0	0	0	0	0	0	0	0	0	0	0	0	0	0	0	0	0	0	0	0	0	0	0	0	0	0	0	0	0	0	0	0	0	0	0	0	0	0	0
F163	0	0	0	0	0	0	0	0	0	0	0	0	0	0	0	0	0	0	0	0	0	0	0	0	0	0	0	0	0	0	0	0	0	0	0	0	0	0	0	0	0	0	0	0	0	0	0	0	0
F164	0	0	0	0	0	0	0	0	0	0	0	0	0	0	0	0	0	0	0	0	0	0	0	0	0	0	0	43	0	0	0	0	0	0	10	0	0	0	0	0	0	0	0	0	0	0	0	0	0
F165	0	0	0	0	0	0	0	0	0	0	0	0	0	0	0	0	0	0	0	0	0	0	0	0	0	0	0	0	0	0	0	0	0	0	8	0	0	0	0	0	0	0	0	0	0	0	0	0	0
F166	0	0	0	0	0	0	0	0	0	0	0	0	0	0	0	0	0	0	0	0	0	0	0	0	0	0	0	0	0	0	0	0	0	0	0	0	0	0	0	0	0	0	0	0	0	0	0	0	0
F167	0	0	0	0	0	0	0	0	0	0	0	0	0	0	0	0	0	0	0	0	0	0	0	0	0	0	0	0	0	0	0	0	0	0	0	0	0	0	0	0	0	0	0	0	0	0	0	0	0
F168	0	0	0	0	0	0	0	0	0	0	0	0	0	0	0	0	0	0	0	0	0	0	0	0	0	0	0	0	0	0	0	0	0	0	0	0	0	0	0	0	0	0	0	0	0	0	0	0	0
F169	0	0	0	0	0	0	0	0	0	0	0	0	0	0	0	0	0	0	0	0	0	0	0	0	0	0	0	8	0	0	0	0	0	0	0	0	0	0	0	0	0	0	0	0	0	0	0	0	0
F17	0	0	0	0	0	0	0	0	0	0	0	0	0	0	4	0	0	0	0	0	0	0	0	0	0	0	0	0	0	0	0	0	0	0	0	0	0	0	0	0	0	0	0	0	0	0	0	0	0
F170	0	0	0	0	0	0	0	0	0	0	0	0	0	0	0	0	0	0	0	0	0	0	0	0	0	0	0	0	0	0	0	0	0	0	0	0	0	0	0	0	0	0	0	0	0	0	0	0	0
F171	0	0	0	0	0	0	0	0	0	0	0	0	0	0	0	0	0	0	0	0	0	0	0	0	0	0	4	0	0	0	0	0	0	0	0	0	0	0	0	0	0	0	0	0	0	0	0	0	0
F172	0	0	0	0	0	0	0	0	0	0	0	0	0	0	0	0	0	0	0	0	0	0	0	0	0	0	0	13	0	0	0	0	0	0	0	0	0	0	0	0	0	0	0	0	0	0	0	0	0
F173	0	0	0	0	0	0	0	0	0	0	0	0	0	0	0	0	0	0	0	0	0	0	0	0	0	0	0	0	0	0	0	0	0	0	0	0	0	0	0	0	0	0	0	0	0	0	0	0	0
F174	0	0	0	0	0	0	0	0	0	0	0	0	0	0	0	0	0	0	0	0	0	0	0	0	0	0	0	0	0	0	0	0	0	0	0	0	0	0	0	0	0	0	0	0	0	0	0	0	0
F175	0	0	0	0	0	0	0	0	0	0	0	0	0	0	0	0	0	0	0	0	0	0	0	0	0	0	0	0	0	0	0	0	0	0	0	0	0	0	0	0	0	0	0	0	0	0	0	0	0
F176	0	0	0	0	0	0	0	0	0	0	0	0	0	0	0	0	0	0	0	0	0	0	0	0	0	0	0	0	0	0	0	0	0	0	0	0	0	0	0	0	0	0	0	0	0	0	0	0	0
F177	0	0	0	0	0	0	0	0	0	0	0	0	0	0	0	0	0	0	0	0	0	0	0	0	0	0	0	0	0	0	0	0	0	0	7	0	0	0	0	0	0	0	0	0	0	0	0	0	0
F178	0	0	0	0	0	0	0	0	0	0	0	0	0	0	0	0	0	0	0	0	0	0	0	0	2	0	0	21	0	0	0	0	0	0	0	0	0	0	0	0	0	0	0	0	0	0	0	0	0
F179	0	0	0	0	0	0	0	0	0	0	0	0	0	0	0	0	0	0	0	0	0	0	0	0	0	0	0	0	0	0	0	0	0	0	0	0	0	0	0	0	0	0	0	0	0	0	0	0	0
F18	0	0	0	0	0	0	0	0	0	0	0	0	0	0	0	0	0	0	0	0	0	0	0	0	0	0	0	0	0	0	0	0	0	0	0	0	0	0	0	0	0	0	0	0	0	0	0	0	0
F180	0	0	0	0	0	0	0	0	0	0	0	0	0	0	0	0	0	0	0	0	0	0	0	0	0	0	0	0	0	0	0	0	0	0	0	0	0	0	0	0	0	0	0	0	0	0	0	0	0
F181	0	0	0	0	0	0	0	0	0	0	0	0	0	0	0	0	0	0	0	0	0	0	0	0	0	0	0	0	0	0	0	0	0	0	0	0	0	0	0	0	0	0	0	0	0	8	0	0	0
F182	0	0	0	0	0	0	0	0	0	0	0	0	0	0	0	0	0	0	0	0	0	0	0	0	0	0	0	0	0	0	0	0	0	0	0	0	0	0	0	0	0	0	0	0	0	7	0	0	0
F183	0	0	0	0	0	0	0	0	0	0	0	0	0	0	0	0	0	0	0	0	0	0	0	0	0	6	0	4	0	0	0	0	0	0	0	0	0	0	0	0	0	0	0	0	0	14	0	0	0
F184	0	0	0	0	0	0	0	0	0	0	0	0	0	0	0	0	0	0	0	0	0	0	0	0	0	0	0	3	0	0	0	0	0	0	0	0	0	0	0	0	0	0	0	0	0	11	0	0	0
F185	0	0	0	0	0	0	0	0	0	0	0	0	0	0	0	0	0	0	0	0	0	0	0	0	0	0	8	0	0	0	0	0	0	0	0	0	0	0	0	0	0	0	0	0	0	17	0	0	0
F186	0	0	0	0	0	0	0	0	0	0	0	0	0	0	0	0	0	0	0	0	0	0	0	0	0	6	0	0	0	0	0	0	0	0	0	0	0	0	0	0	0	0	0	0	0	0	0	0	0
F187	0	0	0	0	0	0	0	0	0	0	0	0	4	0	0	0	0	0	0	0	0	0	0	0	0	13	0	0	0	0	0	0	0	0	0	0	0	0	0	0	0	0	0	2	0	0	0	0	0
F188	0	0	0	0	0	0	0	0	0	0	0	0	0	0	0	0	0	0	0	0	0	0	0	0	0	0	0	0	0	0	0	0	0	0	0	0	0	0	0	0	0	0	0	3	0	0	0	0	0
F189	0	0	0	0	0	0	0	0	0	0	0	0	0	0	0	0	0	0	0	0	0	0	0	0	4	9	0	0	0	0	0	0	0	0	0	0	0	0	0	0	0	0	0	0	0	0	0	0	0
F19	0	0	0	0	0	0	0	0	0	0	0	0	0	0	0	0	0	0	0	0	0	11	0	0	5	0	0	0	0	0	0	0	0	0	34	0	0	0	0	9	0	0	0	0	0	0	0	0	0
F190	0	0	0	0	0	0	0	0	0	0	0	0	0	0	0	0	0	0	0	0	0	0	0	0	0	0	0	0	0	0	0	0	0	0	0	0	0	0	0	0	0	0	0	0	0	0	0	0	0
F191	0	0	0	0	0	0	0	0	0	0	0	0	0	0	0	0	0	0	0	0	0	0	0	0	0	0	0	0	0	0	0	0	0	0	0	0	0	0	0	0	0	0	0	0	0	0	0	0	0
F192	0	0	0	0	0	0	0	0	0	0	0	0	12	0	0	0	0	0	0	0	0	0	0	0	0	0	0	3	0	0	0	0	0	0	0	0	0	0	0	0	0	0	0	0	0	0	0	0	0
F193	0	0	0	0	0	0	0	0	0	0	0	0	2	0	0	0	0	0	0	0	0	0	0	0	0	0	0	0	0	0	0	0	0	0	0	0	0	0	0	0	0	0	0	0	0	0	0	0	0
F194	0	0	0	0	0	0	0	0	0	0	0	0	0	0	0	0	0	0	0	0	0	0	0	0	0	0	0	0	0	0	0	0	0	0	0	0	9	0	0	0	0	0	0	0	0	0	0	0	0
F195	0	0	0	0	0	0	0	0	0	0	0	0	0	0	0	0	0	0	0	0	0	0	0	0	0	0	0	0	0	0	0	0	0	0	0	0	0	0	0	0	0	0	0	0	0	0	0	0	0
F196	0	0	0	0	0	0	0	0	0	0	0	0	10	0	0	0	0	0	0	0	0	0	0	0	0	0	0	0	0	0	0	0	0	0	0	0	0	0	0	0	0	0	0	0	0	0	0	0	0
F197	0	0	0	0	0	0	0	0	0	0	0	0	0	0	0	0	0	0	0	0	0	0	0	0	0	2	0	0	0	0	0	0	0	0	0	0	0	0	0	0	0	0	0	0	0	0	0	0	0
F198	0	0	0	0	0	0	0	0	0	0	0	0	0	0	0	0	0	0	0	0	0	0	0	0	0	0	0	0	0	0	0	0	0	0	0	0	0	0	0	0	0	0	0	0	0	0	0	0	0
F199	0	0	0	0	0	0	0	0	0	0	0	0	45	0	0	0	0	0	0	0	0	0	0	0	0	12	0	0	0	0	0	0	0	0	0	0	0	0	0	0	0	0	0	0	0	0	0	0	0
F20	0	0	0	0	0	0	0	0	0	0	0	0	14	0	0	0	0	0	0	3	0	0	0	0	0	0	0	0	6	0	0	0	0	0	49	0	0	0	0	16	0	0	0	0	0	0	0	0	0
F200	0	0	0	0	0	0	0	0	0	0	0	0	2	0	0	0	0	0	0	0	0	0	0	0	0	0	0	0	0	0	0	0	0	0	0	0	0	0	0	0	0	0	0	4	0	0	0	0	0
F201	0	0	0	0	0	0	0	0	0	0	0	0	0	0	0	0	0	0	0	0	0	0	0	0	0	0	0	0	0	0	0	0	0	0	0	0	0	0	0	0	0	0	0	0	0	0	0	0	0
F202	0	0	0	0	0	0	0	0	0	0	0	0	15	0	0	0	0	0	0	0	0	0	0	0	0	0	0	0	0	0	0	0	0	0	0	0	0	0	0	0	0	0	0	0	0	0	0	0	0
F203	0	0	0	0	0	0	0	0	0	0	0	0	0	0	0	0	0	0	0	0	0	0	0	0	0	0	0	0	0	0	0	0	0	0	0	0	0	0	0	0	0	0	0	0	0	0	0	0	0
F204	0	0	0	0	0	0	0	0	0	0	0	0	0	0	0	0	0	0	0	0	0	0	0	0	0	0	0	0	0	0	0	0	0	0	0	0	0	0	0	0	0	0	0	0	0	0	0	0	0
F205	0	0	0	0	0	0	0	0	0	0	0	0	0	0	0	0	0	0	0	0	0	0	0	0	0	0	0	0	0	0	0	0	0	0	0	0	0	0	0	0	0	0	0	0	0	0	0	0	0
F206	0	0	0	0	0	0	0	0	0	0	0	0	0	0	0	0	0	0	0	0	0	0	0	0	0	0	0	0	0	0	0	0	0	0	5	0	0	0	0	0	0	0	0	0	0	0	0	0	0
F207	0	0	0	0	0	0	0	0	0	0	0	0	0	0	0	0	0	0	0	0	0	0	0	0	0	0	0	0	0	0	0	0	0	0	0	0	0	0	0	0	0	0	0	0	0	0	0	0	0
F208	0	0	0	0	0	0	0	0	0	0	0	0	0	0	0	0	0	0	0	0	0	0	0	0	0	0	0	0	0	0	0	0	0	0	0	0	0	0	0	0	0	0	0	0	0	0	0	0	0
F209	0	0	0	0	0	0	0	0	0	0	0	0	0	0	0	0	0	0	0	0	0	0	0	0	0	0	0	0	0	0	0	0	0	0	0	0	0	0	0	0	0	0	0	0	0	0	0	0	0
F21	0	0	0	0	0	0	0	0	0	0	0	0	0	0	0	0	0	0	0	0	0	0	0	0	0	0	0	0	0	0	0	0	0	0	0	0	0	0	0	86	0	0	0	0	0	0	0	0	0
F210	0	0	0	0	0	0	0	0	0	0	0	0	0	0	0	0	0	0	0	0	0	0	0	0	0	0	0	0	0	0	0	0	0	0	0	0	0	0	0	0	0	0	0	0	0	0	0	0	0
F211	0	0	0	0	0	0	0	0	0	0	0	0	0	0	0	0	0	0	0	0	0	0	0	0	0	0	0	0	0	0	0	0	0	0	0	0	0	0	0	0	0	0	0	0	0	0	0	0	0
F212	0	0	0	0	0	0	0	0	0	0	0	0	0	0	0	0	0	0	0	0	0	0	0	0	0	0	0	0	0	0	0	0	0	0	0	0	0	0	0	0	0	0	0	0	0	0	0	0	0
F213	0	0	0	0	0	0	0	0	0	0	0	0	0	0	0	0	0	0	0	0	0	0	0	0	0	0	0	0	0	0	0	0	0	0	0	0	0	0	0	0	0	0	0	0	0	0	0	0	0
F214	0	0	0	0	0	0	0	0	0	0	0	0	2	0	0	0	0	0	0	0	0	0	0	0	0	0	0	0	0	0	0	0	0	0	0	0	0	0	0	0	0	0	0	0	0	0	0	0	0
F215	0	0	0	0	0	0	0	0	0	0	0	0	0	0	0	0	0	0	0	0	0	0	0	0	0	0	3	0	0	0	0	0	0	0	0	0	0	0	0	0	0	0	0	0	0	0	0	0	0
F216	0	0	4	0	0	0	0	0	0	0	0	0	0	0	0	0	0	0	0	0	0	0	0	0	0	0	0	0	0	0	0	0	0	0	0	0	0	0	0	0	0	0	0	0	0	0	0	0	0
F217	0	0	0	0	0	0	0	0	0	0	0	0	0	0	0	0	0	0	0	0	0	0	0	0	0	0	0	0	0	0	0	0	0	0	0	0	0	0	0	0	0	0	0	0	0	0	0	0	0
F218	0	0	0	0	0	0	0	0	0	0	0	0	0	0	0	0	0	0	0	0	0	0	0	0	0	0	0	0	0	0	0	0	0	0	0	0	0	0	0	0	0	0	0	0	0	0	0	0	0
F219	0	0	0	0	0	0	0	0	0	0	0	0	0	0	0	0	0	0	0	0	0	0	0	0	0	0	0	0	0	0	0	0	0	0	0	0	0	0	0	0	0	0	0	0	0	0	0	0	0
F22	0	0	0	0	0	0	0	0	0	0	0	0	0	0	0	0	63	0	0	0	0	0	0	0	0	0	0	0	0	0	0	0	0	0	0	0	0	0	0	0	0	0	0	0	0	0	0	0	0
F220	0	0	0	0	0	0	0	0	0	0	0	0	0	0	0	0	0	0	0	0	0	0	0	0	0	0	0	0	0	0	0	0	0	0	0	0	0	0	0	0	0	0	0	0	0	0	0	0	0
F221	0	0	0	0	0	0	0	0	0	0	0	0	0	0	0	0	0	0	0	0	0	0	0	0	0	0	5	0	0	0	0	0	0	0	0	0	0	0	0	0	0	0	0	0	0	0	0	0	0
F222	0	0	0	0	0	0	0	0	0	0	0	0	0	0	0	0	0	0	0	0	0	0	0	0	0	0	0	0	0	0	0	0	0	0	0	0	0	0	0	0	0	0	0	14	0	0	0	0	0
F223	0	0	0	0	0	0	0	0	0	0	0	0	0	0	0	0	0	0	0	0	0	0	0	0	0	0	0	0	0	0	0	0	0	0	0	0	0	0	0	0	0	0	0	0	0	0	0	0	0
F224	0	0	0	0	0	0	0	0	0	0	0	0	0	0	0	0	0	0	0	0	0	0	0	0	0	0	0	0	0	0	0	0	0	0	0	0	0	0	0	0	0	0	0	0	0	0	0	0	0
F225	0	0	0	0	0	0	0	0	0	0	0	0	0	0	0	0	0	0	0	0	0	0	0	0	0	0	0	0	0	0	0	0	0	0	0	0	0	0	0	0	0	0	0	0	0	0	0	0	0
F226	0	0	0	0	0	0	0	0	0	0	0	0	0	0	0	0	0	0	0	0	0	0	0	0	0	0	0	0	0	0	0	0	0	0	0	0	0	0	0	0	0	0	0	0	0	0	0	0	0
F227	0	0	0	0	0	0	0	0	0	0	0	0	0	0	0	0	0	0	0	0	0	0	0	0	0	0	0	0	0	0	0	0	0	0	0	0	0	0	0	0	0	0	0	0	0	0	0	0	0
F228	0	0	0	0	0	0	0	0	0	0	0	0	0	0	0	0	0	0	0	0	0	12	0	0	0	0	0	0	0	0	0	0	0	0	0	0	0	0	0	0	0	0	0	0	0	0	0	0	0
F229	0	0	0	0	0	0	0	0	0	0	0	0	0	0	0	0	0	0	0	0	0	0	0	0	0	0	0	0	0	0	0	0	0	0	0	0	0	0	0	0	0	0	0	6	0	0	0	0	0
F23	0	0	0	0	0	0	0	0	0	0	0	0	8	0	0	0	0	0	0	0	0	0	0	0	0	0	0	0	0	0	0	0	0	0	7	0	0	0	0	0	0	0	0	0	0	0	0	0	0
F230	0	0	0	0	0	0	0	0	0	0	0	0	0	0	0	0	0	0	0	0	0	7	0	0	0	0	0	0	0	0	0	0	0	0	0	0	0	0	0	0	0	0	0	0	0	0	0	0	0
F231	0	0	0	0	0	0	0	0	0	0	0	0	0	0	0	0	0	0	0	0	0	0	0	0	0	0	0	0	0	0	0	0	0	0	0	0	0	0	0	0	0	0	0	0	0	0	0	0	0
F232	0	0	0	0	0	0	0	0	0	0	0	0	0	0	0	0	0	0	0	0	0	0	0	0	0	0	0	0	0	0	0	0	0	0	0	0	0	0	0	0	0	0	0	0	0	0	0	0	0
F233	0	0	0	0	0	0	0	0	0	0	0	0	0	0	0	0	0	0	0	0	0	23	0	0	0	0	0	0	0	0	0	0	0	0	0	0	0	0	0	0	0	0	0	0	0	0	0	0	0
F234	0	0	0	2	0	0	0	0	0	0	0	0	0	0	0	0	0	0	0	0	0	0	0	0	0	0	0	0	0	0	0	0	0	0	0	0	0	0	0	0	0	0	0	0	0	0	0	0	0
F235	0	0	0	0	0	0	0	0	0	0	0	0	0	0	0	0	0	0	0	0	0	0	0	0	0	0	0	0	3	0	0	0	0	0	0	0	0	0	0	0	0	0	0	0	0	0	0	0	0
F236	0	0	0	0	0	0	0	0	0	0	0	0	0	0	0	0	0	0	0	0	0	4	0	0	0	0	0	0	0	0	0	0	0	0	0	0	0	0	0	16	0	0	0	0	0	0	0	0	0
F237	0	0	0	0	0	0	0	0	0	0	0	0	0	0	0	0	0	0	0	0	0	0	0	0	0	0	0	0	0	0	0	0	0	0	0	0	0	0	0	0	0	0	0	4	0	0	0	0	0
F238	0	0	0	0	0	0	0	0	0	0	0	0	0	0	0	0	0	0	0	0	0	0	0	0	0	0	0	0	0	0	0	0	0	0	0	0	0	0	0	11	0	0	0	0	0	0	0	0	0
F239	0	0	0	0	0	0	0	0	0	0	0	0	0	0	0	0	0	0	0	0	0	0	0	0	0	0	0	0	0	0	0	0	0	0	0	0	0	0	0	22	0	0	0	0	0	0	0	0	0
F24	0	0	0	0	0	0	0	0	0	0	0	0	7	0	0	0	0	0	0	0	0	0	0	0	7	0	0	0	0	0	0	0	0	0	52	0	0	0	0	0	0	0	0	0	0	0	0	0	0
F240	0	0	0	0	0	0	0	0	0	0	0	0	0	0	0	0	0	0	0	0	0	0	0	0	0	0	0	0	0	0	0	0	0	0	0	0	0	0	0	0	0	0	0	24	0	0	0	0	0
F241	0	0	0	0	0	0	0	0	0	0	0	0	0	0	0	0	0	0	0	0	0	0	0	0	0	0	0	0	0	0	0	0	0	0	0	0	0	0	0	5	0	0	0	6	0	0	0	0	0
F242	0	0	0	0	0	0	0	0	0	0	0	0	0	0	0	0	0	0	0	0	0	0	0	0	0	0	0	0	0	0	0	0	0	0	0	0	0	0	0	0	0	0	0	0	0	0	0	0	0
F243	0	0	0	0	0	0	0	0	0	0	0	0	2	0	0	0	0	0	0	0	0	0	0	0	0	0	0	0	0	0	0	0	0	0	0	0	0	0	0	0	0	0	0	0	0	0	0	0	0
F245	0	0	0	0	0	0	0	0	0	0	0	0	0	0	0	0	0	0	0	26	0	0	0	0	0	0	0	0	0	0	0	0	0	0	0	0	0	0	0	0	0	0	0	0	0	0	0	0	0
F246	0	0	0	0	0	0	0	0	0	0	0	0	0	0	0	0	0	0	0	0	0	0	0	0	0	0	0	0	0	0	0	0	0	0	0	0	0	0	0	0	0	0	0	0	0	0	0	0	0
F247	0	0	0	0	0	0	0	0	0	0	0	0	57	0	0	0	0	0	0	0	0	0	0	0	0	12	0	0	0	0	0	0	0	0	0	0	0	0	0	0	0	0	0	0	0	0	0	0	0
F248	0	0	0	0	0	0	0	0	0	0	0	0	0	0	0	0	0	0	0	0	0	0	0	0	0	4	0	0	0	0	0	0	0	0	0	0	0	0	0	0	0	0	0	2	0	0	0	0	0
F249	0	0	0	0	0	0	0	0	0	0	0	0	0	0	0	0	0	0	0	0	0	0	0	0	0	0	0	0	0	0	0	0	0	0	0	0	0	0	0	0	0	0	0	0	0	0	0	0	0
F25	0	0	0	0	0	0	0	0	0	0	0	3	6	0	8	0	0	0	0	9	0	0	0	0	0	8	0	0	0	0	0	0	0	0	11	0	0	0	0	0	0	0	0	0	0	0	0	0	0
F250	0	0	0	0	0	0	0	0	0	0	0	0	0	0	0	0	0	0	0	0	0	0	0	0	0	0	0	0	0	0	0	0	0	0	0	0	0	0	0	0	0	0	0	0	0	0	0	0	0
F251	0	0	0	0	0	0	0	0	0	0	0	3	6	0	0	0	0	0	0	0	0	0	0	0	0	0	0	0	0	0	0	0	0	0	0	0	0	0	0	0	0	0	0	0	0	0	0	0	0
F252	0	0	0	0	0	0	0	0	0	0	0	0	2	0	0	0	0	0	0	0	0	0	0	0	0	0	0	0	0	0	0	0	0	0	0	0	0	0	0	0	0	0	0	3	0	0	0	0	0
F253	0	0	0	0	0	0	0	0	0	0	0	0	0	0	0	0	0	0	0	0	0	0	0	0	0	0	0	0	0	0	0	0	0	0	0	0	0	0	0	0	0	0	0	0	0	0	0	0	0
F254	0	0	0	0	0	0	0	0	0	0	0	0	0	0	0	0	0	0	0	0	0	0	0	0	0	0	0	0	0	0	0	0	0	0	0	0	0	0	0	0	0	0	0	0	0	0	0	0	0
F255	0	0	0	0	0	0	0	0	0	0	0	0	0	0	0	0	0	0	0	0	0	2	0	0	0	0	0	0	0	0	0	0	0	0	0	0	0	0	0	0	0	0	0	0	0	0	0	0	0
F256	0	0	0	0	0	0	0	0	0	0	0	0	4	0	0	0	0	0	0	0	0	0	0	0	0	0	0	0	0	0	0	0	0	0	0	0	0	0	0	0	0	0	0	0	0	0	0	0	0
F257	0	0	0	0	0	0	0	0	0	0	0	0	0	0	0	0	0	0	0	0	0	0	0	0	0	0	0	0	0	0	0	0	0	0	0	0	10	0	0	0	0	0	0	0	0	0	0	0	0
F258	0	0	0	6	0	0	0	0	0	0	0	0	0	0	0	0	0	0	0	0	0	0	0	0	0	0	0	0	0	0	0	0	0	0	0	0	0	0	0	0	0	0	0	0	0	0	0	0	0
F259	0	0	0	0	0	0	0	0	0	0	0	0	0	0	0	0	0	0	0	0	0	4	0	0	0	0	0	0	0	0	0	0	0	0	0	0	0	0	0	0	0	0	0	0	0	0	0	0	0
F26	0	0	0	17	0	0	0	0	0	0	0	0	0	0	0	0	0	0	0	0	0	0	0	0	0	5	0	0	0	0	0	0	0	0	0	0	0	0	0	0	0	0	0	0	0	0	0	0	0
F260	0	0	0	0	0	0	0	0	0	0	0	0	0	0	0	0	0	0	0	3	0	0	0	0	0	0	0	0	0	0	0	0	0	0	0	0	0	0	0	0	0	0	0	0	0	0	0	0	0
F261	0	0	0	0	0	0	0	0	0	0	0	0	0	0	0	0	0	0	0	9	0	0	0	0	0	0	0	0	0	0	0	0	0	0	0	0	0	0	0	0	0	0	0	0	0	0	0	0	0
F262	0	0	0	0	0	0	0	0	0	0	0	0	0	0	0	0	0	0	0	0	0	0	0	0	0	0	0	0	0	0	0	0	0	0	0	0	0	0	0	0	0	0	0	0	0	0	0	0	0
F263	0	0	0	0	0	0	0	0	0	0	0	0	0	0	0	0	0	0	0	0	0	0	0	0	0	0	0	0	0	0	0	0	0	0	0	0	0	0	0	0	0	0	0	0	0	0	0	0	0
F264	0	0	0	0	0	0	0	0	0	0	0	0	0	0	0	0	0	0	0	0	0	13	0	0	0	0	0	0	0	0	0	0	0	0	0	0	0	0	0	0	0	0	0	0	0	0	0	0	0
F265	0	0	0	0	0	0	0	0	0	0	0	0	0	0	0	0	0	0	0	0	0	18	0	0	0	0	0	0	0	0	0	0	0	0	0	0	0	0	0	0	0	0	0	0	0	0	0	0	0
F266	0	0	0	0	0	0	0	0	0	0	0	0	0	0	0	0	0	0	0	0	0	0	0	0	0	2	0	0	0	0	0	0	0	0	0	0	0	0	0	0	0	0	0	0	0	0	0	0	0
F267	0	0	0	0	0	0	0	0	0	0	0	0	0	0	0	0	0	0	0	0	0	5	0	0	0	0	0	0	0	0	0	0	0	0	0	0	0	0	0	0	0	0	0	0	0	0	0	0	0
F268	0	0	0	0	0	0	0	0	0	0	0	0	0	0	0	0	0	0	0	0	0	0	0	0	0	0	7	0	0	0	0	0	0	0	0	0	0	0	0	0	0	0	0	0	0	0	0	0	0
F269	0	0	0	0	0	0	0	0	0	0	0	0	0	0	0	0	0	0	0	0	0	0	0	0	0	0	0	0	0	0	0	0	0	0	0	0	0	0	0	0	0	0	0	0	0	0	0	0	0
F27	0	0	0	0	0	0	0	0	0	0	0	0	0	0	0	0	21	0	0	0	0	0	0	0	2	9	0	0	3	0	0	0	0	0	23	0	0	0	0	0	0	0	0	0	0	0	0	0	0
F270	0	0	0	224	0	0	0	0	0	0	0	0	9	0	0	0	0	0	0	0	0	0	0	0	0	0	0	0	0	4	0	0	0	0	0	0	0	0	0	0	0	0	0	0	0	0	0	0	0
F271	0	0	0	45	0	0	0	0	0	0	0	0	0	0	0	0	0	0	0	0	0	0	0	0	0	0	0	0	0	3	0	0	0	0	0	0	0	0	0	0	0	0	0	0	0	0	0	0	0
F272	0	0	0	2	0	0	0	0	0	0	0	0	2	0	0	0	0	0	0	0	0	13	0	0	0	0	0	0	0	0	0	0	0	0	0	0	0	0	0	0	0	0	0	0	0	0	0	0	0
F273	0	0	0	3	0	0	0	0	0	0	0	5	0	0	0	0	0	0	0	0	0	0	0	0	0	0	0	0	0	0	0	0	0	0	0	0	0	0	0	0	0	0	0	0	0	0	0	0	0
F274	0	0	0	0	0	0	0	0	0	0	0	0	0	0	0	0	0	0	0	0	0	15	0	0	0	0	0	4	0	0	0	0	0	0	0	0	0	0	0	0	0	0	0	0	0	0	0	0	0
F275	0	0	0	0	0	0	0	0	0	0	0	0	0	0	0	0	0	0	0	0	0	0	0	0	0	0	0	0	0	0	0	0	0	0	0	0	0	0	0	0	0	0	0	0	0	0	0	0	0
F276	0	0	0	5	0	0	0	0	0	0	0	0	0	0	0	0	0	0	0	0	0	0	0	0	0	0	0	0	0	0	0	0	0	0	0	0	0	0	0	0	0	0	0	0	0	0	0	0	0
F277	0	0	0	3	0	0	0	0	0	0	0	0	4	0	0	0	0	0	0	0	0	5	0	0	0	0	0	0	0	0	0	0	0	0	0	0	0	0	0	0	0	0	0	0	0	0	0	0	0
F278	0	0	0	0	0	0	0	0	0	0	0	0	0	0	0	0	0	0	0	0	0	0	0	0	0	0	2	0	0	0	0	0	0	0	0	0	0	0	0	0	0	0	0	0	0	0	0	0	0
F279	0	0	0	0	0	0	0	0	0	0	0	0	0	0	0	0	0	0	0	0	0	0	0	0	0	0	0	0	0	0	0	0	0	0	0	0	0	0	0	0	0	0	0	0	0	0	0	0	0
F28	0	0	0	0	0	0	0	0	0	0	0	0	0	0	0	0	0	0	0	0	0	0	0	0	0	16	0	0	0	0	0	0	0	0	0	0	0	0	0	0	0	0	0	0	0	0	0	0	0
F280	0	0	0	0	0	0	0	0	0	0	0	0	0	0	0	0	0	0	0	0	0	0	0	0	0	0	0	0	0	0	0	0	0	0	0	0	0	0	0	0	0	0	0	0	0	0	0	0	0
F29	0	0	0	0	0	0	0	0	0	0	0	0	0	0	0	0	0	0	0	0	0	0	0	0	0	0	0	0	0	0	0	0	0	0	0	0	0	0	0	0	0	0	0	0	0	0	0	0	0
F30	0	0	0	0	0	0	0	0	0	0	0	0	0	0	0	0	40	0	0	170	0	0	0	0	0	13	0	0	0	0	0	0	0	0	15	0	0	0	0	0	0	0	0	0	0	0	0	0	0
F31	0	0	0	0	0	0	0	0	0	0	0	0	0	0	0	0	55	0	0	0	0	0	0	0	0	0	0	0	0	0	0	0	0	0	0	0	0	0	0	0	0	0	0	0	0	0	0	0	0
F32	0	0	0	0	0	0	0	0	0	0	0	0	0	0	0	0	0	0	0	0	0	0	3	0	0	0	0	0	0	0	0	0	0	0	0	0	0	0	0	0	0	0	0	0	0	0	0	0	0
F33	0	0	0	0	0	0	0	0	0	0	0	0	29	0	0	0	0	0	0	4	0	0	0	0	0	0	0	3	3	0	0	0	0	0	22	0	0	0	0	0	0	0	0	0	0	3	0	0	0
F34	0	0	0	0	0	0	0	0	0	0	0	0	0	0	0	0	0	0	7	3	0	0	0	0	0	0	0	0	0	0	0	0	0	0	0	0	0	0	0	0	0	0	0	0	0	0	0	0	0
F35	0	0	0	0	0	0	0	0	0	0	0	0	0	0	0	0	0	0	0	0	0	0	0	0	0	0	0	0	0	0	0	0	0	0	0	0	0	0	0	0	0	0	0	0	0	0	0	0	0
F36	0	0	0	4	0	0	0	0	0	0	0	0	11	0	0	0	0	0	0	0	0	4	0	0	0	0	0	0	0	0	0	0	0	0	0	0	0	0	0	0	0	0	0	0	0	0	0	0	0
F37	0	0	0	3	0	0	0	0	0	0	0	0	9	0	0	0	0	0	0	0	0	0	0	0	0	0	0	0	0	0	0	0	0	0	0	0	0	0	0	0	0	0	0	0	0	0	0	0	0
F38	0	0	0	0	0	0	0	0	0	0	0	0	0	0	0	0	0	0	0	0	0	5	0	0	0	0	0	0	0	0	0	0	0	0	0	0	0	0	0	0	0	0	0	0	0	0	0	0	0
F39	0	0	0	0	0	0	0	0	0	0	0	0	0	0	0	0	0	0	0	0	0	0	0	0	0	0	0	0	0	0	0	0	0	0	0	0	0	0	0	0	0	0	0	0	0	0	0	0	0
F40	0	0	0	0	0	0	0	0	0	0	0	0	8	0	0	0	0	0	0	0	0	10	0	0	0	0	0	0	0	0	0	0	0	0	0	0	0	0	0	0	0	0	0	0	0	0	0	0	0
F41	0	0	0	0	0	0	0	0	0	0	0	0	0	0	0	0	0	0	0	0	0	116	0	0	0	0	0	0	0	0	0	0	0	0	0	0	0	0	0	0	0	0	0	0	0	15	0	0	0
F42	0	0	0	0	0	0	0	0	0	0	0	0	0	0	0	0	0	0	0	3	0	9	0	0	0	0	0	26	0	0	0	0	0	0	0	0	0	0	0	0	0	0	0	0	0	0	0	0	0
F43	0	0	0	0	0	0	0	0	0	0	0	0	0	0	0	0	0	0	0	0	0	38	0	0	0	3	0	0	0	0	0	0	0	0	0	0	0	0	0	0	0	0	0	0	0	0	0	0	0
F44	0	0	0	0	0	0	0	0	0	0	0	0	3	0	0	0	0	0	0	0	0	43	0	0	0	0	0	28	0	0	0	0	0	0	0	0	0	0	0	0	0	0	0	0	0	7	0	0	0
F45	0	0	0	0	0	0	0	0	0	0	0	0	16	0	0	0	0	0	0	0	0	9	0	0	0	0	0	0	0	0	0	0	0	0	0	0	0	0	0	0	0	0	0	0	0	0	0	0	0
F46	0	0	0	0	0	0	0	0	0	0	0	0	0	0	0	0	0	2	0	0	0	3	0	0	0	0	0	0	0	0	0	0	0	0	0	0	0	0	0	0	0	0	0	0	0	0	0	0	0
F47	0	0	0	0	0	0	0	0	0	0	0	0	0	0	0	0	0	0	0	0	0	0	0	0	0	0	0	0	0	0	0	0	0	0	0	0	0	0	0	0	0	0	0	0	0	0	0	0	0
F48	0	0	0	0	0	0	0	0	0	0	0	0	8	0	0	0	0	0	0	0	0	0	0	0	0	0	0	0	0	0	0	0	0	0	0	0	0	0	0	0	0	0	0	0	0	0	0	0	0
F49	0	0	0	0	0	0	0	0	0	0	0	0	5	0	0	0	0	0	8	0	0	0	0	0	0	0	0	0	0	0	0	0	0	0	0	0	0	0	0	0	0	0	0	0	0	0	0	0	0
F50	0	0	0	0	0	0	0	0	0	0	0	0	27	0	0	0	0	0	0	0	0	5	0	0	0	0	9	8	0	0	0	0	0	0	50	0	0	0	0	0	0	0	0	0	0	0	0	0	0
F51	0	0	0	0	0	0	0	0	0	0	0	0	0	0	0	0	0	0	0	0	0	0	0	0	0	0	0	0	0	0	0	0	0	0	0	0	0	0	0	0	0	0	0	0	0	0	0	0	0
F52	0	0	0	0	0	0	0	0	0	0	0	0	0	0	0	0	0	0	0	0	0	0	0	0	0	0	0	0	0	0	0	0	0	0	0	0	0	0	0	0	0	0	0	0	0	0	0	0	0
F53	0	0	0	0	0	0	0	0	0	0	0	0	2	0	0	0	0	0	0	3	0	0	0	0	0	0	0	0	0	0	0	0	0	0	3	0	0	0	0	0	0	0	0	0	0	0	0	0	0
F54	0	0	0	0	0	0	0	0	0	0	0	0	0	0	0	0	0	0	0	0	0	0	0	0	0	0	0	0	0	0	0	0	0	0	0	0	0	0	0	0	0	0	0	0	0	0	0	0	0
F55	0	0	0	0	0	0	0	0	0	0	0	0	0	0	0	0	0	0	0	0	0	0	0	0	0	0	0	3	0	0	0	0	0	0	0	0	0	0	0	0	0	0	0	0	0	0	0	0	0
F56	0	0	0	0	0	0	0	0	0	0	0	0	49	0	0	0	0	0	0	0	0	0	0	0	0	0	0	0	0	0	0	0	0	0	0	0	0	0	0	0	0	0	0	0	0	11	0	0	0
F57	0	0	0	0	0	0	0	0	0	0	0	0	0	0	0	0	0	71	112	0	0	2	0	0	0	0	3	0	0	0	0	0	0	0	0	0	0	0	0	0	0	0	0	0	0	0	0	0	0
F58	0	0	0	0	0	0	0	0	0	0	0	0	76	0	0	0	0	0	0	4	0	0	0	0	0	135	0	4	0	0	0	0	0	0	0	0	0	0	0	0	0	0	0	0	0	0	0	0	0
F59	0	0	0	0	0	0	0	2	0	0	0	0	0	0	0	0	0	0	0	0	0	0	0	0	6	13	0	1213	0	0	0	0	0	0	0	0	0	0	0	0	0	0	0	0	0	0	0	25	0
F60	0	0	0	0	0	0	0	0	0	0	0	22	197	0	0	0	0	0	0	0	0	0	0	0	0	122	0	9	0	0	0	0	0	0	0	0	0	0	0	0	0	0	0	0	0	0	0	0	0
F61	0	0	0	0	0	0	0	0	0	0	0	0	0	0	0	0	0	0	0	0	0	0	0	0	7	8	0	4	0	0	0	0	0	0	0	0	0	0	0	90	0	0	0	0	0	0	0	0	0
F62	0	0	0	0	0	0	0	0	0	0	0	0	0	0	0	0	0	0	0	0	0	0	0	0	2	0	0	0	0	0	0	0	0	0	0	0	0	0	0	3	0	0	0	0	0	0	0	0	0
F63	0	0	0	0	0	0	0	0	0	0	0	0	11	0	0	0	0	0	0	0	0	0	0	0	0	0	0	0	0	0	0	0	0	0	0	0	0	0	0	0	0	0	0	0	0	0	0	0	0
F64	0	0	0	0	0	0	0	0	0	0	0	0	0	0	26	0	0	0	0	0	0	0	0	0	9	39	3	0	0	0	3	0	0	0	0	0	0	0	0	4	0	0	0	0	0	0	0	0	0
F65	0	0	0	0	0	0	0	0	0	0	0	0	0	0	0	0	0	0	0	0	0	0	0	0	0	0	0	0	0	0	0	0	0	0	0	0	0	0	0	0	0	0	0	0	0	0	0	0	0
F66	0	0	0	0	0	0	0	0	0	0	0	0	0	0	0	0	0	0	0	0	0	0	0	0	22	17	0	0	0	0	0	0	0	0	0	0	0	0	0	0	0	0	0	0	0	0	0	0	0
F67	0	0	0	3	0	0	0	0	0	0	0	0	18	0	0	0	0	0	0	0	0	0	0	0	28	19	0	0	0	0	0	0	0	0	0	0	0	0	0	0	0	0	0	0	0	0	0	0	0
F68	0	0	0	0	0	0	0	0	0	0	0	0	0	0	0	0	0	0	0	0	0	0	0	0	0	0	0	0	0	0	0	0	0	0	0	0	0	0	0	0	0	0	0	0	0	0	0	0	0
F69	0	0	0	0	0	0	0	0	0	0	0	0	3	0	0	0	0	0	0	0	0	0	0	0	0	0	0	6	0	0	0	0	0	0	0	0	0	0	0	0	0	0	0	0	0	0	0	0	0
F70	0	0	29	0	0	0	0	0	0	0	0	0	0	0	0	0	0	0	0	0	0	0	0	0	0	0	0	0	0	0	0	0	0	0	3	0	0	0	0	0	0	0	0	0	0	0	0	0	0
F71	0	0	0	0	0	0	0	0	0	0	0	0	0	0	0	0	0	0	0	41	0	0	0	0	0	88	0	0	0	0	0	0	0	0	0	0	0	0	0	0	0	0	0	0	0	0	0	0	0
F72	0	0	0	0	0	0	0	0	0	0	0	11	173	0	0	0	0	0	0	0	0	0	0	0	0	76	0	0	0	0	0	0	0	0	0	0	0	0	0	0	0	0	0	0	0	0	0	0	0
F73	0	0	0	0	0	0	0	0	0	0	0	0	0	0	0	0	0	0	0	0	0	0	0	0	0	0	0	0	0	0	0	0	0	0	0	0	0	0	0	0	0	0	0	0	0	0	0	0	0
F74	0	0	0	0	0	0	0	0	0	0	0	0	52	0	0	0	0	0	0	0	0	0	0	0	0	0	0	0	0	0	0	0	0	0	90	0	0	0	0	0	0	0	0	0	0	0	0	0	0
F75	0	0	0	0	0	0	0	0	0	0	0	0	5	0	0	0	0	0	0	0	0	0	0	0	0	20	0	0	0	0	0	0	0	0	0	0	0	0	0	0	0	0	0	0	0	0	0	0	0
F76	0	0	0	0	0	0	0	0	0	0	0	0	0	0	0	0	0	0	0	0	0	0	0	0	0	0	0	0	0	0	0	0	0	0	0	0	0	0	0	0	0	0	0	0	0	0	0	0	0
F77	0	0	0	0	0	0	0	0	0	0	0	0	0	0	0	0	0	0	0	0	0	0	0	0	0	0	0	0	0	0	0	0	0	0	0	0	0	0	0	0	0	0	0	0	0	0	0	0	0
F78	0	0	0	0	0	0	0	0	0	0	0	0	0	0	0	0	0	0	0	0	0	0	0	0	0	0	0	0	0	0	0	0	0	0	0	0	0	0	0	0	0	0	0	0	0	0	0	0	0
F79	0	0	0	0	0	0	0	0	0	0	0	0	0	0	0	0	0	0	0	0	0	0	0	0	0	0	0	0	0	0	0	0	0	0	0	0	0	0	0	0	0	0	0	0	0	0	0	0	0
F80	0	0	0	0	0	0	0	0	0	0	0	0	0	0	0	0	0	0	0	0	0	0	0	0	0	0	0	0	0	0	0	0	0	0	0	0	0	0	0	0	0	0	0	0	0	0	0	0	0
F81	0	0	0	0	0	0	0	0	0	0	0	0	0	0	0	0	0	0	0	0	0	0	0	0	0	0	0	0	0	0	0	0	0	0	3	0	0	0	0	0	0	0	0	0	0	0	0	0	0
F82	0	0	0	0	0	0	0	0	0	0	0	0	0	0	0	0	0	0	0	0	0	0	0	0	0	0	0	0	0	0	0	0	0	0	29	0	0	0	0	0	0	0	0	0	0	0	0	0	0
F83	0	0	0	0	0	0	0	0	0	0	0	0	0	0	0	0	0	0	0	0	0	0	0	0	0	0	0	0	0	0	0	0	0	0	0	0	0	0	0	0	0	0	0	0	0	0	0	0	0
F84	0	0	0	0	0	0	0	0	0	0	0	0	0	0	0	0	0	0	0	0	0	0	0	0	0	0	0	0	0	0	0	0	0	0	0	0	0	0	0	0	0	0	0	0	0	0	0	0	0
F85	0	0	0	0	0	0	0	0	0	0	0	0	0	0	0	0	0	0	0	0	0	0	0	0	0	0	0	0	0	0	0	0	0	0	11	0	0	0	0	0	0	0	0	0	0	0	0	0	0
F86	0	0	0	0	0	0	0	0	0	0	0	0	0	0	0	0	0	0	0	0	0	0	0	0	0	0	0	0	0	0	0	0	0	0	40	0	15	0	0	0	0	0	0	0	3	0	0	0	0
F87	0	0	0	0	0	0	0	0	0	0	0	0	0	0	0	0	0	0	0	0	0	0	0	0	0	0	0	0	0	0	0	0	0	0	173	0	0	0	0	0	0	0	0	0	0	11	0	0	0
F88	0	0	0	0	0	0	0	0	0	0	0	0	0	0	0	0	0	0	0	0	0	0	0	0	0	0	0	0	0	0	0	0	0	0	59	0	0	0	0	0	0	0	0	0	0	0	0	0	0
F89	0	0	0	0	0	0	0	0	0	0	0	0	0	0	0	0	0	0	0	0	0	31	0	0	2	0	0	0	0	0	0	0	0	0	0	0	0	0	0	0	0	0	0	0	0	0	0	0	0
F90	0	0	0	0	0	0	0	0	0	0	0	0	0	0	0	0	0	0	0	0	0	0	0	0	0	0	0	5	0	0	0	0	0	0	10	0	0	0	0	0	0	0	0	0	0	0	0	0	0
F91	0	0	0	0	0	0	0	0	0	0	0	0	13	0	0	0	0	0	0	0	0	0	0	0	0	0	0	0	0	0	0	0	0	0	82	0	0	0	0	0	0	0	0	0	0	0	0	0	0
F92	0	0	0	0	0	0	0	0	0	0	0	0	32	0	0	0	0	0	0	0	0	0	0	0	0	0	0	0	0	0	0	0	0	0	0	0	0	0	0	0	0	0	0	0	0	0	0	0	0
F93	0	0	0	0	0	0	0	0	6	0	0	0	0	0	0	0	0	0	0	0	0	0	0	0	0	0	0	23	0	0	0	0	0	0	14	0	0	0	0	0	0	0	0	0	0	28	0	0	0
F94	0	0	0	0	0	0	0	0	0	0	0	2	0	0	0	0	0	0	0	0	0	0	0	0	5	0	0	0	0	0	0	0	0	0	0	0	0	0	0	111	0	0	0	0	0	4	0	0	0
F95	0	0	0	0	0	0	0	0	0	0	0	0	0	0	0	0	0	0	0	0	0	0	0	0	0	0	0	0	0	0	0	0	0	0	0	0	0	0	0	79	0	0	0	0	0	0	0	0	0
F96	0	0	0	0	0	0	0	9	0	0	0	0	0	0	0	0	0	0	0	0	0	8	0	0	0	0	0	0	0	0	0	0	0	0	0	0	0	0	0	0	0	0	0	0	0	0	0	0	0
F97	0	0	0	0	0	0	0	0	0	0	0	0	0	0	0	0	0	0	0	0	0	0	0	0	0	0	0	0	0	0	0	0	0	0	0	0	0	0	0	0	0	0	0	0	0	0	0	0	0
F98	0	0	0	0	0	0	0	0	0	0	0	0	0	0	0	0	0	0	0	0	0	0	0	0	0	0	0	0	0	0	0	0	0	0	0	0	0	0	0	0	0	0	0	0	0	0	0	0	0
F99	0	0	0	0	0	0	0	0	0	0	0	0	0	0	0	0	0	0	0	0	0	0	0	0	0	0	0	0	0	0	0	0	0	0	0	0	0	0	0	0	0	0	0	0	0	0	0	0	0
L01	0	0	0	0	0	0	0	0	0	0	0	0	0	7	0	0	0	0	0	0	0	0	0	0	0	0	0	0	0	0	0	0	0	0	2	0	0	0	0	0	0	0	0	0	0	0	0	0	0
L02	0	0	0	0	0	0	0	0	0	0	0	0	0	0	0	0	0	0	0	0	0	0	0	0	0	0	11	0	0	0	0	0	0	0	0	0	0	0	0	0	0	0	0	12	0	0	0	0	0
L03	0	0	0	0	0	0	0	0	0	0	0	0	0	0	0	0	0	0	0	0	0	0	0	0	0	0	22	0	0	0	0	0	0	0	0	0	0	0	0	0	0	0	0	0	0	0	0	0	0
L04	0	0	0	0	0	0	0	0	0	0	0	0	0	0	0	0	0	0	0	0	0	0	0	0	4	0	2	0	0	0	0	0	0	0	0	0	0	0	0	0	0	0	0	0	0	0	0	0	0
L05	0	0	0	3	0	0	0	0	0	0	0	0	0	0	0	0	0	0	0	0	0	20	0	0	0	0	0	4	0	0	0	0	0	0	0	0	0	0	0	0	0	0	0	0	0	0	0	0	0
L06	0	0	0	0	0	0	0	0	0	0	0	0	0	0	0	0	0	0	0	0	0	10	0	0	0	0	0	0	0	0	0	0	0	0	0	0	0	0	0	0	0	0	0	0	0	0	0	0	0
L07	0	0	0	0	0	0	0	0	0	0	0	0	0	0	0	0	0	0	0	0	0	0	0	0	0	0	0	0	0	0	0	0	0	0	22	0	0	0	0	0	0	0	0	0	0	0	0	0	0
L08	0	0	0	0	0	0	0	0	0	0	0	0	0	0	0	0	0	0	0	0	0	0	0	0	0	0	0	0	0	0	0	0	0	0	0	0	0	0	0	0	0	0	0	0	0	0	0	0	0
L09	0	0	0	0	0	0	0	0	0	0	0	0	0	0	0	0	0	0	0	0	0	0	0	0	0	0	0	0	0	0	0	0	0	0	4	0	0	0	0	0	0	0	0	0	0	0	0	0	0
L10	0	0	0	0	0	0	0	0	0	0	0	0	0	0	0	0	0	0	0	0	0	5	0	0	0	0	0	0	0	0	0	0	0	0	120	0	0	0	0	0	0	0	0	0	0	0	0	0	0
L100	0	0	0	0	0	0	0	0	0	0	0	0	0	0	0	0	0	0	0	0	0	0	0	0	0	0	0	0	0	0	0	0	0	0	0	0	0	0	0	0	0	0	0	0	0	0	0	0	0
L101	0	0	0	0	0	0	0	0	0	0	0	0	0	0	0	0	0	0	0	0	0	0	0	0	0	0	0	0	0	0	0	0	0	0	112	0	0	0	0	0	0	0	0	0	0	24	0	0	0
L102	0	0	0	0	0	0	0	0	0	0	0	0	0	0	0	0	0	0	0	0	0	0	0	0	0	0	0	0	0	0	0	0	0	0	139	0	0	0	0	0	0	0	0	0	0	0	0	0	0
L103	0	0	0	0	0	0	0	0	0	0	0	0	0	0	0	0	0	0	0	0	0	0	0	0	0	3	0	0	0	0	0	0	0	0	0	0	0	0	0	0	0	0	0	0	0	0	0	0	0
L104	0	0	0	0	0	0	0	0	0	0	0	0	0	0	0	0	0	0	0	0	0	0	0	0	0	0	0	0	0	0	0	0	0	0	50	0	0	0	0	0	0	0	0	0	0	0	0	0	0
L105	0	0	0	0	0	0	0	0	0	0	0	0	0	0	0	0	0	0	0	0	0	0	0	0	0	0	0	0	0	0	0	0	0	0	0	0	0	0	0	0	0	0	0	0	0	0	0	0	0
L106	0	0	0	0	0	0	0	0	0	0	0	0	0	0	0	0	0	0	0	0	0	0	0	0	0	0	0	0	0	0	0	0	0	0	7	0	0	0	0	0	0	0	0	0	0	0	0	0	0
L107	0	0	0	0	0	0	0	0	0	0	0	0	8	0	0	0	0	0	0	0	0	0	0	0	0	0	0	0	0	0	0	0	0	0	0	0	0	0	0	0	0	0	0	0	0	0	0	0	0
L108	0	0	0	0	0	0	0	0	0	0	0	0	0	0	0	0	0	0	0	0	0	0	0	0	0	0	0	0	0	0	0	0	0	0	219	0	0	0	0	0	0	0	0	0	0	0	0	0	0
L109	0	0	0	0	0	0	0	0	0	0	0	0	0	0	0	0	0	0	0	0	0	0	0	0	0	0	0	0	0	0	0	0	0	0	0	0	0	0	0	0	0	0	0	0	0	0	0	0	0
L11	0	0	0	0	0	0	0	0	0	0	0	0	0	0	0	0	0	0	0	0	0	4	0	0	0	0	0	0	0	0	0	0	0	0	0	0	0	0	0	0	0	0	0	0	0	0	0	0	0
L110	0	0	0	0	0	0	0	0	0	0	8	0	0	0	0	0	0	0	0	0	0	0	0	0	0	0	0	0	0	0	0	0	0	0	10	0	0	0	0	0	0	0	0	0	0	0	0	0	0
L111	0	0	0	0	0	0	0	0	0	0	0	0	0	0	0	0	0	0	0	0	0	8	0	0	0	0	0	0	0	0	0	0	0	0	0	0	0	0	0	0	0	0	0	0	0	0	0	0	0
L112	0	0	0	0	0	0	0	0	0	0	0	0	0	0	0	0	0	0	0	2	0	0	0	0	0	0	0	0	0	0	0	0	0	0	10	0	0	0	0	0	0	0	0	0	0	0	0	0	0
L113	0	0	0	0	0	0	0	0	0	0	0	0	0	0	0	0	0	0	0	0	0	0	0	0	0	0	0	0	0	0	0	0	0	0	0	0	0	0	0	0	0	0	0	0	0	0	0	0	0
L114	0	0	0	2	0	0	0	0	0	0	0	0	0	0	0	0	0	0	0	0	0	0	0	0	0	0	0	0	0	0	0	0	0	0	0	0	0	0	0	0	0	0	0	0	0	0	0	0	0
L115	0	0	0	0	0	0	0	0	0	0	0	0	0	0	0	0	0	0	0	0	0	0	0	0	0	0	0	0	0	0	0	0	0	0	0	0	0	0	0	0	0	0	0	0	0	0	0	0	0
L116	0	0	0	0	0	0	0	0	0	0	0	0	0	0	0	0	0	0	0	0	0	0	0	0	0	98	0	0	0	0	0	0	0	0	0	0	0	0	0	0	0	0	0	0	42	0	0	0	0
L117	0	0	0	0	0	0	0	0	0	0	0	0	0	0	0	0	0	0	0	0	0	0	0	0	0	13	0	0	0	0	0	0	0	0	0	0	0	0	0	0	0	0	0	0	0	0	0	0	0
L118	0	0	0	0	0	0	0	0	0	0	0	0	0	0	0	0	0	0	0	0	0	0	0	0	0	0	0	0	0	0	0	0	0	0	42	0	0	0	0	0	0	0	0	0	0	0	0	0	0
L119	0	0	0	0	0	0	0	0	0	0	0	0	4	0	0	0	0	0	0	0	0	0	0	0	0	0	0	0	0	0	0	0	0	0	0	0	0	0	0	0	0	0	0	0	0	0	0	0	0
L12	0	0	0	0	0	0	0	0	0	0	0	0	0	0	0	0	0	0	0	0	0	0	0	0	0	0	0	0	0	0	0	0	0	0	39	0	0	0	0	0	0	0	0	0	0	0	0	0	0
L120	0	0	0	0	0	0	0	0	0	0	0	0	0	0	0	0	0	0	0	0	0	0	0	0	0	0	0	0	0	0	0	0	0	0	0	0	0	0	0	0	0	0	0	0	0	0	0	0	0
L121	0	0	0	0	0	0	0	0	0	0	0	0	0	0	0	0	0	0	0	0	0	0	0	0	0	3	0	0	0	0	0	0	0	0	0	0	0	0	0	22	0	0	0	0	0	0	0	0	0
L122	0	0	0	0	0	0	0	0	0	0	0	0	0	0	0	0	0	0	0	0	0	0	0	0	0	0	0	0	0	0	0	0	0	0	36	0	0	0	0	0	0	0	0	0	0	0	0	0	0
L123	0	0	0	0	0	0	0	0	0	0	0	0	0	0	0	0	0	0	0	0	0	0	0	0	0	0	0	0	0	0	0	0	0	0	28	0	0	0	0	0	0	0	0	2	0	4	0	0	0
L124	0	0	0	0	0	0	0	0	0	0	0	0	0	0	0	0	0	0	0	0	0	0	0	0	0	7	0	0	0	0	0	0	0	0	0	0	0	0	0	0	0	0	0	0	0	0	0	0	0
L125	0	0	0	0	0	0	0	0	0	0	0	0	0	0	0	0	0	0	0	0	0	0	0	0	0	0	0	0	0	0	0	0	0	0	0	0	0	0	0	0	0	0	0	53	0	0	0	0	0
L126	0	0	0	0	0	0	0	0	0	0	0	0	0	0	0	0	0	0	0	0	0	0	0	0	0	0	0	0	0	0	0	0	0	0	0	0	0	0	0	0	0	0	0	0	0	0	0	0	0
L127	0	0	0	0	0	0	0	0	0	0	0	0	13	0	0	0	0	0	0	0	0	0	0	0	0	0	0	0	0	0	0	0	0	0	88	0	0	0	0	0	0	0	0	0	0	0	0	0	0
L128	0	0	0	0	0	0	0	0	0	0	0	0	0	0	0	0	0	0	0	0	0	0	0	0	0	0	0	0	0	0	0	0	0	0	28	0	0	0	0	0	0	0	0	0	0	0	0	0	0
L129	0	0	0	0	0	0	0	0	0	0	0	0	0	0	0	0	0	0	0	0	0	0	0	0	0	0	0	0	0	0	0	0	0	0	0	0	0	0	0	0	0	0	0	0	0	0	0	0	0
L13	0	0	0	0	0	0	0	0	0	0	0	0	0	0	0	0	0	0	0	0	0	0	0	0	0	0	0	0	0	0	0	0	0	0	0	0	0	0	0	0	0	0	0	0	0	0	0	0	0
L14	0	0	0	0	0	0	0	0	0	0	0	0	4	0	0	0	0	0	0	0	0	7	0	0	0	0	0	0	0	0	0	0	0	0	0	0	0	0	0	0	0	0	0	0	0	0	0	0	0
L15	0	0	0	0	0	0	0	4	0	0	0	0	0	0	0	0	0	0	0	0	0	1096	0	0	0	0	0	0	0	0	0	0	0	0	10	0	0	0	0	0	0	0	0	0	0	0	0	0	0
L16	0	0	0	0	0	0	0	0	0	0	0	0	0	0	0	0	0	0	0	0	0	88	0	0	0	0	0	0	0	0	0	0	0	0	15	0	0	0	0	0	0	0	0	0	0	0	0	0	0
L17	0	0	0	0	0	0	0	0	0	0	0	0	0	0	0	0	0	0	0	0	0	0	0	0	0	0	0	0	0	0	0	0	0	0	0	0	0	0	0	0	0	0	0	0	0	0	0	0	0
L18	0	0	0	0	0	0	0	0	0	0	0	0	0	0	0	0	0	0	0	0	0	4	0	0	0	0	0	0	0	0	0	0	0	0	0	0	0	0	0	0	0	0	0	0	0	0	0	0	0
L19	0	0	0	0	0	0	0	0	0	0	0	0	0	0	0	0	0	0	0	0	0	0	0	0	0	0	30	0	0	0	0	0	0	0	0	0	0	0	0	0	0	0	0	0	0	0	0	0	0
L20	0	0	0	0	0	0	0	0	0	0	0	0	0	0	0	0	0	0	0	0	0	0	0	0	0	0	0	0	0	0	0	0	0	0	23	0	0	0	0	0	0	0	0	0	0	0	0	0	0
L21	0	0	0	0	0	0	0	0	0	0	0	0	0	0	0	0	0	0	0	0	0	0	0	0	0	0	0	0	0	0	0	0	0	0	3	0	0	0	0	0	0	0	0	0	0	0	0	0	0
L22	0	0	0	0	0	0	0	0	0	0	0	0	0	0	0	0	0	0	0	0	0	0	0	0	0	0	0	0	0	0	0	0	0	0	0	0	0	0	0	0	0	0	0	0	0	0	0	0	0
L23	0	0	0	0	0	0	0	0	0	0	0	0	0	0	0	0	0	0	0	0	0	0	0	0	0	0	0	0	0	0	0	0	0	0	15	0	0	0	0	0	0	0	0	0	0	0	0	0	0
L24	0	0	0	0	0	0	0	0	0	0	0	0	0	0	0	0	0	0	0	0	0	6	0	0	0	0	0	0	0	0	0	0	0	0	56	0	0	0	0	0	0	0	0	0	0	0	0	0	0
L25	0	0	0	0	0	0	0	0	0	0	0	0	0	0	0	0	0	0	0	0	0	0	0	0	0	50	0	0	0	0	0	0	0	0	0	0	0	0	0	0	0	0	0	0	0	0	0	0	0
L26	0	0	0	0	0	0	0	0	0	0	0	0	0	0	0	0	0	0	0	0	0	0	0	0	0	3	0	0	0	0	0	0	0	0	0	0	0	0	0	0	0	0	0	2	0	0	0	0	0
L27	0	0	0	0	0	0	0	0	0	0	0	0	0	0	0	0	0	0	0	0	0	19	0	0	0	0	0	0	0	0	0	0	0	0	43	0	0	0	0	0	0	0	0	0	0	32	0	0	0
L28	0	0	0	0	0	0	0	0	0	0	0	0	0	0	0	0	0	0	0	0	0	0	0	0	0	0	0	0	0	0	0	0	0	0	39	0	0	0	0	0	0	0	0	0	0	0	0	0	0
L29	0	0	0	0	0	0	0	0	0	0	0	0	0	0	0	0	0	0	0	0	0	4	0	0	0	0	0	0	0	0	0	0	0	0	6	0	0	0	0	16	0	0	0	0	0	0	0	0	0
L30	0	0	0	0	0	0	0	0	0	0	0	0	0	0	0	0	0	0	0	0	0	0	0	0	0	0	0	0	0	0	0	0	0	0	8	0	0	0	0	17	0	0	0	0	0	0	0	0	0
L31	0	0	0	0	0	0	0	0	0	0	0	0	0	0	0	0	0	0	0	0	0	0	0	0	0	31	0	0	0	0	0	0	0	0	0	0	0	0	0	0	0	0	0	0	0	0	0	0	0
L32	0	0	0	0	0	0	0	0	0	0	0	0	0	0	0	0	0	0	0	0	0	0	0	0	0	0	0	0	0	0	0	0	0	0	0	0	0	0	0	0	0	0	0	0	0	0	0	0	0
L33	0	0	0	0	0	0	0	0	0	0	0	0	0	0	0	0	0	0	0	0	0	0	0	0	0	0	0	0	0	0	0	0	0	0	39	0	0	0	0	0	0	0	0	0	0	0	0	0	0
L34	0	0	0	0	0	0	0	0	0	0	0	0	0	0	0	0	0	0	0	0	0	0	0	0	0	0	0	0	0	0	0	0	0	0	0	0	0	0	0	0	0	0	0	0	0	0	0	0	0
L35	0	0	0	0	0	0	0	0	0	0	0	0	0	0	0	0	0	0	0	0	0	0	0	0	17	0	0	0	0	0	0	0	0	0	87	0	0	0	0	68	0	0	0	0	0	0	0	0	0
L36	0	0	0	0	0	0	0	0	0	0	0	0	2	0	0	0	0	0	0	0	0	0	0	0	0	0	0	0	0	0	0	0	0	0	23	0	0	0	0	0	0	0	0	0	0	0	0	0	0
L37	0	0	0	0	0	0	0	0	0	0	0	0	0	0	0	0	0	0	0	0	0	0	0	0	0	2	0	0	0	0	0	0	0	0	9	0	0	0	0	0	0	0	0	0	0	0	0	0	0
L38	0	0	0	0	0	0	0	0	0	0	0	0	0	0	0	0	0	0	0	0	0	0	0	0	0	0	0	38	0	0	0	0	0	0	53	0	0	0	0	0	0	0	0	0	0	0	0	0	0
L39	0	0	0	0	0	0	0	0	0	0	0	0	0	0	0	0	0	0	0	0	0	0	0	0	0	0	0	0	0	0	0	0	0	0	27	0	0	0	0	0	0	0	0	0	0	0	0	0	0
L40	0	0	0	0	0	0	0	0	0	0	0	0	0	0	0	0	0	0	0	0	0	3	0	0	0	0	0	0	0	0	0	0	0	0	90	0	0	0	0	0	0	0	0	0	0	0	0	0	0
L41	0	0	0	0	0	0	0	0	0	0	0	0	0	0	0	0	0	0	0	0	0	0	0	0	0	0	4	0	0	0	0	0	0	0	48	0	0	0	0	0	0	0	0	0	0	0	0	0	0
L42	0	0	0	0	0	0	0	0	0	0	0	0	0	0	0	0	0	0	0	0	0	0	0	0	0	0	0	0	0	0	0	0	0	0	43	0	0	0	0	0	0	0	0	0	0	0	0	0	0
L43	0	0	0	0	0	0	0	0	0	0	0	0	0	0	0	0	0	0	0	0	0	0	0	0	0	0	0	0	0	0	0	0	0	0	41	0	0	0	0	0	0	0	0	0	0	0	0	0	0
L44	0	0	0	0	0	0	0	0	0	0	0	0	0	0	0	0	0	0	0	0	0	0	0	0	0	0	0	0	0	0	0	0	0	0	0	0	0	0	0	0	0	0	0	0	0	0	0	0	0
L45	0	0	0	0	0	0	0	0	0	0	0	0	0	0	0	0	0	0	0	0	0	0	0	0	0	0	0	0	0	0	0	0	0	0	0	0	0	0	0	0	0	0	0	0	0	0	0	0	0
L46	0	0	0	0	0	0	0	0	0	0	0	0	0	0	0	0	0	0	0	0	0	0	0	0	0	0	0	0	0	0	0	0	0	0	41	0	0	0	0	0	0	0	0	0	0	0	0	0	0
L47	0	0	0	0	0	0	0	0	0	0	0	0	0	0	0	0	0	0	0	0	0	0	0	0	0	0	0	0	0	0	0	0	0	0	42	0	0	0	0	0	0	0	0	0	0	0	0	0	0
L48	0	0	0	0	0	0	0	0	0	0	0	0	5	0	0	0	0	0	0	0	0	0	0	0	0	0	0	0	0	0	0	0	0	0	67	0	0	0	0	0	0	0	0	0	0	0	0	0	0
L49	0	0	0	2	0	0	0	0	0	0	0	0	0	0	0	0	0	0	0	0	0	0	0	0	0	0	0	0	0	0	0	0	0	0	52	0	0	0	0	0	0	0	0	0	0	0	0	0	0
L50	0	0	0	0	0	0	0	0	0	0	0	0	0	0	0	0	0	0	0	0	0	0	0	0	7	0	0	0	0	0	0	0	0	0	27	0	0	0	0	0	0	0	0	0	0	0	0	0	0
L51	0	0	0	0	0	0	0	0	0	0	0	0	0	0	0	0	0	0	0	0	0	0	0	0	0	0	0	0	0	0	0	0	0	0	1389	0	0	0	0	0	0	0	0	0	0	0	0	0	0
L52	0	0	0	0	0	0	0	0	0	0	0	0	0	0	0	0	0	0	0	0	0	9	0	0	0	0	0	0	0	0	0	0	0	0	381	0	0	0	0	0	0	0	0	0	0	0	0	0	0
L53	0	0	0	0	0	0	0	0	0	0	0	0	0	0	0	0	0	0	0	0	0	0	0	0	0	0	0	0	0	0	0	0	0	0	0	0	0	0	0	0	0	0	0	0	0	0	0	0	0
L54	0	0	0	0	0	0	0	0	0	0	0	0	0	0	0	0	0	0	0	0	0	0	0	0	0	0	0	0	0	0	0	0	0	0	4	0	0	0	0	0	0	0	0	0	0	0	0	0	0
L55	0	0	0	0	0	0	0	0	0	0	0	0	3	0	0	0	0	0	0	0	0	0	0	0	0	0	0	0	0	0	0	0	0	0	0	0	0	0	0	0	0	0	0	0	0	0	0	0	0
L56	0	0	0	0	0	0	0	0	0	0	0	0	4	0	0	0	0	0	0	0	0	0	0	0	0	0	0	0	0	0	0	0	0	0	0	0	0	0	0	0	0	0	0	0	0	0	0	0	0
L57	0	0	0	0	0	0	0	0	0	0	0	0	4	0	0	0	0	0	0	0	0	0	0	0	0	0	0	0	0	0	0	0	0	0	0	0	0	0	0	0	0	0	0	0	0	0	0	0	0
L58	0	0	0	7	0	0	0	0	0	0	0	0	16	0	0	0	0	0	0	0	0	0	0	0	0	0	0	0	0	0	0	0	0	0	0	0	0	0	0	0	0	0	0	0	0	0	0	0	0
L59	0	0	0	0	0	0	0	0	0	0	0	0	0	0	0	0	0	0	0	0	0	0	0	0	0	0	0	0	0	0	0	0	0	0	0	0	0	0	0	0	0	0	0	0	0	0	0	0	0
L60	0	0	0	4	0	0	0	0	0	0	0	0	280	0	0	0	0	0	0	0	0	0	0	0	0	0	0	0	0	0	0	0	0	0	0	0	0	0	0	0	0	0	0	0	0	0	0	0	0
L61	0	0	0	3	0	0	0	0	0	0	0	0	7	0	0	0	0	0	0	0	0	0	0	0	0	0	0	0	0	0	0	0	0	0	0	0	0	0	0	0	0	0	0	0	0	0	0	0	0
L62	0	0	0	0	0	0	0	0	0	0	0	0	0	0	0	0	0	0	0	0	0	0	0	0	0	0	0	0	0	0	0	0	0	0	0	0	0	0	0	0	0	0	0	0	0	0	0	0	0
L63	0	0	0	0	0	0	0	0	0	0	0	0	0	0	0	0	0	0	0	0	0	0	0	0	0	0	0	0	0	0	0	0	0	0	65	0	0	0	0	0	0	0	0	0	0	0	0	0	0
L64	0	0	0	0	0	0	0	0	0	0	0	0	7	0	0	0	0	0	0	0	0	23	0	0	0	0	15	0	0	0	0	0	0	0	0	0	0	0	0	0	0	0	0	0	0	0	0	0	0
L65	0	0	0	0	0	0	0	0	0	0	0	0	0	0	0	0	0	0	0	8	0	16	0	0	0	0	69	0	0	0	0	0	0	0	0	0	0	0	0	0	0	0	0	0	0	0	0	0	0
L66	0	0	0	0	0	0	0	0	0	0	0	0	0	0	0	0	0	0	0	0	0	6	0	0	0	0	0	0	0	0	0	0	0	0	0	0	0	0	0	0	0	0	0	0	0	4	0	0	0
L67	0	0	0	0	0	0	0	0	0	0	0	0	0	0	0	0	0	0	0	0	0	7	0	0	13	0	0	0	0	0	0	0	0	0	0	0	0	0	0	0	0	0	0	0	0	0	0	0	0
L68	0	0	0	0	0	0	0	0	0	0	0	0	0	0	0	0	0	0	0	0	0	0	0	0	0	0	0	0	0	0	0	0	0	0	5	0	0	0	0	0	0	0	0	0	0	0	0	0	0
L69	0	0	0	0	0	0	0	0	0	0	0	0	0	0	0	0	0	0	0	0	0	6	0	0	0	0	0	0	0	0	0	0	0	0	0	0	0	0	0	0	0	0	0	0	0	0	0	0	0
L70	0	0	0	0	0	0	0	0	0	0	0	0	0	0	0	0	0	0	0	0	0	20	0	0	0	0	26	0	0	2	0	0	0	0	0	0	0	0	0	0	0	0	0	0	0	0	0	0	0
L71	0	0	0	2	0	0	0	0	0	0	0	0	0	0	0	0	0	0	0	0	0	12	0	0	0	0	0	0	0	0	0	0	0	0	0	0	0	0	0	0	0	0	0	0	0	0	0	0	0
L72	0	0	0	3	0	0	0	0	0	0	0	0	6	0	0	0	0	0	0	0	0	25	0	0	0	0	0	0	0	0	0	0	0	0	0	0	0	0	0	0	0	0	0	0	0	0	0	0	0
L73	0	0	0	164	0	0	0	0	0	0	0	0	0	0	0	0	0	0	0	0	0	12	0	0	0	0	0	0	0	0	0	0	0	0	0	0	0	0	0	4	0	0	0	0	0	0	0	0	0
L74	0	0	0	0	0	0	0	0	0	0	0	0	0	0	0	0	0	0	0	0	0	4	0	0	0	0	0	0	0	0	0	0	0	0	0	0	0	0	0	0	0	0	0	0	0	0	0	0	0
L75	0	0	0	0	0	0	0	0	0	0	0	0	0	0	0	0	0	0	0	0	0	13	0	0	0	0	0	0	0	0	0	0	0	0	75	0	0	0	0	0	0	0	0	0	0	0	0	0	0
L76	0	0	0	3	0	0	0	0	0	0	0	0	0	0	0	0	0	0	0	0	0	266	0	0	0	3	4	0	0	38	0	0	0	0	0	0	0	0	0	0	0	0	0	0	0	0	0	0	0
L77	0	0	0	9	0	0	0	0	0	0	0	0	0	0	0	0	0	0	0	0	0	2	0	0	0	0	0	0	0	0	0	0	0	0	0	0	0	0	0	13	0	0	0	0	0	0	0	0	0
L78	0	0	0	0	0	0	0	0	0	0	0	0	47	0	0	0	0	0	0	0	0	0	0	0	0	2	0	0	0	0	0	0	0	0	17	0	0	0	0	0	0	0	0	0	0	0	0	0	0
L79	0	0	0	0	0	0	0	0	0	0	0	0	0	0	0	0	0	0	0	0	0	0	0	0	0	0	0	0	0	0	0	0	0	0	0	0	0	0	0	0	0	0	0	0	0	0	0	0	0
L80	0	0	0	0	0	0	0	0	0	0	0	0	0	0	0	0	0	0	0	0	0	2	0	0	0	0	0	0	0	0	0	0	0	0	0	0	0	0	0	0	0	0	0	0	0	0	0	0	0
L81	0	0	0	0	0	0	0	0	0	0	0	0	0	0	0	0	0	0	0	0	0	0	0	0	0	0	0	0	0	0	0	0	0	0	0	0	0	0	0	0	0	0	0	0	0	0	0	0	0
L82	0	0	0	0	0	0	0	0	0	0	0	0	3	0	0	0	0	0	0	0	0	0	0	0	0	0	0	0	0	0	0	0	0	0	19	0	0	0	0	0	0	0	0	0	0	0	0	0	0
L83	0	0	0	0	0	0	0	0	0	0	0	0	8	0	0	0	0	0	0	0	0	116	0	0	0	0	0	0	0	0	0	0	0	0	0	0	0	0	0	0	0	0	0	0	0	0	0	0	0
L84	0	0	0	2	0	0	0	0	0	0	0	0	0	0	0	0	0	0	0	0	0	8	0	0	0	0	0	0	0	0	0	0	0	0	0	0	0	0	0	0	0	0	0	0	0	0	0	0	0
L85	0	0	0	0	0	0	0	0	0	0	0	0	0	0	0	0	0	0	0	0	0	0	0	0	0	0	0	0	0	0	0	0	0	0	0	0	0	0	0	0	0	0	0	0	0	0	0	0	0
L86	0	0	0	0	0	0	0	0	0	0	0	0	0	0	0	0	0	0	0	0	0	0	0	0	0	0	0	0	0	0	0	0	0	0	40	0	0	0	0	0	0	0	0	0	0	0	0	0	0
L87	0	0	0	0	0	0	0	0	0	0	0	0	0	0	0	0	0	0	0	0	0	0	0	0	0	0	0	0	0	0	0	0	0	0	9	0	0	0	0	0	0	0	0	0	0	0	0	0	0
L88	0	0	0	0	0	0	0	0	0	0	0	0	0	0	0	0	0	0	0	246	0	0	0	0	0	0	9	0	0	0	0	0	0	0	5	0	0	0	0	0	0	0	0	0	0	0	0	0	0
L89	0	0	0	0	0	0	0	0	0	0	0	0	0	0	0	0	0	0	0	2	0	0	0	0	0	0	0	0	0	0	0	0	0	0	35	0	0	0	0	0	0	0	0	0	0	0	0	0	0
L90	0	0	0	0	0	0	0	0	0	0	0	0	0	0	0	0	0	0	0	0	0	0	0	0	0	0	0	0	0	0	0	0	0	0	0	0	0	0	0	0	0	0	0	0	0	0	0	0	0
L91	0	0	0	0	0	0	0	0	0	0	0	0	0	0	0	0	0	0	0	0	0	0	0	0	0	0	0	0	0	0	0	0	0	0	0	0	0	0	0	0	0	0	0	0	0	0	0	0	0
L92	0	0	0	2	0	0	0	0	0	0	0	0	0	0	0	0	0	0	0	2	0	0	0	0	0	0	0	0	0	0	0	0	0	0	4	0	0	0	0	0	0	0	0	0	0	0	0	0	0
L93	0	0	0	0	0	0	0	0	0	0	0	0	0	0	0	0	0	0	0	3	0	0	0	0	0	0	0	0	0	0	0	0	0	0	0	0	0	0	0	0	0	0	0	0	0	0	0	0	0
L94	0	0	0	0	0	0	0	0	0	0	0	0	0	0	0	0	0	0	0	0	0	0	0	0	0	2	0	0	0	0	0	0	0	0	0	0	0	0	0	0	0	0	0	0	0	0	0	0	0
L95	0	0	0	0	0	0	0	0	0	0	0	0	11	0	0	0	0	0	0	9	0	0	0	0	0	0	0	0	0	0	0	0	0	0	0	0	0	0	0	0	0	0	0	0	0	0	0	0	0
L96	0	0	0	0	0	0	0	0	0	0	0	0	0	0	0	0	0	0	0	0	0	0	0	0	0	0	0	0	0	0	0	0	0	0	0	0	0	0	0	0	0	0	0	0	0	0	0	0	0
L97	0	0	0	0	0	0	0	0	0	0	0	0	0	0	0	0	0	0	0	0	0	0	0	0	0	0	0	0	0	0	0	0	0	0	22	0	0	0	0	0	0	0	0	0	0	0	0	0	0
L98	0	0	0	0	0	0	0	0	0	0	0	0	0	0	0	0	0	0	0	0	0	0	0	0	0	0	0	0	0	0	0	0	0	0	40	0	0	0	0	0	0	0	0	0	0	0	0	0	0
L99	0	0	0	0	0	0	0	0	0	0	0	0	0	0	0	0	0	0	0	0	0	8	0	0	0	0	0	0	0	0	0	0	0	0	0	0	0	0	0	0	0	0	0	0	0	0	0	0	0
OB01	0	0	0	0	0	0	0	0	0	0	0	0	3	0	0	0	0	0	0	0	0	0	0	0	0	0	0	0	0	0	0	0	0	0	11	0	10	0	0	0	0	0	0	0	0	0	0	0	0
OB02	0	0	0	0	0	0	0	0	0	0	0	0	1904	0	0	0	0	0	0	0	0	0	0	0	0	0	13	0	0	0	0	0	0	0	0	0	0	0	0	0	0	0	0	0	0	0	0	0	0
OB03	0	0	0	0	0	0	0	0	0	0	0	0	0	0	0	0	0	0	0	0	0	0	0	0	0	0	0	0	0	0	0	0	0	0	0	0	0	0	0	0	0	0	0	0	0	0	0	0	0
OB04	0	0	0	0	0	0	0	0	76	0	0	0	17	0	0	0	0	0	0	0	0	0	0	0	0	0	0	0	0	0	0	0	0	0	0	0	0	0	0	0	0	0	0	0	0	0	0	0	2
OB05	0	0	0	0	0	0	0	0	0	0	0	0	0	0	0	0	0	0	0	0	0	0	0	0	0	0	0	0	0	0	0	0	0	0	0	0	0	0	0	0	0	0	0	0	0	0	0	0	0
OB06	0	0	0	0	0	0	0	0	0	0	0	0	9	0	0	0	0	0	0	0	0	0	0	0	0	0	0	0	0	0	0	0	0	0	0	0	0	0	0	0	0	0	0	0	0	0	0	0	0
OB07	0	0	0	0	0	0	0	0	0	0	0	0	2	0	0	0	0	0	0	0	0	0	0	0	0	2	0	0	0	0	0	0	0	0	0	0	0	0	0	0	0	0	0	0	0	0	0	0	0
OB08	0	0	0	0	0	0	0	0	0	0	0	0	0	0	0	0	0	0	0	0	0	0	0	0	0	0	0	0	0	0	0	0	0	0	0	0	0	0	0	0	0	0	0	0	0	0	0	0	0
OB09	0	0	0	0	0	0	0	0	0	0	0	0	7	0	0	0	0	0	0	0	0	0	0	0	0	0	2	0	0	0	0	0	0	0	10	0	0	0	0	0	0	0	0	0	0	0	0	0	0
OB10	0	0	0	0	0	0	0	0	0	0	0	0	0	0	0	0	0	0	0	0	0	0	3	0	0	0	9	0	0	0	0	0	0	0	0	0	0	0	0	0	0	0	0	0	0	0	0	0	0
OB100	0	0	0	4	0	0	0	0	0	0	0	0	0	0	0	0	0	0	0	23	0	0	0	0	0	0	0	0	0	0	0	0	0	0	0	0	0	0	0	0	0	0	0	0	0	0	0	0	0
OB101	0	0	0	0	0	0	0	0	0	0	0	0	9	0	0	0	0	0	0	5	0	0	0	0	0	11	0	0	0	0	0	0	0	0	0	0	0	0	0	0	0	0	0	0	0	0	0	0	0
OB102	0	0	0	0	0	0	0	0	0	0	0	0	0	0	0	0	0	0	0	3	0	0	0	0	0	0	0	0	0	0	0	0	0	0	0	0	0	0	0	0	0	0	0	0	0	0	0	0	0
OB103	0	0	0	0	0	0	0	0	0	0	0	0	10	0	0	0	0	0	0	5	0	0	0	0	0	10	0	0	0	0	0	0	0	0	0	0	0	0	0	0	0	0	0	0	0	0	0	0	0
OB104	0	0	0	0	0	0	0	0	0	0	0	0	100	0	0	0	0	0	0	639	0	0	0	0	0	0	0	0	0	0	0	0	0	0	0	0	0	0	0	0	0	0	0	0	0	0	0	0	0
OB105	0	0	0	433	0	0	0	0	0	0	0	0	328	0	0	0	0	0	0	18	0	0	0	0	0	0	2	0	0	41	0	0	0	0	0	0	0	0	0	0	0	0	0	0	0	0	0	0	0
OB106	0	0	0	3	0	0	0	0	0	0	0	0	105	0	0	0	0	0	0	0	0	0	0	0	0	0	0	0	0	0	0	0	0	0	0	0	0	0	0	0	0	0	0	0	0	0	0	0	0
OB107	0	0	0	0	0	0	0	0	0	0	0	0	22	0	0	0	0	0	0	4	0	0	0	0	0	0	0	0	0	0	0	0	0	0	0	0	0	0	0	0	0	0	0	0	0	0	0	0	0
OB108	0	0	0	0	0	0	0	0	0	0	0	0	0	0	0	0	0	0	0	0	0	0	0	0	0	0	0	0	0	0	0	0	0	0	0	0	0	0	0	0	0	0	0	0	0	0	0	0	0
OB109	0	0	0	0	0	0	0	0	0	0	0	0	0	0	0	0	0	0	0	0	0	0	0	0	0	0	0	0	0	0	0	0	0	0	0	0	0	0	0	0	0	0	0	0	0	0	0	0	0
OB11	0	0	0	0	0	0	0	0	0	0	31	0	145	0	0	0	0	0	0	0	0	0	0	0	0	0	9	0	0	0	0	0	0	0	3	0	0	0	0	0	0	0	0	0	0	0	0	0	0
OB110	0	0	0	0	0	0	0	0	0	0	0	0	0	0	0	0	5	0	0	7	0	0	0	0	0	0	0	0	0	0	0	0	0	0	0	0	0	0	0	0	0	0	0	0	0	0	0	0	0
OB111	0	0	0	0	0	0	0	0	0	0	0	0	0	0	0	0	0	0	0	0	0	0	0	0	0	0	0	0	0	0	0	0	0	0	0	0	0	0	0	0	0	0	0	0	0	0	0	0	0
OB112	0	0	0	0	0	0	0	0	0	0	0	0	0	0	0	0	0	0	0	2	0	0	0	0	0	0	0	0	0	0	0	0	0	0	0	0	0	0	0	0	0	0	0	0	0	0	0	0	0
OB12	0	0	0	0	0	0	0	0	0	0	0	0	200	0	0	0	0	0	0	0	0	0	0	0	0	0	0	0	0	0	0	0	0	0	0	0	0	0	0	0	0	0	0	0	0	0	0	0	0
OB13	0	0	0	0	0	0	0	0	0	0	0	0	0	0	0	0	0	0	0	0	0	3	0	0	0	0	0	0	0	0	0	0	0	0	0	0	0	0	0	0	0	0	0	0	0	0	0	0	0
OB14	0	0	0	0	0	0	0	0	0	0	0	0	0	0	0	0	0	0	0	0	0	0	0	0	0	0	0	0	0	0	0	0	0	0	3	0	0	0	0	0	0	0	0	0	0	0	0	0	0
OB15	0	0	0	0	0	0	0	3	0	0	0	13	0	0	0	0	0	0	0	0	0	0	12	0	0	0	3	0	0	0	0	0	0	0	4	0	0	0	0	0	0	0	0	0	0	0	0	0	0
OB16	0	0	0	0	0	0	0	0	0	0	0	0	4	0	0	0	0	0	0	0	0	0	0	0	0	0	0	0	0	0	0	0	0	0	0	0	0	0	0	0	0	0	0	0	0	0	0	0	0
OB17	0	0	0	0	0	0	0	0	0	0	0	0	0	0	0	0	0	0	0	0	0	0	0	0	0	0	0	0	0	0	0	0	0	0	0	0	0	0	0	0	0	0	0	0	0	0	0	0	0
OB18	0	0	0	0	0	0	0	2	0	0	0	0	0	0	0	0	0	0	0	0	0	18	0	0	0	0	3	0	0	0	0	0	0	0	0	0	0	0	0	0	0	0	0	0	0	0	0	0	0
OB19	0	0	0	0	0	0	0	0	0	0	0	0	0	0	0	0	0	0	0	0	0	0	0	0	0	0	0	0	0	0	0	0	0	0	0	0	0	0	0	0	0	0	0	0	0	0	0	0	0
OB21	0	0	0	0	0	0	0	0	0	0	0	0	0	0	0	0	0	0	0	0	0	0	0	0	0	0	0	0	0	0	0	0	0	0	17	0	17	0	0	0	0	0	0	0	0	0	0	0	0
OB22	0	0	0	0	0	0	0	0	0	0	0	0	0	0	0	0	0	0	0	0	0	0	0	0	0	0	0	0	0	0	0	0	0	0	0	0	0	0	0	0	0	0	0	0	0	0	0	0	0
OB23	0	0	0	0	0	0	0	0	0	0	0	0	0	0	0	0	0	0	0	0	0	0	0	0	0	0	0	0	0	0	0	0	0	0	0	0	0	0	0	0	0	0	0	0	0	0	0	0	0
OB24	0	0	0	0	0	0	0	0	0	0	0	0	0	0	0	0	0	0	0	0	0	0	0	0	0	0	0	0	0	0	0	0	0	0	18	0	0	0	0	0	0	0	0	0	0	0	0	0	0
OB25	0	0	0	0	0	0	0	0	0	0	0	0	0	0	0	0	0	0	0	0	0	0	0	0	0	0	0	0	0	0	0	0	0	0	0	0	0	0	0	0	0	0	0	0	0	0	0	0	0
OB26	0	0	0	9	0	0	0	0	0	0	0	0	0	0	0	0	0	0	0	0	0	0	0	0	0	0	0	0	0	0	0	0	0	0	0	0	0	0	0	0	0	0	0	0	0	0	0	0	0
OB27	0	0	0	0	0	0	0	0	0	0	0	0	5	0	0	0	0	0	0	0	0	0	0	0	0	0	0	0	0	0	0	0	0	0	0	0	0	0	0	0	0	0	0	0	0	0	0	0	0
OB28	0	0	0	0	0	0	0	0	0	0	0	0	1105	0	0	0	0	0	0	0	0	0	0	0	0	0	0	0	0	0	0	0	0	0	0	0	0	0	0	0	0	0	0	0	0	0	0	0	0
OB29	0	0	0	0	0	0	0	0	0	0	0	0	0	0	0	0	0	0	0	0	0	0	0	0	0	0	0	0	0	0	0	0	0	0	0	0	0	0	0	0	0	0	0	0	0	0	0	0	0
OB30	0	0	0	0	0	0	0	0	0	0	0	0	0	0	0	0	0	0	0	0	0	0	0	0	0	2	9	19	0	0	0	0	0	0	0	0	0	0	0	0	0	0	0	0	0	0	0	0	0
OB31	0	0	0	0	0	0	0	0	0	0	0	0	0	0	0	0	0	0	0	0	0	0	0	0	0	0	0	0	0	0	0	0	0	0	0	0	0	0	0	0	0	0	0	0	0	0	0	0	0
OB32	0	0	0	0	0	0	0	0	0	0	0	0	2	0	0	0	0	0	0	0	0	0	0	0	0	0	0	0	0	0	0	0	0	0	0	0	0	0	0	0	0	0	0	0	0	0	0	0	0
OB33	0	0	0	0	0	0	0	63	0	0	0	0	0	0	0	0	0	0	0	0	0	0	0	0	0	0	0	0	0	0	0	0	0	0	0	0	0	0	0	0	0	0	0	0	0	0	0	0	0
OB34	0	0	0	0	0	0	0	10	0	0	0	0	317	0	0	0	0	0	0	0	0	0	0	0	0	0	0	0	0	0	0	0	0	0	0	0	0	0	0	0	0	0	0	0	0	0	0	0	0
OB35	0	0	0	0	0	0	0	0	0	0	0	0	0	0	0	0	0	0	0	0	0	0	0	0	0	16	0	0	0	0	0	0	0	0	0	0	0	0	0	0	0	0	0	0	0	0	0	0	0
OB36	0	0	0	0	0	0	0	0	0	0	0	0	8	0	0	0	0	0	0	0	0	0	0	0	0	0	4	0	0	0	0	0	0	0	0	0	0	0	0	0	0	0	0	0	0	0	0	0	0
OB37	0	0	0	0	0	0	0	0	0	0	0	0	6	0	0	0	0	0	0	0	0	0	0	0	0	0	0	0	0	0	0	0	0	0	0	0	0	0	0	0	0	0	0	0	0	0	0	0	0
OB38	0	0	0	0	0	0	0	0	0	0	0	0	0	0	0	0	0	0	0	0	0	0	0	0	0	0	0	0	0	0	0	0	0	0	0	0	0	0	0	0	0	0	0	0	0	0	0	0	0
OB39	0	0	0	0	0	0	0	25	0	0	0	0	0	0	0	0	0	0	0	0	0	0	0	0	0	0	0	0	0	0	0	0	0	0	0	0	0	0	0	0	0	0	0	0	0	0	0	0	0
OB40	0	0	0	2	0	0	0	0	0	0	0	0	0	0	0	0	0	0	0	0	0	0	0	0	0	0	0	0	0	0	0	0	0	0	0	0	0	0	0	0	0	0	0	0	0	0	0	0	0
OB41	0	0	0	0	0	0	0	0	0	0	0	0	0	0	0	0	0	0	0	0	0	0	0	0	0	0	0	0	0	0	0	0	0	0	0	0	0	0	0	0	0	0	0	0	0	0	0	0	0
OB42	0	0	0	0	0	0	0	0	0	0	0	0	0	0	0	0	0	0	0	0	0	0	0	0	0	0	0	0	0	0	0	0	0	0	0	0	0	0	0	0	0	0	0	0	0	0	0	0	0
OB43	0	0	0	0	0	0	0	0	0	0	0	0	0	0	0	0	0	0	0	0	0	0	0	0	0	0	0	0	0	0	0	0	0	0	0	0	0	0	0	0	0	0	0	0	0	0	0	0	0
OB44	0	0	0	0	0	0	0	0	0	0	0	0	0	0	0	0	0	0	0	0	0	0	0	0	0	4	0	0	0	0	0	0	0	0	0	0	0	0	0	0	0	0	0	0	0	0	0	0	0
OB45	0	0	0	3	0	0	0	0	0	0	0	0	0	0	0	0	0	0	0	0	0	6	0	0	0	0	0	0	0	0	0	0	0	0	0	0	0	0	0	0	0	0	0	0	0	0	0	0	0
OB46	0	0	0	0	0	0	0	0	0	0	0	0	4	0	0	0	0	0	0	0	0	0	0	0	0	0	0	0	0	0	0	0	0	0	0	0	0	0	0	0	0	0	0	0	0	0	0	0	0
OB47	0	0	0	0	0	0	0	0	0	0	0	0	0	0	0	0	0	0	0	0	0	0	0	0	0	0	0	0	0	0	0	0	0	0	0	0	0	0	0	0	0	0	0	0	0	0	0	0	0
OB48	0	0	0	624	0	0	0	0	0	0	0	0	0	0	0	0	0	0	0	0	0	0	0	0	0	0	0	0	0	0	0	0	0	0	0	0	0	0	0	0	0	0	0	0	0	0	0	0	0
OB49	0	0	0	0	0	0	0	0	0	0	0	0	0	0	0	0	0	0	0	0	0	0	0	0	0	0	0	0	0	0	0	0	0	0	3	0	0	0	0	0	0	0	0	0	0	0	0	0	0
OB50	0	0	12	0	0	0	0	9	0	0	40	0	0	0	0	0	0	0	0	0	0	0	0	0	0	0	0	0	0	0	0	0	0	0	0	0	0	0	0	0	0	0	0	0	0	0	0	0	0
OB51	0	0	0	0	0	0	0	0	0	0	0	2	0	0	0	0	0	0	0	0	0	0	0	0	0	0	0	0	0	0	0	0	0	0	0	0	0	0	0	0	0	0	0	0	0	0	0	0	0
OB52	0	0	0	0	0	0	0	0	0	0	0	0	12	0	0	0	0	0	0	0	0	0	0	0	0	0	64	0	0	0	0	0	0	0	0	0	0	0	0	0	0	0	0	0	0	0	0	0	0
OB53	0	0	0	0	0	0	0	0	0	0	0	0	16	0	0	0	0	0	0	0	0	0	0	0	0	0	0	0	0	0	0	0	0	0	0	0	0	0	0	0	0	0	0	0	0	0	0	0	0
OB54	0	0	0	0	0	0	0	0	0	0	0	0	40	0	0	0	0	0	0	0	0	0	0	0	0	0	0	0	0	0	0	0	0	0	2	0	0	0	0	0	0	0	0	0	0	0	0	0	0
OB55	0	0	0	0	0	0	0	0	0	0	0	0	2	0	0	0	0	0	0	0	0	0	0	0	0	0	0	0	0	0	0	0	0	0	0	0	0	0	0	0	0	0	0	0	0	0	0	0	0
OB56	0	0	0	0	0	0	0	0	0	0	0	0	0	0	0	0	0	0	0	0	0	0	0	0	0	0	0	0	0	0	0	0	0	0	0	0	0	0	0	0	0	0	0	0	0	2	0	0	0
OB57	0	0	0	0	0	0	0	0	0	0	0	0	8	0	0	0	0	0	0	0	0	0	0	0	0	2	0	0	0	0	0	0	0	0	23	0	0	0	0	32	0	0	0	0	0	0	0	0	0
OB58	0	0	0	0	0	0	0	21	0	0	0	0	0	0	0	0	0	0	0	0	0	0	0	0	0	0	0	0	0	0	0	0	0	0	11	0	0	0	0	0	0	0	0	0	0	0	0	0	0
OB59	0	0	0	4	0	0	0	0	0	0	0	0	0	0	0	0	0	0	0	0	0	2	0	0	0	0	0	20	0	0	0	0	0	0	0	0	0	0	0	0	0	0	0	0	0	0	0	0	0
OB60	0	0	0	0	0	0	0	0	0	0	0	0	270	0	0	0	0	0	0	0	0	0	0	0	0	0	0	0	0	0	0	0	0	0	6	0	0	0	0	0	0	0	0	0	0	0	0	0	0
OB61	0	0	0	0	0	0	0	0	0	0	0	0	0	0	0	0	0	0	0	0	0	11	0	0	0	0	0	0	0	0	0	0	0	0	2	0	0	0	0	65	0	0	0	0	0	0	0	0	0
OB62	0	0	0	0	0	0	0	0	0	0	0	0	0	0	0	0	0	0	0	0	0	0	0	0	0	0	0	0	0	0	0	0	0	0	0	0	0	0	0	0	0	0	0	0	0	0	0	0	0
OB63	0	0	0	0	0	0	0	0	0	0	0	0	2	0	0	0	0	0	0	0	0	0	0	0	0	2	0	2	0	0	0	0	0	0	0	0	0	0	0	0	0	0	0	0	0	0	0	0	0
OB64	0	0	0	0	0	0	0	0	0	0	0	0	0	0	0	0	0	0	0	0	0	0	0	0	0	0	0	0	0	0	0	0	0	0	0	0	0	0	0	0	0	0	0	0	0	4	0	0	0
OB65	0	0	0	0	0	0	0	0	0	0	0	0	0	0	0	0	0	0	0	0	0	0	0	0	0	0	0	0	0	0	0	0	0	0	0	0	0	0	0	0	0	0	0	0	0	0	0	0	0
OB66	0	0	0	0	0	0	0	0	0	0	0	0	0	0	0	0	0	0	0	0	0	0	0	0	0	0	21	238	0	0	0	0	0	0	0	0	0	0	0	0	0	0	11	0	0	10	0	0	0
OB67	0	0	0	0	0	0	0	0	0	0	0	0	0	0	0	0	0	0	0	0	0	0	0	0	0	0	0	0	0	0	0	0	0	0	2	0	0	0	0	0	0	0	0	0	0	0	0	0	0
OB68	0	0	0	0	0	0	0	0	0	0	0	0	0	0	0	0	0	0	0	0	0	0	0	0	0	0	0	0	0	0	0	0	0	0	0	0	0	0	0	0	0	0	0	0	0	0	0	0	0
OB69	0	0	0	0	0	0	0	0	0	0	0	0	0	0	0	0	0	0	0	0	0	0	0	0	0	0	0	0	0	0	0	0	0	0	0	0	0	0	0	0	0	0	0	0	0	0	0	0	0
OB70	0	0	0	0	0	0	0	0	0	0	0	0	0	0	0	0	0	0	0	0	0	0	0	0	0	0	0	9	0	0	0	0	0	0	28	0	0	0	0	0	0	0	0	36	0	0	0	0	0
OB71	0	0	0	0	0	0	0	0	0	0	0	0	0	0	0	0	0	0	0	0	0	0	0	0	0	0	6	9	0	0	0	0	0	0	12	0	0	0	0	0	0	0	0	0	0	0	0	0	0
OB73	0	0	0	0	0	0	0	0	0	0	0	0	0	0	0	0	0	0	0	0	0	0	0	0	0	15	0	0	0	0	0	0	0	0	250	0	0	0	0	0	0	0	0	0	0	0	0	0	0
OB74	0	0	0	0	0	0	0	11	0	0	0	0	0	0	0	0	0	0	0	0	0	0	0	0	0	0	0	4	0	0	0	0	0	0	0	0	0	0	0	0	0	0	0	0	0	0	0	0	0
OB75	0	0	0	0	0	0	0	0	0	0	0	0	80	0	0	0	0	0	0	0	0	0	0	0	0	3	0	0	0	0	0	0	0	0	6	0	0	0	0	0	0	0	0	0	0	0	0	0	0
OB76	0	0	0	0	0	0	0	0	0	0	0	0	5	0	0	0	0	0	0	0	0	0	0	0	0	0	0	0	0	0	0	0	0	0	0	0	0	0	0	0	0	0	0	0	0	5	0	0	0
OB77	0	0	0	0	0	0	0	0	0	0	0	0	3	0	0	0	0	0	0	0	0	0	0	0	0	0	0	0	0	0	0	0	0	0	61	0	0	0	0	0	0	0	0	0	0	0	0	0	0
OB78	0	0	0	0	0	0	0	0	0	0	0	0	2	0	0	0	0	0	0	0	0	0	0	0	0	0	0	0	0	0	0	0	0	0	28	0	0	0	0	0	0	0	0	0	0	0	0	0	0
OB79	0	0	0	0	0	0	0	0	0	0	0	0	0	0	0	0	0	0	0	0	0	0	0	0	0	4	0	0	0	0	0	0	0	0	9	0	0	0	0	39	0	0	0	0	0	0	0	0	0
OB80	0	0	0	0	0	0	0	0	0	0	0	0	4	0	0	0	0	0	0	0	0	0	0	0	0	0	0	0	0	0	0	0	0	0	0	0	0	0	0	0	0	0	0	0	0	0	0	0	0
OB81	0	0	0	0	0	0	0	0	0	0	0	0	6	0	0	0	0	0	0	0	0	0	0	0	0	0	0	0	0	0	0	0	0	0	0	0	0	0	0	0	0	0	0	0	0	0	0	0	0
OB82	0	0	0	0	0	0	0	0	0	0	0	0	2	0	0	0	0	0	0	0	0	0	0	0	0	0	0	0	0	0	0	0	0	0	10	0	0	0	0	0	0	0	0	0	0	0	0	0	0
OB83	0	0	0	0	0	0	0	0	0	0	0	0	13	0	0	0	0	0	0	0	0	0	0	0	0	0	0	0	0	0	0	0	0	0	24	0	0	0	0	0	0	0	0	0	0	0	0	0	0
OB84	0	0	0	0	0	0	0	0	0	0	0	0	3	0	0	0	0	0	0	0	0	0	0	0	0	0	0	0	0	0	0	0	0	0	0	0	0	0	0	0	0	0	8	0	0	0	0	0	0
OB85	0	0	0	0	0	0	0	0	0	0	0	0	0	0	0	0	0	0	0	0	0	0	0	0	0	0	0	0	0	0	0	0	0	0	18	0	0	0	0	0	0	0	0	0	0	0	0	0	0
OB86	0	0	0	0	0	0	0	0	0	0	0	0	0	0	0	0	0	0	0	0	0	0	0	0	0	0	0	0	0	0	0	0	0	0	0	0	0	0	0	0	0	0	0	0	0	0	0	0	0
OB87	0	0	0	0	0	0	0	0	0	0	0	0	7	0	0	0	0	0	0	0	0	0	0	0	0	2	0	0	0	0	0	0	0	0	0	0	0	0	0	0	0	0	0	0	0	0	0	0	0
OB88	0	0	0	0	0	0	0	0	0	0	0	0	0	0	0	0	0	0	0	0	0	0	0	0	0	63	0	0	0	0	0	0	0	0	20	0	0	0	0	0	0	0	0	0	0	0	0	0	0
OB89	0	0	0	0	0	0	0	0	0	0	0	0	0	0	0	0	0	0	0	0	0	0	0	0	61	0	0	0	0	0	0	0	0	0	0	0	0	0	0	0	0	0	0	0	0	0	0	0	0
OB90	0	0	0	0	0	0	0	0	0	0	0	0	0	0	0	0	0	0	0	0	0	0	0	0	0	0	0	0	0	0	0	0	0	0	0	0	0	0	0	0	0	0	0	0	0	0	0	0	0
OB91	0	0	0	0	0	0	0	0	0	0	0	0	0	0	0	0	0	0	0	0	0	0	0	0	0	0	0	0	0	0	0	0	0	0	0	0	0	0	0	0	0	0	0	0	0	0	0	0	0
OB92	0	0	0	0	0	0	0	0	0	0	0	0	0	0	0	0	0	0	0	0	0	0	0	0	0	0	0	0	0	0	0	0	0	0	0	0	0	0	0	0	0	0	0	0	0	0	0	0	0
OB93	0	0	0	0	0	0	0	0	0	0	0	0	2	0	0	0	0	0	0	0	0	0	0	0	0	0	0	0	0	0	0	0	0	0	0	0	0	0	0	0	0	0	0	0	0	0	0	0	0
OB94	0	0	0	0	0	0	0	0	0	0	0	0	0	0	0	0	0	0	0	0	0	0	0	0	0	0	0	0	0	0	0	0	0	0	0	0	0	0	0	0	0	0	0	21	0	0	0	0	0
OB95	0	0	0	0	0	0	0	0	0	0	0	0	0	0	0	0	0	0	0	0	0	0	0	0	0	0	0	0	0	0	0	0	0	0	0	0	0	0	0	0	0	0	0	5	0	0	0	0	0
OB96	0	0	0	0	0	0	0	0	0	0	0	0	2	0	0	0	0	0	0	0	0	0	0	0	0	0	0	0	0	0	0	0	0	0	0	0	0	0	0	0	0	0	0	0	0	0	0	0	0
OB97	0	0	0	10	0	0	0	0	0	0	0	0	0	0	0	0	0	0	0	20	0	0	0	0	0	0	5	0	0	0	0	0	0	0	0	0	0	0	0	0	0	0	0	0	0	0	0	0	0
OB98	0	0	0	3	0	0	0	0	30	0	0	0	7	0	0	0	0	0	0	6	0	0	0	0	0	0	0	0	0	0	0	0	0	0	0	0	0	0	0	0	0	0	0	0	0	0	0	0	0
OB99	0	0	0	4	0	0	0	0	0	0	0	0	0	0	0	0	0	0	0	7	0	0	0	0	0	0	0	0	0	0	0	0	0	0	0	0	0	0	0	0	0	0	0	0	0	0	0	0	0
OC01	0	0	0	0	0	0	0	0	0	0	0	0	0	0	0	0	0	0	0	0	0	0	0	0	5	7	0	0	0	0	0	0	0	0	0	0	0	0	0	0	0	0	0	0	0	0	0	0	0
OC02	0	0	0	0	0	0	0	0	0	0	0	0	0	0	0	0	0	0	0	0	0	0	0	0	0	0	0	0	0	0	0	0	0	0	0	0	0	0	0	0	0	0	0	0	0	0	0	0	0
OC03	0	0	0	0	0	0	0	0	0	0	0	0	0	0	0	0	0	0	0	0	0	0	0	0	0	292	0	0	0	0	0	0	0	0	0	0	0	0	0	0	0	0	0	0	0	0	0	0	0
OC04	0	0	0	0	0	0	0	0	0	0	0	0	0	0	0	0	0	0	0	0	0	0	0	0	0	0	0	0	0	0	0	0	0	0	5	0	0	0	0	0	0	0	0	0	0	0	0	0	0
OC05	0	0	0	0	0	0	0	0	0	0	0	0	0	0	0	0	0	0	0	0	0	2	0	0	0	0	0	0	0	0	0	0	0	0	0	0	0	0	0	0	0	0	0	0	26	0	0	0	0
OC06	0	0	0	0	0	0	0	0	0	0	0	0	0	0	0	0	0	0	0	0	0	0	0	0	16	78	0	0	0	0	0	0	0	0	16	0	0	0	0	0	0	0	0	0	0	0	0	0	0
OC07	0	0	0	0	0	0	0	0	0	0	0	0	0	0	0	0	0	0	0	0	0	0	0	0	66	21	0	0	0	0	0	0	0	0	261	0	0	0	0	0	0	0	0	12	0	5	0	0	0
OC08	0	0	0	0	0	0	0	3	0	0	0	0	0	0	0	0	0	0	0	0	0	0	0	0	0	14	0	0	0	0	0	0	0	0	326	0	0	0	0	0	0	0	0	33	0	0	0	0	0
OC09	0	0	0	0	0	0	0	4	0	0	0	0	0	0	0	0	0	0	0	488	0	0	0	0	0	89	0	0	0	0	0	0	0	0	137	0	0	0	0	0	0	0	0	4	0	5	0	0	0
OC10	0	0	0	0	0	0	0	0	0	0	0	0	0	0	0	0	0	0	0	5	0	0	0	0	0	7	0	0	0	0	0	0	0	0	0	0	0	0	0	0	0	0	0	0	0	0	0	0	0
OC11	0	0	0	0	0	0	0	0	0	0	0	0	77	0	0	0	0	0	0	0	0	0	0	0	0	0	0	0	0	0	0	0	0	0	0	0	0	0	0	0	0	0	0	0	0	0	0	0	0
OC12	0	0	0	0	0	0	0	0	0	0	0	0	4	0	0	0	0	0	0	0	0	0	0	0	0	7	0	0	0	0	0	0	0	0	3	0	0	0	0	0	0	0	0	0	0	0	0	0	0
OC13	0	0	0	0	0	0	0	0	0	0	0	0	0	0	0	0	0	0	0	13	0	0	0	0	0	0	0	0	0	0	0	0	0	0	0	0	0	0	0	8	0	0	0	0	0	0	0	0	0
OC14	0	0	0	0	0	0	0	0	0	0	0	0	0	0	0	0	0	0	0	4	0	0	0	0	0	0	0	0	0	0	0	0	0	0	0	0	0	0	0	5	0	0	0	0	0	0	0	0	0
OC15	0	0	0	0	0	0	0	0	0	0	0	0	0	0	3	0	0	0	0	3	0	0	0	0	0	5	0	0	0	0	0	0	0	0	0	0	0	0	0	0	0	0	0	0	0	0	0	0	0
OC16	0	0	0	0	0	0	0	0	0	0	0	0	0	0	0	0	0	0	0	4	0	0	0	0	0	0	0	0	0	0	0	0	0	0	0	0	0	0	0	0	0	0	0	0	0	0	0	0	0
OC17	0	0	0	0	0	0	0	0	0	0	0	0	0	0	0	0	0	0	0	0	0	83	0	0	0	0	0	3	0	0	0	0	0	0	0	0	0	0	0	0	0	0	0	0	0	0	0	0	0
OC18	0	0	0	0	0	0	0	0	0	0	0	0	0	0	0	0	0	0	0	0	0	0	0	0	0	10	0	0	0	0	0	0	0	0	4	0	0	0	0	0	0	0	0	5	0	0	0	0	0
OC19	0	0	0	0	0	0	0	0	0	0	0	0	0	0	0	0	0	0	0	0	0	0	0	0	0	44	0	2	0	0	0	0	0	0	45	0	0	0	0	0	0	0	0	0	0	0	0	0	0
OC20	0	0	0	0	0	0	0	0	0	0	0	0	0	0	0	0	0	0	0	0	0	0	0	0	0	154	0	0	0	0	0	0	0	0	0	0	0	0	0	0	0	0	0	0	0	0	0	0	0
OC21	0	0	0	0	0	0	0	0	0	0	0	0	0	0	0	0	0	0	0	6	0	0	0	0	0	12	0	0	0	0	0	0	0	0	10	0	0	0	0	0	0	0	0	0	0	0	0	0	0
OC22	0	0	0	0	0	0	0	0	0	3	0	0	0	0	0	0	0	0	0	0	0	0	0	0	0	18	0	0	0	0	0	0	0	0	19	0	0	0	0	0	0	0	0	0	0	0	0	0	0
OC23	0	0	0	0	0	0	0	0	0	0	0	0	0	0	0	0	0	0	0	4	0	0	0	0	5	0	0	0	0	0	0	0	0	0	9	0	0	0	0	0	0	0	0	0	0	0	0	0	0
OC24	0	0	0	0	0	0	0	0	0	0	0	0	8	0	0	0	0	0	0	0	0	0	0	0	203	662	0	0	0	0	0	0	0	0	39	0	0	0	0	0	0	0	0	4	0	0	0	0	0
OC25	0	0	0	0	0	0	0	3	0	0	0	0	0	0	0	0	0	0	0	0	0	0	0	0	0	16	0	0	0	0	0	0	0	0	21	0	0	0	0	12	0	0	0	0	0	0	0	0	0
OC26	0	0	0	0	0	0	0	0	0	0	0	0	0	0	0	0	0	0	0	0	0	0	0	0	0	7	0	0	0	0	0	0	0	0	0	0	0	0	0	2	0	0	0	0	0	3	0	0	0
OC27	0	0	0	0	0	0	0	0	0	0	0	0	0	0	0	0	0	0	0	0	0	0	0	0	0	40	0	0	0	0	0	0	0	0	7	0	0	0	0	0	0	0	0	0	0	0	0	0	0
OC28	0	0	0	0	0	0	0	7	0	0	0	0	0	0	0	0	0	0	0	2	0	0	0	0	8	5	0	0	0	0	0	0	0	0	15	0	0	0	0	0	0	0	0	0	0	0	0	0	0
OC29	0	0	0	0	0	0	0	0	0	0	0	0	0	0	0	0	0	0	0	0	0	0	0	0	0	0	0	0	0	0	0	0	0	0	8	0	0	0	0	0	0	0	0	0	0	0	0	0	0
OC30	0	0	0	0	0	0	0	0	0	0	0	0	0	0	0	0	0	0	0	0	0	0	0	0	26	29	0	0	0	0	0	0	0	0	6	0	0	0	0	55	0	0	0	0	0	0	0	0	0
OC31	0	0	0	0	0	0	0	0	0	0	0	0	5	0	0	0	0	0	0	0	0	0	0	0	147	241	0	0	0	0	0	0	0	0	280	0	0	0	0	2	0	0	0	0	0	0	0	0	0
OC32	0	0	0	0	0	0	0	0	0	0	0	0	0	0	0	0	0	0	0	0	0	26	0	0	0	0	0	0	0	0	0	0	0	0	0	0	0	0	0	0	0	0	0	0	0	0	0	0	0
OC33	0	0	0	0	0	0	0	0	0	0	0	0	6	0	0	0	0	0	0	6	0	0	0	0	0	0	7	0	0	0	0	0	0	0	5	0	0	0	0	6	0	0	0	15	0	0	0	0	0
OC34	0	0	0	0	0	0	0	0	0	0	0	0	0	0	0	0	0	0	0	0	0	0	0	0	0	32	0	0	0	0	0	0	0	0	0	0	0	0	0	11	0	0	0	0	0	0	0	0	0
OC35	0	0	0	0	0	0	0	0	0	0	0	0	0	0	0	0	0	0	0	3	0	55	0	0	0	0	0	5	0	0	0	0	0	0	0	0	0	0	0	3	0	0	0	0	0	0	0	0	0
OC36	0	0	0	0	0	0	0	0	0	0	0	0	0	0	0	0	0	0	0	0	0	0	0	0	0	14	0	0	0	0	0	0	0	0	0	0	0	0	0	4	0	0	0	0	0	0	0	0	0
OC37	0	0	0	0	0	0	0	0	0	0	0	0	0	0	0	0	0	0	0	0	0	4	0	0	0	0	0	0	0	0	0	0	0	0	10	0	0	0	0	2378	0	0	0	0	0	0	0	0	0
OC38	0	0	0	0	0	0	0	0	0	0	0	0	0	0	0	0	0	0	0	0	0	0	0	0	0	0	0	0	0	0	0	0	0	0	3	0	0	0	0	3	0	0	0	0	0	0	0	0	0
OC39	0	0	0	0	0	0	0	7	0	0	0	0	0	0	20	0	0	0	0	0	0	9	0	0	0	3	0	6	0	0	0	0	0	0	0	0	0	0	0	5	0	0	0	0	0	0	0	0	0
OC40	0	0	0	0	0	0	0	0	0	0	0	0	2	0	0	0	0	0	0	0	0	0	0	0	0	0	0	2	0	0	0	0	0	0	0	0	0	0	0	4	0	0	0	0	0	0	0	0	0
OC41	0	0	0	0	0	0	0	0	0	0	0	0	0	0	0	0	0	0	0	0	0	0	0	0	0	160	0	0	0	0	0	0	0	0	8	0	0	0	0	0	0	0	0	0	0	0	0	0	0
OC42	0	0	0	0	0	0	0	0	0	0	0	0	3	0	0	0	0	0	0	0	0	0	0	0	80	0	0	0	0	0	0	0	0	0	14	0	0	0	0	0	0	0	0	108	0	0	0	0	0
OC43	0	0	0	0	0	0	0	0	0	0	0	0	0	0	0	0	0	0	0	0	0	0	0	0	0	3	0	0	0	0	0	0	0	0	19	0	0	0	0	0	0	0	0	0	0	0	0	0	0
OC44	0	0	0	2	0	0	0	0	0	0	0	0	0	0	0	0	0	0	0	0	0	3	21	0	0	0	0	0	0	0	0	0	0	0	0	0	0	0	0	10	0	0	0	0	0	0	0	0	0
OC45	0	0	0	0	0	0	0	0	0	0	0	0	62	0	0	0	0	0	0	0	0	0	0	0	0	71	0	0	0	0	0	0	0	0	0	0	0	0	0	4	0	0	0	0	0	0	0	0	0
OC46	0	0	0	0	0	0	0	0	0	0	0	0	0	0	0	0	0	0	0	6	0	0	0	0	0	0	0	0	0	0	0	0	0	0	0	0	0	0	0	0	0	0	0	0	0	0	0	0	0
OC47	0	0	0	0	0	0	0	0	0	0	0	0	3	0	0	0	0	0	0	0	0	0	0	0	29	80	0	0	0	0	0	0	0	0	0	0	0	0	0	0	0	0	0	0	0	0	0	0	0
OC48	0	0	0	0	0	0	0	18	0	0	0	0	5	0	0	0	0	0	0	0	0	0	0	0	3	5	7	0	0	0	0	0	0	0	9	0	0	0	0	12	0	0	0	0	0	0	0	0	0
OC49	0	0	0	0	0	0	0	0	0	0	0	0	0	0	0	0	0	0	0	0	0	0	0	0	0	8	0	0	0	0	0	0	0	0	13	0	0	0	0	312	0	0	0	0	0	3	0	0	0
OC50	0	0	0	0	0	0	0	0	0	0	0	0	0	0	0	0	0	0	0	0	0	0	0	0	0	0	0	0	0	0	0	0	0	0	0	0	0	0	0	0	0	0	0	0	0	0	0	0	0
OC51	0	0	0	0	0	0	0	0	0	0	0	0	0	0	0	0	0	0	0	0	0	0	0	0	0	0	0	0	0	0	0	0	0	0	0	0	0	0	0	4	0	0	0	0	0	23	0	0	0
OC52	0	0	0	0	0	0	0	0	0	0	0	0	0	0	0	0	0	0	0	2	0	0	0	0	0	0	0	0	0	0	0	0	0	0	3	0	0	0	0	0	0	0	0	0	0	14	0	0	0
OC53	0	0	0	0	0	0	0	0	0	0	0	0	0	0	0	0	0	0	0	4	0	0	0	0	0	0	0	0	0	0	0	0	0	0	13	0	0	0	0	0	0	0	0	0	0	0	0	0	0
OC54	0	0	0	0	0	0	0	0	0	0	0	0	20	0	0	0	0	0	0	4	0	0	2	0	0	9	0	6	0	0	0	0	0	0	26	0	0	0	0	0	0	0	0	0	0	0	0	0	0
OC55	0	0	0	0	0	0	0	0	0	0	0	0	0	0	0	0	0	0	0	0	0	0	0	0	0	0	0	0	0	0	0	0	0	0	4	0	0	0	0	0	0	0	0	0	0	0	0	0	0
OC56	0	0	0	0	0	0	0	0	0	0	0	0	0	0	0	0	0	0	0	19	0	0	0	0	0	0	16	33	0	0	0	0	0	0	0	0	0	0	0	13	0	0	0	0	0	0	0	0	0
OC57	0	0	0	0	0	0	0	0	0	0	0	0	0	0	0	0	0	0	0	10	0	0	0	0	0	0	0	0	0	0	0	0	0	0	0	0	0	0	0	0	0	0	0	0	0	0	0	0	0
OC58	0	0	0	0	0	0	0	0	0	0	0	0	0	0	0	0	0	0	0	1066	0	0	0	0	0	0	0	0	0	0	0	0	0	0	0	0	0	0	0	0	0	0	0	0	0	0	0	0	0
OC59	0	0	0	0	0	0	0	0	0	0	0	0	5	0	0	0	0	0	0	0	0	0	0	0	0	23	0	0	0	0	0	0	0	0	0	0	0	0	0	0	0	0	0	0	0	0	0	0	0
OC60	0	0	0	0	0	0	0	0	0	0	0	0	0	0	0	0	0	0	0	10	0	0	0	0	0	0	0	0	0	0	0	0	0	0	0	0	0	0	0	0	0	0	0	0	0	0	0	0	0
OC61	0	0	0	0	0	0	0	0	0	0	0	0	0	0	0	0	0	0	0	0	0	0	0	0	0	0	0	0	0	0	0	0	0	0	0	0	0	0	0	0	0	0	0	0	0	0	0	0	0
OC62	0	0	0	0	0	0	0	0	0	0	0	0	0	0	0	0	0	0	0	10	0	0	0	0	0	0	0	0	0	0	0	0	0	0	5	0	0	0	0	0	0	0	0	0	0	5	0	0	0
OC63	0	0	0	0	0	0	0	0	0	0	0	0	0	0	0	0	0	0	0	395	0	0	0	0	0	16	0	0	0	0	0	0	0	0	10	0	0	0	0	0	0	0	0	0	0	0	0	0	0
OC64	0	0	0	0	0	0	0	0	0	0	0	0	0	0	0	0	0	0	0	0	0	0	0	0	0	0	0	0	0	0	0	0	0	0	0	0	0	0	0	0	0	0	0	0	0	0	0	0	0
OC65	0	0	0	0	0	0	0	0	0	0	0	0	3	0	0	0	0	0	0	0	0	0	0	0	0	0	12	0	0	0	0	0	0	0	0	0	0	0	0	0	0	0	0	0	0	0	0	0	0
OC66	0	0	0	0	0	0	0	0	0	0	0	0	0	0	0	0	0	0	0	0	0	0	0	0	0	0	0	0	0	0	0	0	0	0	2	0	0	0	0	0	0	0	0	0	0	0	0	0	0
OC67	0	0	0	0	0	0	0	0	0	0	0	0	0	0	0	0	0	0	0	0	0	0	0	0	0	0	0	0	0	0	0	0	0	0	3	0	0	0	0	0	0	0	0	0	0	0	0	0	0
OC68	0	0	0	0	0	0	0	0	0	0	0	0	0	0	0	0	0	0	0	6	0	0	0	0	0	0	0	0	0	0	0	0	0	0	0	0	0	0	0	0	0	0	0	0	0	0	0	0	0
OC69	0	0	0	0	0	0	0	0	0	0	0	0	6	0	0	0	0	0	0	0	0	0	0	0	0	0	0	0	0	0	0	0	0	0	0	0	0	0	0	0	0	0	0	0	0	0	0	0	0
OC70	0	0	0	0	0	0	0	0	0	0	0	0	0	0	0	0	0	0	0	0	0	0	0	0	0	0	0	0	0	0	0	0	0	0	0	0	0	0	0	0	0	0	0	0	0	0	0	0	0
OC71	0	0	0	0	0	0	0	0	0	0	0	0	236	0	0	0	0	0	0	0	0	0	0	0	0	0	0	0	0	0	0	0	0	0	0	0	0	0	0	0	0	0	0	0	0	0	0	0	0
OC72	0	0	0	0	0	0	0	0	0	0	0	0	90	0	0	0	0	0	0	0	0	0	0	0	0	5	0	2	0	0	0	0	0	0	49	0	0	0	0	0	0	0	0	3	0	0	0	0	0
OC73	0	0	0	0	0	0	0	0	0	0	0	0	0	0	0	0	0	0	0	0	0	0	0	0	0	0	0	0	0	0	0	0	0	0	0	0	0	0	0	6	0	0	0	0	0	0	0	0	0
OC74	0	0	0	0	0	0	0	0	0	0	0	0	7	0	0	0	0	0	0	0	0	0	0	0	0	5	0	0	0	0	0	0	0	0	3	0	0	0	0	0	0	0	0	0	0	0	0	0	0
OC75	0	0	0	0	0	0	0	4	0	0	0	0	0	0	0	0	0	0	0	0	0	0	0	0	0	127	0	0	0	0	0	0	0	0	21	0	0	0	0	0	0	0	0	0	0	0	0	0	0
OC76	0	0	0	0	0	0	0	0	0	0	0	0	8	0	0	0	0	0	0	0	0	0	0	0	0	0	0	0	0	0	0	0	0	0	5	0	0	0	0	0	0	0	0	0	0	0	0	0	0
OC77	0	0	0	0	0	0	0	0	0	0	0	0	0	0	0	0	0	0	0	0	0	0	0	0	0	0	0	3	0	0	0	0	0	0	3	0	0	0	0	0	0	0	0	0	0	0	0	0	0
OC78	0	0	0	0	0	0	0	0	0	0	0	0	0	0	0	0	0	0	0	0	0	0	0	0	0	0	0	0	0	0	0	0	0	0	17	0	0	0	0	0	0	0	0	0	0	0	0	0	0
OC79	0	0	0	0	0	0	0	0	0	0	0	0	0	0	0	0	0	0	0	0	0	0	0	0	0	0	0	0	0	0	0	0	0	0	0	0	0	0	0	0	0	0	0	0	0	8	0	0	0
OC80	0	0	0	0	0	0	0	0	0	0	0	0	0	0	0	0	0	0	0	0	0	0	0	0	0	0	0	0	0	0	0	0	0	0	0	0	0	0	0	0	0	0	0	0	0	0	0	0	0
OC81	0	0	0	0	0	0	0	0	0	0	0	0	0	0	0	0	0	0	0	0	0	0	0	0	0	3	8	0	0	0	0	0	0	0	0	0	0	0	0	0	0	0	0	0	0	0	0	0	0
OC82	0	0	0	0	0	0	0	0	0	0	0	0	0	0	0	0	0	0	0	0	0	0	0	0	0	0	0	0	0	0	0	0	0	0	4	0	0	0	0	0	0	0	0	0	0	0	0	0	0
OC83	0	0	0	0	0	0	0	0	0	0	0	0	4	0	0	0	0	0	0	0	0	0	0	0	0	42	28	0	0	0	0	0	0	0	13	0	0	0	0	0	0	0	0	0	0	39	0	0	0
OC84	0	0	0	0	0	0	0	0	0	0	0	0	0	0	0	0	0	0	0	0	0	0	0	0	0	0	0	0	0	0	0	0	0	0	0	0	0	0	0	0	0	0	0	0	0	0	0	0	0
OC85	0	0	0	0	0	0	0	0	0	0	0	0	2	0	0	0	0	0	0	0	0	0	0	0	0	0	2	0	0	0	0	0	0	0	35	0	0	0	0	0	0	0	0	0	0	0	0	0	0
OC86	0	0	0	0	0	0	0	0	0	0	0	0	14	0	0	0	0	0	0	0	0	3	0	0	0	0	0	0	0	0	0	0	0	0	4	0	0	0	0	0	0	0	0	0	0	0	0	0	0
OC87	0	0	0	0	0	0	0	0	0	0	0	0	0	0	0	0	0	0	0	0	0	0	0	0	0	0	0	0	0	0	0	0	0	0	0	0	0	0	0	0	0	0	0	0	0	0	0	0	0
OC88	0	0	0	0	0	0	0	0	0	0	0	0	0	0	0	0	0	0	0	0	0	0	0	0	0	0	0	0	0	0	0	0	0	0	0	0	0	0	0	0	0	0	0	0	0	0	0	0	0
OS01	0	0	0	0	0	0	0	0	0	0	0	0	0	0	0	0	0	0	0	0	0	0	0	0	0	0	0	0	0	0	0	0	0	0	0	0	0	0	0	0	0	0	0	0	0	0	0	0	0
OS02	0	0	0	0	0	0	0	0	0	0	0	0	0	0	0	0	0	0	0	0	0	0	0	0	0	0	0	0	0	0	0	0	0	0	0	0	0	0	0	0	0	0	0	0	0	0	0	0	0
OS03	0	0	0	0	0	0	0	0	0	0	0	0	0	0	0	0	0	0	0	0	0	0	0	0	0	0	0	0	0	0	0	0	0	0	0	0	0	0	0	0	0	0	0	0	0	0	0	0	0
OS04	0	0	0	0	0	0	0	0	0	0	0	0	0	0	0	0	0	0	0	0	0	0	0	0	0	0	0	0	0	0	0	0	0	0	0	0	0	0	0	0	0	0	0	0	0	0	0	0	0
OS05	0	0	0	0	0	0	0	0	0	0	0	0	0	0	0	0	0	0	0	0	0	0	0	0	0	0	0	0	0	0	0	0	0	0	0	0	0	0	0	0	0	0	0	0	0	0	0	0	0
OS06	0	0	0	0	0	0	0	0	0	0	0	0	0	0	0	0	0	0	0	0	0	0	0	0	0	0	0	0	0	0	0	0	0	0	9	0	0	0	0	0	0	0	0	0	0	0	0	0	0
OS07	0	0	0	0	0	0	0	0	0	0	0	0	2	0	0	0	0	0	0	0	0	0	0	0	0	0	0	0	0	0	0	0	0	0	0	0	0	0	0	0	0	0	0	0	43	0	0	0	0
OS08	0	0	0	0	0	0	0	0	0	0	0	0	0	0	0	0	0	0	0	0	0	0	0	0	0	0	0	0	0	0	0	0	0	0	0	0	0	0	0	0	0	0	0	0	0	0	0	0	0
OS09	0	0	0	0	0	0	0	0	0	0	0	0	0	0	0	0	0	0	0	0	0	0	0	0	0	0	0	0	0	0	0	0	0	0	0	0	0	0	0	0	0	0	0	0	0	0	0	0	0
OS10	0	0	0	0	0	0	0	0	0	0	0	0	0	0	0	0	0	0	0	0	0	0	0	0	0	0	0	0	0	0	0	0	0	0	0	0	0	0	0	0	0	0	0	0	0	0	0	0	0
OS100	0	0	0	0	0	0	0	0	0	0	0	0	0	0	0	0	0	0	0	0	0	0	0	0	0	3	0	0	0	0	0	0	0	0	0	0	0	0	0	0	0	0	0	0	0	0	0	0	0
OS101	0	0	0	0	0	0	0	0	0	0	0	0	9	0	0	0	0	0	0	0	0	5	0	0	0	0	3	0	0	0	0	0	0	0	13	0	0	0	0	0	0	0	0	0	0	0	0	0	0
OS102	0	0	0	0	0	0	0	0	0	0	0	0	0	0	0	0	0	0	0	0	0	0	0	0	0	0	0	0	0	0	0	0	0	0	0	0	0	0	0	3	0	0	0	3	0	0	0	0	0
OS103	0	0	0	0	0	0	0	0	0	0	0	0	0	0	0	0	0	0	0	0	0	22	0	0	0	0	0	0	0	0	0	0	0	0	0	0	0	0	0	0	0	0	0	0	0	0	0	0	0
OS104	0	0	0	0	0	0	0	0	0	0	0	0	34	0	0	0	0	0	0	0	0	0	0	0	0	0	0	0	0	0	0	0	0	0	0	0	0	0	0	0	0	0	0	0	0	0	0	0	0
OS105	0	0	0	0	0	0	0	0	0	0	0	0	10	0	5	0	0	0	0	0	0	0	0	0	0	0	0	0	0	0	0	0	0	0	0	0	0	0	0	0	0	0	0	0	0	0	0	0	0
OS106	0	0	0	0	0	0	0	0	0	0	0	0	38	0	0	0	0	0	0	0	0	6	0	0	0	0	3	0	0	0	0	0	0	0	0	0	0	0	0	0	0	0	0	2	0	0	0	0	0
OS107	0	0	0	0	0	0	0	0	0	0	0	0	310	0	0	0	0	0	0	0	0	0	0	0	0	9	0	0	0	0	0	0	0	0	0	0	0	0	0	0	0	0	0	0	0	0	0	0	0
OS108	0	0	0	0	0	0	0	0	0	0	0	0	0	0	0	0	0	0	0	2	0	0	0	0	0	0	0	0	0	0	0	0	0	0	0	0	0	0	0	0	0	0	0	0	0	0	0	0	0
OS109	0	0	0	0	0	0	0	0	0	0	0	2	0	0	0	0	0	0	0	0	0	4	0	0	0	0	0	0	0	0	0	0	0	0	0	0	0	0	0	0	0	0	0	0	0	0	0	0	0
OS11	0	0	0	0	0	0	0	0	0	0	0	0	0	0	0	0	0	0	0	0	0	0	0	0	0	67	0	0	0	0	0	0	0	0	17	0	10	0	0	0	0	0	0	0	0	34	0	0	0
OS110	0	0	0	0	0	0	0	0	0	0	0	0	43	0	0	0	0	0	0	0	0	0	0	0	0	0	0	0	0	0	0	0	0	0	0	0	0	0	0	0	0	0	0	0	0	0	0	0	0
OS111	0	0	0	0	0	0	0	0	0	0	0	2	0	0	0	0	0	0	0	0	0	10	0	0	0	10	0	0	0	0	0	0	0	0	0	0	0	0	0	0	0	0	0	0	0	0	0	0	0
OS112	0	0	0	0	0	0	0	0	0	0	0	0	0	0	0	0	0	0	0	0	0	0	0	0	0	0	0	0	0	0	0	0	0	0	0	0	0	0	0	0	0	0	0	0	0	0	0	0	0
OS113	0	0	0	6	0	0	0	0	0	0	0	35	14	0	0	0	0	0	0	0	0	64	0	0	0	0	14	99	0	0	0	0	0	0	172	0	0	0	0	0	0	0	0	0	0	0	0	0	0
OS114	0	0	0	0	0	0	0	0	0	0	0	0	2	0	0	0	0	0	0	0	0	2	0	0	0	2	0	0	0	0	0	0	0	0	0	0	0	0	0	0	0	0	0	0	0	0	0	0	0
OS115	0	0	0	0	0	0	0	0	0	0	0	0	0	0	0	0	0	0	0	0	0	0	0	0	0	0	0	0	0	0	0	0	0	0	0	0	0	0	0	0	0	0	0	0	0	0	0	0	0
OS116	0	0	0	0	0	0	0	0	0	0	0	0	10	0	0	0	0	0	0	0	0	0	0	0	0	0	0	0	0	0	0	0	0	0	0	0	0	0	0	0	0	0	0	3	0	0	0	0	0
OS117	0	0	0	0	0	0	0	0	0	0	0	0	4	0	0	0	0	0	0	0	0	4	0	0	0	0	0	0	0	0	0	0	0	0	0	0	0	0	0	0	0	0	0	0	0	0	0	0	0
OS118	0	0	0	0	0	0	0	0	0	0	0	0	34	0	0	0	0	0	0	0	0	0	0	0	0	0	0	0	0	0	0	0	0	0	0	0	0	0	0	0	0	0	0	0	0	0	0	0	0
OS119	0	0	0	0	0	0	0	0	0	0	0	0	4	0	0	0	0	0	0	0	0	0	0	0	0	0	0	0	0	0	0	0	0	0	0	0	11	0	0	0	0	0	0	0	0	0	0	0	0
OS12	0	0	0	0	0	0	0	0	0	0	0	0	0	0	0	0	0	0	0	0	0	0	0	0	0	0	0	0	0	0	0	0	0	0	11	0	0	0	0	0	0	0	0	0	0	0	0	0	0
OS120	0	0	0	0	0	0	0	0	0	0	0	0	12	0	0	0	0	0	0	0	0	0	0	0	0	0	0	0	0	0	0	0	0	0	0	0	0	0	0	0	0	0	0	0	0	0	0	0	0
OS121	0	0	0	0	0	0	0	0	0	0	0	0	0	0	0	0	0	0	0	0	0	0	0	0	0	0	0	0	0	0	0	0	0	0	0	0	0	0	0	0	0	0	0	0	0	0	0	0	0
OS122	0	0	0	0	0	0	0	0	0	0	0	0	3	0	0	0	0	0	0	0	0	0	0	0	3	0	0	0	0	0	0	0	0	0	0	0	0	0	0	0	0	0	0	0	0	0	0	0	0
OS123	0	0	0	0	0	0	0	0	0	0	0	3	48	0	0	0	0	0	0	0	0	0	0	0	0	0	0	0	0	0	0	0	0	0	0	0	0	0	0	0	0	0	0	0	0	0	0	0	0
OS124	0	0	0	0	0	0	0	0	0	0	0	0	0	0	0	0	0	0	0	0	0	0	0	0	0	0	0	0	0	0	0	0	0	0	0	0	0	0	0	0	0	0	0	0	0	0	0	0	0
OS125	0	0	0	0	0	0	0	0	0	0	0	3	36	0	0	0	0	0	0	0	0	3	0	0	0	0	0	13	0	0	0	0	0	0	344	0	0	0	0	0	0	0	0	0	0	0	0	0	0
OS126	0	0	0	0	0	0	0	0	0	0	0	0	21	0	0	0	0	0	0	0	0	0	0	0	0	0	0	0	0	0	0	0	0	0	0	0	0	0	0	0	0	0	0	0	0	0	0	0	0
OS127	0	0	0	3	0	0	0	0	0	0	0	0	0	0	0	0	0	0	0	0	0	0	0	0	0	0	0	0	0	0	0	0	0	0	0	0	0	0	0	0	0	0	0	0	0	0	0	0	0
OS128	0	0	0	0	0	0	0	0	0	0	0	0	2	0	0	0	0	0	0	0	0	0	0	0	0	0	0	0	0	0	0	0	0	0	3	0	0	0	0	0	0	0	0	8	0	0	0	0	0
OS129	0	0	0	0	0	0	0	0	0	0	0	0	0	0	6	0	0	0	0	0	0	0	0	0	0	0	0	0	0	0	0	0	0	0	0	0	0	0	0	0	0	0	0	0	0	0	0	0	0
OS13	0	0	0	0	0	0	0	0	0	0	0	0	0	0	0	0	0	0	0	0	0	0	0	0	0	14	0	4	0	0	0	0	0	0	7	0	0	0	0	0	0	0	0	0	30	0	0	0	0
OS130	0	0	0	0	0	0	0	0	0	0	0	0	18	0	0	0	0	0	0	0	0	0	0	0	0	0	0	0	0	0	0	0	0	0	0	0	0	0	0	0	0	0	0	0	0	0	0	0	0
OS131	0	0	0	0	0	0	0	0	0	0	0	0	0	0	0	0	0	0	0	0	0	0	0	0	0	0	0	0	0	0	0	0	0	0	0	0	0	0	0	0	0	0	0	0	0	0	0	0	0
OS132	0	0	0	0	0	0	0	0	0	0	0	0	0	0	0	0	0	0	0	0	0	0	0	0	0	0	0	0	0	0	0	0	0	0	0	0	0	0	0	0	0	0	0	0	0	0	0	0	0
OS133	0	0	0	0	0	0	0	0	0	0	0	0	0	0	0	0	0	0	0	0	0	0	0	0	0	0	0	0	0	0	0	0	0	0	0	0	0	0	0	0	0	0	0	4	0	0	0	0	0
OS134	0	0	0	0	0	0	0	0	0	0	0	0	6	0	0	0	0	0	0	0	0	0	0	0	0	0	3	0	0	0	0	0	0	0	0	0	0	0	0	0	0	0	0	0	0	0	0	0	0
OS135	0	0	0	0	0	0	0	0	0	0	0	2	0	0	0	0	0	0	0	0	0	0	0	0	0	0	0	0	0	0	0	0	0	0	0	0	0	0	0	0	0	0	0	0	0	0	0	0	0
OS136	0	0	0	0	0	0	0	0	0	0	0	0	0	0	0	0	0	0	0	0	0	0	0	0	0	0	0	0	0	0	0	0	0	0	0	0	0	0	0	0	0	0	0	0	0	0	0	0	0
OS137	0	0	0	0	0	0	0	0	0	0	0	0	2	0	0	0	0	0	0	0	0	2	0	0	0	0	0	0	0	0	0	0	0	0	0	0	0	0	0	0	0	0	0	3	0	0	0	0	0
OS14	0	0	0	0	0	0	0	0	0	0	0	0	0	0	0	0	0	0	0	0	0	0	0	0	0	3	0	0	0	0	0	0	0	0	0	0	0	0	0	0	0	0	0	0	0	0	0	0	0
OS15	0	0	0	0	0	0	0	2	0	0	0	0	8	0	0	0	0	0	0	0	0	0	0	0	0	0	2	0	0	0	0	0	0	0	0	0	0	0	0	0	0	0	0	0	0	0	0	0	0
OS16	0	0	0	0	0	0	0	0	0	0	0	0	7	0	0	0	0	0	0	0	0	0	0	0	0	0	0	0	0	0	0	0	0	0	0	0	0	0	0	0	0	0	0	0	0	0	0	0	0
OS17	0	0	0	0	0	0	0	0	0	0	0	0	2	0	0	0	0	0	0	0	0	0	0	0	0	0	4	0	0	0	0	0	0	0	0	0	0	0	0	0	0	0	0	0	0	0	0	0	0
OS18	0	0	0	0	0	0	0	0	0	0	0	0	0	0	0	0	0	0	0	0	0	0	0	0	0	0	0	0	0	0	0	0	0	0	0	0	0	0	0	0	0	0	0	0	0	0	0	0	0
OS19	0	0	0	0	0	0	0	0	0	0	0	0	0	0	0	0	0	0	0	0	0	0	0	0	3	0	0	17	0	0	0	0	0	0	0	0	0	0	0	0	0	0	0	0	0	0	0	0	0
OS20	0	0	0	0	0	0	0	0	0	0	0	0	2	0	0	0	0	0	0	0	0	0	0	0	0	4	0	0	0	0	0	0	0	0	0	0	0	0	0	0	0	0	0	0	0	0	0	0	0
OS21	0	0	0	0	0	0	0	0	0	0	0	0	0	0	0	0	0	0	0	0	0	0	0	0	0	0	0	0	0	0	0	0	0	0	28	0	0	0	0	0	0	0	0	0	0	124	0	0	0
OS22	0	0	0	0	0	0	0	0	0	0	0	0	0	0	0	0	0	0	0	0	0	0	0	0	0	0	0	0	0	0	0	0	0	0	0	0	0	0	0	0	0	0	0	0	0	0	0	0	0
OS23	0	0	0	0	0	0	0	0	0	0	0	0	0	0	0	0	0	0	0	0	0	0	0	0	0	0	8	0	0	0	0	0	0	0	0	0	0	0	0	0	0	0	0	0	0	0	0	0	0
OS24	0	0	0	0	0	0	0	0	0	0	0	0	0	0	0	0	0	0	0	0	0	0	0	0	0	0	0	0	0	0	0	0	0	0	3	0	0	0	0	0	0	0	0	0	0	0	0	0	0
OS25	0	0	0	0	0	0	0	0	0	0	0	0	0	0	0	0	0	0	0	0	0	0	0	0	0	0	0	0	0	0	0	0	0	0	5	0	0	0	0	0	0	0	0	0	0	0	0	0	0
OS26	0	0	0	0	0	0	0	3	0	0	0	0	0	0	0	0	0	0	0	2	0	0	0	0	0	0	0	0	0	0	0	0	0	0	0	0	0	0	0	0	0	0	0	0	0	0	0	0	0
OS27	0	0	0	0	0	0	0	3	0	0	0	0	0	0	0	0	0	0	0	0	0	0	0	0	0	0	0	0	0	0	0	0	0	0	4	0	0	0	0	0	0	0	0	0	0	0	0	0	0
OS28	0	0	0	0	0	0	0	0	0	0	0	0	0	0	0	0	0	0	0	553	0	0	0	0	0	0	0	0	0	0	0	0	0	0	4	0	0	0	0	0	0	0	0	3	0	0	0	0	0
OS29	0	0	0	0	0	0	0	0	0	0	0	0	0	0	0	0	0	0	0	0	0	0	0	0	0	0	0	0	0	0	0	0	0	0	0	0	0	0	0	0	0	0	0	0	0	37	0	0	0
OS30	0	0	0	0	0	0	0	8	0	0	0	0	0	0	0	0	0	0	0	0	0	0	0	0	0	0	0	0	0	0	0	0	0	0	0	0	0	0	0	0	0	0	0	0	0	0	0	0	0
OS31	0	0	0	0	0	0	0	0	0	0	0	0	0	0	0	0	0	0	0	0	0	0	0	0	0	0	0	0	0	0	0	0	0	0	3	0	0	0	0	0	0	0	0	0	0	0	0	0	0
OS32	0	0	0	0	0	0	0	0	0	0	0	0	0	0	0	0	0	0	0	0	0	0	0	0	0	0	0	0	0	0	0	0	0	0	0	0	0	0	0	0	0	0	0	0	0	0	0	0	0
OS33	0	0	0	0	0	0	0	0	0	0	0	0	0	0	0	0	0	0	0	0	0	0	0	0	0	0	0	0	0	0	0	0	0	0	0	0	0	0	0	0	0	0	0	0	0	0	0	0	0
OS34	0	0	0	0	0	0	0	0	0	0	0	0	0	0	0	0	0	0	0	0	0	3	0	0	11	0	0	0	0	0	0	0	0	0	0	0	0	0	0	0	0	0	0	0	103	0	0	0	0
OS35	0	0	0	0	0	0	0	0	0	0	0	0	0	0	0	0	0	0	0	0	0	199	0	0	0	0	0	0	0	0	0	0	0	0	0	0	0	0	0	0	0	0	0	0	0	0	0	0	0
OS36	0	0	0	0	0	0	0	3	0	0	0	0	0	0	0	0	0	0	0	0	0	19	0	0	0	0	0	0	0	0	0	0	0	0	7	0	0	0	0	0	0	0	0	0	0	0	0	0	0
OS37	0	0	0	0	0	0	0	0	0	0	0	0	0	0	0	0	0	0	0	0	0	0	0	0	0	0	0	0	0	0	0	0	0	0	0	0	0	0	0	0	0	0	0	0	0	0	0	0	0
OS38	0	0	0	0	0	0	0	0	0	0	0	0	47	0	0	0	0	0	0	0	0	0	0	0	0	0	0	0	0	0	0	0	0	0	0	0	0	0	0	0	0	0	0	0	0	0	0	0	0
OS39	0	0	0	0	0	0	0	0	0	0	0	0	0	0	0	0	0	0	0	0	0	0	0	0	0	0	0	0	0	0	0	0	0	0	0	0	0	0	0	0	0	0	0	0	0	0	0	0	0
OS40	0	0	0	0	0	0	0	0	0	0	0	0	0	0	0	0	0	0	0	0	0	0	0	0	0	0	0	0	0	0	0	0	0	0	0	0	0	0	0	0	0	0	0	0	0	0	0	0	0
OS41	0	0	0	0	0	0	0	0	0	0	0	0	0	0	0	0	0	0	0	0	0	0	0	0	0	0	0	0	0	0	0	0	0	0	0	0	0	0	0	0	0	0	0	0	0	0	0	0	0
OS42	0	0	0	0	0	0	0	0	0	0	0	0	0	0	0	0	0	0	0	0	0	4	0	0	0	0	0	0	0	0	0	0	0	0	0	0	0	0	0	0	0	0	0	0	0	0	0	0	0
OS43	0	0	0	0	0	0	0	0	0	0	0	0	0	0	0	0	0	0	0	0	0	3	0	0	0	0	0	0	0	0	0	0	0	0	0	0	0	0	0	0	0	0	0	0	0	0	0	0	0
OS44	0	0	0	0	0	0	0	0	0	0	0	0	0	0	0	0	0	0	0	0	0	6	0	0	0	0	0	0	0	0	0	0	0	0	0	0	0	0	0	0	0	0	0	0	0	0	0	0	0
OS45	0	0	0	0	0	0	0	0	0	0	0	0	0	0	0	0	0	0	0	0	0	0	0	0	0	0	0	0	0	0	0	0	0	0	0	0	0	0	0	0	0	0	0	0	0	0	0	0	0
OS46	0	0	0	0	0	0	0	0	0	0	0	0	0	0	0	0	0	0	0	0	0	0	0	0	0	0	0	0	0	0	0	0	0	0	0	0	0	0	0	0	0	0	0	0	4	0	0	0	0
OS47	0	0	0	0	0	0	0	0	0	0	0	0	0	0	0	0	0	0	0	0	0	0	0	0	0	0	0	0	0	0	0	0	0	0	3	0	0	0	0	0	0	0	0	0	0	0	0	0	0
OS48	0	0	0	0	0	0	0	0	0	0	0	0	0	0	0	0	0	0	0	0	0	0	0	0	0	0	0	0	0	0	0	0	0	0	0	0	0	0	0	0	0	0	0	0	0	0	0	0	0
OS49	0	0	0	0	0	0	0	0	0	0	0	0	0	0	0	0	0	0	0	0	0	0	0	0	0	0	0	0	0	0	0	0	0	0	0	0	0	0	0	0	0	0	0	0	0	0	0	0	0
OS50	0	0	0	0	0	0	0	0	0	0	0	0	0	0	0	0	0	0	0	7	0	0	0	0	0	0	0	0	0	0	0	0	0	0	0	0	0	0	0	0	0	0	0	0	0	0	0	0	0
OS51	0	0	0	0	0	0	0	0	0	0	0	0	0	0	0	0	0	0	0	0	0	0	0	0	0	0	0	0	0	0	0	0	0	0	0	0	0	0	0	0	0	0	0	0	0	0	0	0	0
OS52	0	0	0	0	0	0	0	0	0	0	0	0	0	0	0	0	0	0	0	0	0	0	0	0	0	0	0	0	0	0	0	0	0	0	0	0	0	0	0	0	0	0	0	0	0	0	0	0	0
OS53	0	0	0	0	0	0	0	0	0	0	0	0	0	0	0	0	0	0	0	0	0	0	0	0	0	0	0	0	0	0	0	0	0	0	0	0	0	0	0	0	0	0	0	0	0	0	0	0	0
OS54	0	0	0	0	0	0	0	0	0	0	0	0	0	0	0	0	0	0	0	0	0	0	0	0	0	0	0	0	0	0	0	0	0	0	0	0	0	0	0	0	0	0	0	0	0	0	0	0	0
OS55	0	0	0	0	0	0	0	0	0	0	0	0	0	0	0	0	0	0	0	0	0	0	0	0	0	0	0	0	0	0	0	0	0	0	0	0	0	0	0	0	0	0	0	0	0	0	0	0	0
OS56	0	0	0	0	0	0	0	0	0	0	0	0	0	0	0	0	0	0	0	33	0	0	0	0	0	0	0	0	0	0	0	0	0	0	0	0	0	0	0	0	0	0	0	0	0	0	0	0	0
OS57	0	0	0	0	0	0	0	0	0	0	0	0	0	0	0	0	0	0	0	0	0	0	0	0	0	0	0	0	0	0	0	0	0	0	0	0	0	0	0	0	0	0	0	0	0	0	0	0	0
OS58	0	0	0	0	0	0	0	0	0	0	0	0	0	0	0	0	0	0	0	0	0	0	0	0	0	0	0	0	0	0	0	0	0	0	0	0	0	0	0	0	0	0	0	0	0	0	0	0	0
OS59	0	0	0	0	0	0	0	0	0	0	0	0	2	0	0	0	0	0	0	0	0	0	0	0	0	0	0	0	0	0	0	0	0	0	0	0	0	0	0	0	0	0	0	0	0	0	0	0	0
OS60	0	0	0	0	0	0	0	0	0	0	0	0	123	0	0	0	0	0	0	0	0	0	0	0	0	0	0	0	0	0	0	0	0	0	0	0	0	0	0	0	0	0	0	0	0	0	0	0	0
OS61	0	0	0	0	0	0	0	0	0	0	0	0	99	0	0	0	0	0	0	0	0	0	0	0	0	0	0	0	0	0	0	0	0	0	0	0	0	0	0	0	0	0	0	0	0	0	0	0	0
OS62	0	0	0	0	0	0	0	0	0	0	0	0	0	0	0	0	0	0	0	0	0	0	0	0	0	0	0	0	0	0	0	0	0	0	0	0	0	0	0	0	0	0	0	0	0	0	0	0	0
OS63	0	0	0	0	0	0	0	0	0	0	0	0	4	0	0	0	0	0	0	0	0	0	0	0	0	3	0	0	0	0	0	0	0	0	0	0	0	0	0	0	0	0	0	0	0	0	0	0	0
OS64	0	0	0	0	0	0	0	0	0	0	0	0	0	0	0	0	0	0	0	0	0	0	0	0	0	0	0	0	0	0	0	0	0	0	0	0	0	0	0	0	0	0	0	0	0	0	0	0	0
OS65	0	0	0	0	0	0	0	0	0	0	0	0	2	0	0	0	0	0	0	0	0	0	0	0	0	6	0	0	0	0	0	0	0	0	0	0	0	0	0	4	0	0	0	0	0	0	0	0	0
OS66	0	0	0	0	0	0	0	0	0	0	0	0	0	0	0	0	0	0	0	0	0	0	0	0	0	0	0	0	0	0	0	0	0	0	0	0	0	0	0	0	0	0	0	0	0	0	0	0	0
OS67	0	0	0	0	0	0	0	0	0	0	0	0	0	0	0	0	0	0	0	0	0	0	0	0	0	0	0	0	0	0	0	0	0	0	0	0	0	0	0	0	0	0	0	0	0	0	0	0	0
OS68	0	0	0	0	0	0	0	0	0	0	0	0	0	0	0	0	0	0	0	0	0	0	0	0	0	0	0	0	0	0	0	0	0	0	0	0	0	0	0	0	0	0	0	0	0	0	0	0	0
OS69	0	0	0	0	0	0	0	0	0	0	0	0	0	0	0	0	0	0	0	0	0	0	0	0	0	0	0	0	0	0	0	0	0	0	0	0	0	0	0	0	0	0	0	0	0	0	0	0	0
OS70	0	0	0	0	0	0	0	0	0	0	0	0	0	0	0	0	0	0	0	0	0	0	0	0	0	0	0	0	0	0	0	0	0	0	13	0	0	0	0	0	0	0	0	0	0	0	0	0	0
OS71	0	0	0	0	0	0	0	0	0	0	0	0	0	0	0	0	0	0	0	0	0	0	0	0	0	0	0	0	0	0	0	0	0	0	0	0	0	0	0	0	0	0	0	0	0	0	0	0	0
OS72	0	0	0	0	0	0	0	0	0	0	0	0	0	0	0	0	0	0	0	0	0	0	0	0	0	0	0	0	0	0	0	0	0	0	0	0	0	0	0	0	0	0	0	0	0	0	0	0	0
OS73	0	0	0	0	0	0	0	0	0	0	0	0	0	0	0	0	0	0	0	0	0	0	0	0	0	0	0	0	0	0	0	0	0	0	0	0	0	0	0	0	0	0	0	0	0	0	0	0	0
OS74	0	0	0	0	0	0	0	0	0	0	0	0	0	0	0	0	0	0	0	0	0	0	0	0	0	0	0	0	0	0	0	0	0	0	0	0	0	0	0	0	0	0	0	0	0	0	0	0	0
OS75	0	0	0	0	0	0	0	0	0	0	0	0	0	0	0	0	0	0	0	0	0	0	0	0	30	0	0	0	0	0	0	0	0	0	0	0	0	0	0	0	0	0	0	0	0	0	0	0	0
OS76	0	0	0	0	0	0	0	0	0	0	0	0	0	0	0	0	0	0	0	0	0	0	0	0	0	0	0	0	0	0	0	0	0	0	0	0	0	0	0	0	0	0	0	0	0	0	0	0	0
OS77	0	0	0	0	0	0	0	0	0	0	0	0	0	0	0	0	0	0	0	0	0	0	0	0	0	0	0	0	0	0	0	0	0	0	2	0	0	0	0	0	0	0	0	10	0	0	0	0	0
OS78	0	0	0	0	0	0	0	0	0	0	0	0	0	0	0	0	0	0	0	0	0	0	0	0	0	0	2	0	0	0	0	0	0	0	0	0	0	0	0	0	0	0	0	0	0	0	0	0	0
OS79	0	0	0	0	0	0	0	0	0	0	0	0	0	0	0	0	0	0	0	0	2	0	0	0	0	0	0	0	0	0	0	0	0	0	0	0	0	0	0	0	0	0	0	0	0	0	0	0	0
OS80	0	0	0	0	0	0	0	0	0	0	0	0	0	0	0	0	0	0	0	0	0	0	0	0	0	0	0	0	0	0	0	0	0	0	7	0	0	0	0	0	0	0	0	0	0	0	0	0	0
OS81	0	0	0	0	0	0	0	0	0	0	0	0	0	0	0	0	0	0	0	0	0	0	0	0	0	0	0	5	0	0	0	0	0	0	4	0	0	0	0	115	0	0	0	24	0	0	0	0	0
OS82	0	0	0	0	0	0	0	0	0	0	0	0	4	0	0	0	0	0	0	0	0	3	0	0	0	0	0	0	0	0	0	0	0	0	0	0	0	0	0	0	0	0	0	0	0	0	0	0	0
OS83	0	0	0	0	0	0	0	0	0	0	0	0	0	0	0	0	0	0	0	0	0	0	0	0	0	0	0	0	0	0	0	0	0	0	0	0	0	0	0	0	0	0	0	0	0	0	0	0	0
OS84	0	0	0	0	0	0	0	0	0	0	0	0	8	0	0	0	0	0	0	0	0	3	0	0	0	0	0	0	0	0	0	0	0	0	0	0	0	0	0	0	0	0	0	0	0	0	0	0	0
OS85	0	0	0	0	0	0	0	0	0	0	0	0	8	0	0	0	0	0	0	0	0	4	0	0	0	0	0	0	0	0	0	0	0	0	0	0	0	0	0	0	0	0	0	0	0	0	0	0	0
OS86	0	0	0	0	0	0	0	0	0	0	0	0	0	0	0	0	0	0	0	0	0	0	0	0	0	0	0	0	0	0	0	0	0	0	0	0	0	0	0	0	0	0	0	0	0	0	0	0	0
OS87	0	0	0	3	0	0	0	0	0	0	0	0	80	0	0	0	0	0	0	0	0	0	0	0	0	0	0	50	0	4	0	0	0	0	0	0	0	0	0	0	0	0	0	0	0	0	0	0	0
OS88	0	0	0	0	0	0	0	0	0	0	0	0	7	0	0	0	0	0	0	0	0	0	0	0	0	0	0	0	0	0	0	0	0	0	0	0	0	0	0	0	0	0	0	0	0	0	0	0	0
OS89	0	0	0	0	0	0	0	0	0	0	0	0	60	0	0	0	0	0	0	0	0	0	0	0	20	0	4	0	0	0	0	0	0	0	0	0	0	0	0	5	0	0	0	0	0	0	0	0	0
OS90	0	0	0	0	0	0	0	0	0	0	0	0	10	0	0	0	0	0	0	0	0	0	0	0	0	5	0	0	0	0	0	0	0	0	0	0	0	0	0	0	0	0	0	8	0	0	0	0	0
OS91	0	0	0	0	0	0	0	0	0	0	0	0	5	0	0	0	0	0	0	0	0	6	0	0	0	0	27	5	0	0	0	0	0	0	0	0	0	0	0	0	0	0	0	0	0	0	0	0	0
OS92	0	0	0	0	0	0	0	0	0	0	0	0	17	0	0	0	0	0	0	0	0	12	0	0	0	0	0	0	0	0	0	0	0	0	5	0	0	0	0	0	0	0	0	0	0	0	0	0	0
OS93	0	0	11	0	0	0	0	0	0	0	0	0	3	0	4	0	0	0	0	0	0	0	0	0	0	0	3	0	0	0	0	0	0	0	0	0	0	0	0	0	0	0	0	0	0	0	0	0	0
OS94	0	0	0	0	0	0	0	0	0	0	0	0	433	0	0	0	0	0	0	0	0	0	0	0	0	0	0	0	0	0	0	0	0	0	0	0	0	0	0	0	0	0	0	0	0	0	0	0	0
OS95	0	0	0	19	0	0	0	0	0	0	0	0	3	0	0	0	0	0	0	0	0	0	0	0	0	0	0	0	0	0	0	0	0	0	0	0	0	0	0	0	0	0	0	0	0	0	0	0	0
OS96	0	0	0	0	0	0	0	0	0	0	0	0	5	0	0	0	0	0	0	0	0	0	0	0	0	0	0	0	0	0	0	0	0	0	0	0	0	0	0	0	0	0	0	0	0	0	0	0	0
OS97	0	0	0	0	0	0	0	0	0	0	0	0	6	0	0	0	0	0	0	0	0	0	0	0	0	0	0	0	0	0	0	0	0	0	54	0	0	0	0	0	0	0	0	0	0	0	0	0	0
OS98	0	0	0	0	0	0	0	0	0	0	0	0	13	0	0	0	0	0	0	0	0	0	0	0	0	0	0	0	0	0	0	0	0	0	236	0	0	0	0	0	0	0	0	0	0	0	0	0	0
OS99	0	0	0	0	0	0	0	0	0	0	0	2	7	0	0	0	0	0	0	0	0	0	0	0	0	6	0	0	0	0	0	0	0	0	0	0	0	0	0	0	0	0	0	0	0	0	0	0	0
PM01	0	0	0	0	0	0	0	0	0	0	0	0	28	0	0	0	0	0	0	0	0	0	0	0	0	0	0	0	0	0	0	0	0	0	0	0	0	0	0	0	0	0	0	4	0	0	0	0	0
PM02	0	0	0	0	0	0	0	0	0	0	0	0	8	0	0	0	0	0	0	0	0	0	0	0	0	0	0	0	0	0	0	0	0	0	5	0	0	0	0	327	0	0	0	0	0	0	0	0	0
PM03	0	0	0	0	0	0	0	0	0	0	0	0	953	0	0	0	0	0	0	0	0	4	0	0	0	61	0	0	0	0	0	0	0	0	0	0	0	0	0	12	0	0	0	0	0	0	0	0	0
PM04	0	0	0	0	0	0	0	0	0	0	0	0	0	0	0	0	0	0	0	0	0	0	0	0	0	2	0	0	0	0	0	0	0	0	0	0	0	0	0	0	0	0	0	0	0	0	0	0	0
PM05	0	0	0	0	0	0	0	0	0	0	0	0	4	0	0	0	0	0	0	0	0	0	0	0	0	49	0	0	0	0	0	0	0	0	4	0	0	0	0	0	0	0	0	0	0	0	0	0	0
PM06	0	0	0	0	0	0	0	0	0	0	0	0	0	0	0	0	0	0	0	0	0	0	0	0	0	0	0	0	0	0	0	0	0	0	0	0	0	0	0	0	0	0	0	2	0	0	0	0	0
PM07	0	0	0	0	0	0	0	0	0	0	0	0	0	0	0	0	0	0	0	0	0	0	0	0	0	0	0	0	0	0	0	0	0	0	0	0	0	0	0	0	0	0	0	0	0	0	0	0	0
PM08	0	0	0	0	0	0	0	0	0	0	0	0	0	0	0	0	0	0	0	0	0	0	0	0	0	0	0	0	0	0	0	0	0	0	0	0	0	0	0	0	0	0	0	0	0	0	0	0	0
PM09	0	0	0	0	0	0	0	0	0	0	0	0	0	0	0	0	0	0	0	0	0	0	0	0	0	0	0	0	0	0	0	0	0	0	0	0	0	0	0	0	0	0	0	0	0	0	0	0	0
PM10	0	0	0	0	0	0	0	0	0	0	0	0	0	0	0	0	0	0	0	0	0	0	0	0	0	82	0	0	0	0	0	0	0	0	19	0	0	0	0	0	0	0	0	13	0	0	0	0	0
PM11	0	0	0	0	0	0	0	0	0	0	0	0	0	0	0	0	0	0	0	0	0	0	0	0	0	0	0	0	0	0	0	0	0	0	0	0	0	0	0	0	0	0	0	0	0	0	0	0	0
PM12	0	0	0	4	0	0	0	0	0	0	0	0	0	0	0	0	0	0	0	0	0	0	0	0	0	0	0	0	0	0	0	0	0	0	0	0	0	0	0	0	0	0	0	0	0	0	0	0	0
PM13	0	0	0	0	0	0	0	0	0	0	0	0	0	0	0	0	0	0	0	0	0	0	0	0	0	0	0	0	0	0	0	0	0	0	0	0	0	0	0	0	0	0	0	0	0	0	0	0	0
PM14	0	0	0	0	0	0	0	0	0	0	0	0	0	0	0	0	0	0	0	0	0	0	0	0	0	15	0	4	0	0	0	0	0	0	6	0	0	0	0	0	0	0	0	0	0	0	0	0	0
PM15	0	0	0	0	0	0	0	0	0	0	0	0	10	0	0	0	0	0	0	0	0	0	0	0	0	0	0	0	0	0	0	0	0	0	0	0	0	0	0	0	0	0	0	0	0	0	0	0	0
PM16	0	0	0	0	0	0	0	0	0	0	0	0	0	0	0	0	0	0	0	0	0	0	0	0	4	0	0	0	0	0	0	0	0	0	0	0	0	0	0	0	0	0	0	0	0	0	0	0	0
PM17	0	0	0	0	0	0	0	9	0	0	0	0	0	0	0	0	0	0	0	0	0	0	0	0	5	0	0	0	0	0	0	0	0	0	835	0	0	0	0	0	0	0	0	0	0	0	0	0	0
PM18	0	0	0	0	0	0	0	0	0	0	0	0	0	0	0	0	0	0	0	0	0	0	0	0	0	0	0	0	0	0	0	0	0	0	4	0	0	0	0	0	0	0	0	0	0	0	0	0	0
PM19	0	0	0	0	0	0	0	0	0	0	0	0	0	0	0	0	0	0	0	0	0	0	0	0	0	0	0	0	0	0	0	0	0	0	6	0	0	0	0	0	0	0	0	0	0	0	0	0	0
PM20	0	0	0	0	0	0	0	0	0	0	0	0	0	0	0	0	0	0	0	0	0	0	0	0	3	3	0	0	0	0	0	0	0	0	0	0	0	0	0	0	0	0	0	0	0	0	0	0	0
PM21	0	0	0	0	0	0	0	0	0	0	0	17	7	0	0	0	0	0	0	12	0	0	0	0	144	0	24	0	0	0	0	0	0	0	33	0	0	0	0	20	0	0	0	13	0	0	0	0	0
PM22	0	0	0	0	0	0	0	0	0	0	0	0	25	0	0	0	0	0	0	0	0	0	3	0	0	0	0	0	0	0	0	0	0	0	36	0	0	0	0	0	0	0	0	3	0	0	0	0	0
PM23	0	0	0	0	0	0	0	0	0	0	0	0	0	0	0	0	0	0	0	0	0	0	0	0	0	0	0	0	0	0	0	0	0	0	7	0	0	0	0	0	0	0	0	0	0	0	0	0	0
PM24	0	0	0	0	0	0	0	0	0	0	0	0	12	0	0	0	0	0	0	0	0	0	0	0	3	0	0	0	0	0	0	0	0	0	0	0	0	0	0	0	0	0	0	0	0	0	0	0	0
PM25	0	0	0	0	0	0	0	0	0	0	0	0	0	0	0	0	0	0	0	0	0	0	0	0	2	0	0	0	0	0	0	0	0	0	106	0	0	0	0	3	0	0	0	0	0	0	0	0	0
PM26	0	0	0	0	0	0	0	0	0	0	0	0	22	0	0	0	0	0	0	0	0	0	0	0	10	0	0	0	0	0	0	0	0	0	5	0	0	0	0	0	0	0	0	0	0	0	0	0	0
PM27	0	0	0	0	0	0	0	0	0	0	0	0	0	0	0	0	0	0	0	0	0	0	0	0	0	0	0	3	0	0	0	0	0	0	0	0	0	0	0	0	0	0	0	0	5	0	0	0	0
PM28	0	0	0	0	0	0	0	0	0	0	0	0	0	0	0	0	0	0	0	0	0	0	0	0	0	0	0	5	0	0	0	0	0	0	25	0	0	0	0	0	0	0	0	0	0	0	0	0	0
PM29	0	0	0	0	0	0	0	0	0	0	0	0	0	0	0	0	0	0	0	0	0	0	0	0	6	0	0	0	0	0	0	0	0	0	0	0	0	0	0	0	0	0	0	0	0	0	0	0	0
PM30	0	0	0	0	0	0	0	0	0	0	0	0	0	0	0	0	0	0	0	0	0	0	0	0	0	0	0	0	0	0	0	0	0	0	0	0	0	0	0	0	0	0	0	0	0	0	0	0	0
PM31	0	0	0	0	0	0	0	0	0	0	0	0	0	0	0	0	0	0	0	0	0	0	0	0	0	0	0	2	0	0	0	0	0	0	0	0	0	0	0	0	0	0	0	0	0	0	0	0	0
PM32	0	0	0	0	0	0	0	0	0	0	0	0	0	0	0	0	0	0	0	0	0	0	0	0	0	8	0	0	0	0	0	0	0	0	0	0	0	0	0	0	0	0	0	0	0	0	0	0	0
PM33	0	0	0	0	0	0	0	0	0	0	0	0	0	0	0	0	0	0	0	0	0	0	0	0	0	38	0	0	0	0	0	0	0	0	7	0	0	0	0	0	0	0	0	10	0	0	0	0	0
PM34	0	0	0	0	0	0	0	0	0	0	0	0	0	0	0	0	0	0	0	0	0	0	0	0	0	0	0	0	0	0	0	0	0	0	0	0	0	0	0	0	0	0	0	0	0	0	0	0	0
PM35	0	0	0	0	0	0	0	0	0	0	0	0	0	0	0	0	0	0	0	0	0	0	0	0	0	0	0	0	0	0	0	0	0	0	0	0	0	0	0	0	0	0	0	0	0	0	0	0	0
PM36	0	2	0	0	0	0	0	9	0	0	0	0	5	0	0	0	0	0	0	0	0	0	0	0	10	0	0	0	0	0	0	0	0	0	4	0	0	0	0	0	0	0	0	0	0	0	0	0	0
PM37	0	0	0	0	0	0	0	0	0	0	0	0	0	0	0	0	0	0	0	0	0	0	0	0	0	0	0	0	0	0	0	0	0	0	3	0	0	0	0	2	0	0	0	0	0	0	0	0	0
PM38	0	0	0	0	0	0	0	0	0	0	0	0	25	0	0	0	0	0	0	0	0	0	0	0	0	3	0	134	0	0	0	0	0	0	0	0	0	0	0	0	0	0	0	0	0	0	0	0	0
PM39	0	0	0	0	0	0	0	0	0	0	0	0	0	0	0	0	0	0	0	0	0	0	0	0	0	0	0	0	0	0	0	0	0	0	6	0	0	0	0	0	0	0	0	0	0	5	0	0	0
PM40	0	0	0	0	0	0	0	0	0	0	0	0	0	0	0	0	0	0	4	0	0	0	0	0	0	0	0	0	0	0	0	0	0	0	0	0	0	0	0	0	0	0	0	0	0	0	0	0	0
PM41	0	0	0	0	0	0	0	0	0	0	0	0	0	0	0	0	0	0	0	0	0	0	0	0	0	0	0	0	0	0	0	0	0	0	6	0	0	0	0	13	0	0	0	0	0	0	0	0	0
PM42	0	0	0	0	0	0	0	0	0	0	0	0	0	0	0	0	0	0	0	0	0	0	0	0	0	0	0	0	0	0	0	0	0	0	0	0	0	0	0	0	0	0	0	0	0	0	0	0	0
PM43	0	0	0	0	0	0	0	0	4	0	0	0	0	0	0	0	0	0	0	0	0	0	0	0	0	0	0	0	0	0	0	0	0	0	0	0	0	0	0	180	0	0	0	0	34	0	0	0	0
PM44	0	0	0	0	0	0	0	0	211	0	0	0	0	0	0	0	0	0	0	0	0	0	0	0	0	0	0	0	0	0	0	0	0	0	0	0	0	0	0	0	0	0	0	0	0	0	0	0	0
PM45	0	0	0	0	0	0	0	0	0	0	0	0	0	0	0	0	0	290	495	0	0	0	0	0	0	0	0	0	0	0	0	0	0	0	0	0	0	0	0	0	0	0	0	5	0	0	0	0	0
PM46	0	0	0	0	0	0	0	0	0	0	0	0	0	0	0	0	0	0	0	0	0	0	0	0	0	0	0	0	0	0	0	0	0	0	0	0	0	0	0	0	0	0	0	0	0	0	0	0	0
PM47	0	0	0	0	0	0	0	0	0	0	0	0	0	0	0	0	0	0	0	0	0	0	0	0	0	0	0	0	0	0	0	0	0	0	0	0	0	0	0	0	0	0	0	0	0	0	0	0	0
PM48	0	0	0	0	0	0	0	0	0	0	0	0	2	0	0	0	0	0	0	0	0	0	0	0	0	0	0	0	0	0	0	0	0	0	0	0	0	0	0	0	0	0	0	0	0	0	0	0	0
PM49	0	0	0	0	0	0	0	0	0	0	0	0	0	0	0	0	0	0	0	0	0	0	0	0	0	14	0	0	0	0	0	0	18	0	0	0	0	0	0	0	0	0	0	0	0	0	0	0	0
PM50	0	0	0	0	0	0	0	0	0	0	0	0	4	0	0	0	0	0	0	0	0	0	0	0	0	0	0	0	0	0	0	0	0	0	0	0	0	0	0	0	0	0	0	0	0	0	0	0	0
PM51	0	0	0	0	0	0	0	0	0	0	0	0	7	0	0	0	0	0	0	0	0	0	0	0	0	18	0	0	0	0	0	0	0	0	0	0	0	0	0	0	0	0	0	0	0	0	0	0	0
PM52	0	0	0	0	0	0	0	0	0	0	0	0	119	0	0	0	0	0	0	0	0	0	0	0	0	0	0	0	0	0	0	0	0	0	0	0	0	0	0	0	0	0	0	0	0	0	0	0	0
PM53	0	0	0	0	0	0	0	0	0	0	0	0	11	0	0	0	0	0	0	0	0	0	0	0	0	0	0	0	0	0	0	0	0	0	0	0	0	0	0	0	42	9	0	0	0	0	0	0	0
PM54	0	0	0	0	0	0	0	0	0	0	0	0	0	0	0	0	0	0	0	0	0	0	0	0	0	0	0	0	0	0	0	0	0	0	0	0	0	0	0	0	0	0	0	0	0	0	0	0	0
PM55	0	0	0	0	0	0	0	0	0	0	0	0	4	0	0	0	0	0	0	0	0	0	0	0	0	0	0	0	0	0	0	0	0	0	0	0	0	0	0	0	0	0	0	0	0	0	0	0	0
PM56	0	0	0	0	0	0	0	0	0	0	0	0	9	0	0	0	0	0	0	0	0	0	0	0	0	0	0	0	0	0	0	0	0	0	3	0	0	0	0	0	0	0	0	0	5	0	0	0	0
PM57	0	0	0	0	0	0	0	0	0	0	0	0	25	0	0	0	0	0	0	0	0	0	0	0	0	0	0	0	0	0	0	0	0	0	0	0	0	0	0	0	0	0	0	0	0	0	0	0	0
PM58	0	0	0	0	0	0	0	0	0	0	0	0	4	0	0	0	0	0	0	0	0	0	0	0	0	0	0	0	0	0	0	0	0	0	0	0	0	0	0	0	0	0	0	16	0	0	0	0	0
PP01	0	0	0	0	0	0	0	0	0	0	0	0	0	0	0	0	0	0	0	0	0	0	0	0	0	0	0	0	0	0	0	0	0	0	0	0	0	0	0	4	0	0	0	0	0	0	0	0	0
PP02	0	0	0	0	0	0	0	0	0	0	0	0	10	0	0	0	0	0	0	0	0	0	0	0	0	0	0	0	0	0	0	0	0	0	10	0	0	0	0	0	0	0	0	0	0	0	0	0	0
PP03	0	0	0	0	0	0	0	0	0	0	0	0	264	0	0	0	0	0	0	0	0	0	0	0	0	0	0	0	0	0	0	0	0	0	0	0	0	0	0	10	0	0	0	0	0	0	0	0	0
PP04	0	0	0	0	0	0	0	0	0	0	0	0	13	0	0	0	0	0	0	0	0	0	0	0	0	0	0	0	0	0	0	0	0	0	3	0	0	0	0	0	0	0	0	114	0	0	0	0	0
PP05	0	0	0	0	0	0	0	7	0	0	0	0	31	0	0	0	0	0	0	0	0	0	0	0	0	0	0	0	0	0	0	0	0	0	0	0	0	0	0	0	0	0	0	0	0	0	0	0	0
PP06	0	0	0	0	0	0	0	0	0	0	0	0	10	0	0	0	0	0	0	0	0	0	0	0	0	7	0	8	0	0	0	0	0	0	0	0	0	0	0	6	0	0	0	4	0	0	0	0	0
PP07	0	0	0	0	0	0	0	0	0	0	0	0	15	0	0	0	0	0	0	0	0	2	0	0	0	65	0	0	0	0	0	0	0	0	5	0	0	0	0	3	0	0	0	0	9	0	0	0	0
PP08	0	0	0	0	0	0	0	0	0	0	0	0	0	0	0	0	0	0	0	0	0	0	0	0	41	22	0	0	0	0	0	0	0	0	11	0	0	0	0	2	0	0	0	0	0	0	0	0	0
PP09	0	0	0	0	0	0	0	0	0	0	0	0	23	0	0	0	0	0	0	0	0	5	0	0	0	0	0	0	0	0	0	0	0	0	4	0	0	0	0	0	0	0	0	8	0	0	0	0	0
PP10	0	0	0	0	0	0	0	0	0	0	0	0	0	0	0	0	0	0	0	0	0	0	0	0	0	0	0	0	0	0	0	0	0	0	72	0	0	0	0	17	0	0	0	12	0	0	0	0	0
PP11	0	0	0	0	0	0	0	0	0	0	0	0	30	0	0	0	0	0	0	0	0	9	0	0	0	0	0	3	0	0	0	0	0	0	33	0	0	0	0	7	0	0	0	0	0	0	0	0	0
PP12	0	0	0	0	0	0	0	3	0	0	0	0	0	0	0	0	0	0	0	0	0	70	0	0	0	0	0	0	0	0	0	0	0	0	2	0	0	0	0	363	0	0	0	0	0	0	0	0	0
PP13	0	0	0	0	0	0	0	0	0	0	0	0	0	0	0	0	0	0	0	0	0	0	0	0	0	0	0	0	0	0	0	0	0	0	0	0	0	0	0	0	0	0	0	0	0	0	0	0	0
PP14	0	0	0	0	0	0	0	0	0	0	0	0	6	0	0	0	0	0	0	0	0	0	0	0	0	0	0	0	0	0	0	0	0	0	0	0	0	0	0	0	0	0	0	0	0	0	0	0	0
PP15	0	0	0	0	0	0	0	0	0	0	0	0	79	0	47	0	0	0	0	0	0	0	0	0	0	0	0	0	0	0	0	0	0	0	5	0	0	0	0	0	0	0	0	0	0	2	0	0	0
PP16	0	0	0	0	0	0	0	0	0	0	0	0	12	0	0	0	0	0	0	0	0	0	0	0	0	0	0	0	0	0	0	0	0	0	0	0	0	0	0	0	0	0	0	0	0	0	0	0	0
PP17	0	0	0	0	0	0	0	114	0	0	0	0	0	0	2	0	0	0	0	0	0	0	0	0	0	0	0	0	0	0	0	0	0	0	69	0	0	0	0	0	0	0	0	0	0	0	0	0	0
PP18	0	0	0	0	0	0	0	0	0	0	0	0	0	0	2	0	0	0	0	0	0	0	0	0	0	3	0	0	0	0	0	0	0	0	0	0	0	0	0	26	0	0	0	0	0	0	0	0	0
PP19	0	0	0	0	0	0	0	0	0	0	0	0	0	0	0	0	0	0	0	0	0	0	0	0	0	0	0	0	0	0	0	0	0	0	5	0	0	0	0	0	0	0	0	0	0	0	0	0	0
PP20	0	0	0	0	0	0	0	0	0	0	0	0	0	0	0	0	0	0	0	0	0	0	0	0	0	0	0	0	0	0	0	0	0	0	0	0	0	0	0	0	0	0	0	0	0	0	0	0	0
PP21	0	0	0	0	0	0	0	6	0	0	0	0	0	0	0	0	0	0	0	0	0	0	0	0	0	0	32	0	0	0	0	0	0	0	56	0	0	0	0	0	0	0	0	0	0	0	0	0	0
PP22	0	0	0	0	0	0	0	0	0	0	0	0	0	0	0	0	0	0	0	0	0	0	0	0	0	35	0	0	0	0	0	0	0	0	18	0	0	0	0	0	0	0	0	0	0	0	0	0	0
PP23	0	0	0	0	0	0	0	0	0	0	0	3	4	0	0	0	0	0	0	0	0	0	0	0	0	0	0	4	0	0	0	0	0	0	4	0	0	0	0	0	0	0	0	0	0	0	0	0	0
PP24	0	0	0	0	0	0	0	0	0	0	0	0	0	0	0	0	0	0	0	7	0	0	0	0	0	0	0	0	0	0	0	0	0	0	0	0	0	0	0	0	0	0	0	0	0	0	0	0	0
PP25	0	0	0	0	0	0	0	0	0	0	0	0	6	0	0	0	0	0	0	0	0	0	0	0	0	0	0	0	0	0	0	0	0	0	16	0	0	0	0	0	0	0	0	0	0	0	0	0	0
PP26	0	0	0	0	0	0	0	0	0	0	0	0	5	0	0	0	0	0	0	0	0	0	0	0	0	0	0	0	0	0	0	0	0	0	12	0	0	0	0	0	0	0	0	0	0	0	0	0	0
PP27	0	0	0	0	0	0	0	0	0	0	0	0	0	0	0	0	0	0	0	0	0	0	0	0	0	0	0	0	0	0	0	0	0	0	0	0	0	0	0	0	0	0	0	0	0	0	0	0	0
PP28	0	0	0	0	0	0	0	0	0	0	0	0	143	0	0	0	0	0	0	0	0	0	0	3	0	0	0	0	0	0	0	0	0	0	15	0	0	0	0	0	0	0	0	0	0	0	0	0	0
PP29	0	0	0	0	0	0	0	0	0	0	0	0	2	0	0	0	0	0	0	0	0	0	0	0	0	0	0	0	0	0	0	0	0	0	0	0	0	0	0	0	0	0	0	0	0	0	0	0	0
PP30	0	0	0	0	0	0	0	0	0	0	0	0	0	0	0	0	0	0	0	0	0	0	0	0	0	0	0	0	0	0	0	0	0	0	0	0	0	0	0	0	0	0	0	0	0	0	0	0	0
PP31	0	0	0	0	0	0	0	0	0	0	0	0	0	0	0	0	0	0	0	0	0	0	0	0	0	3	0	0	0	0	0	0	0	0	0	0	0	0	0	161	0	0	0	0	0	0	0	0	0
PP32	0	0	0	0	0	0	0	0	0	0	0	0	0	0	0	0	0	0	0	0	0	0	0	0	0	0	0	0	0	0	0	0	0	0	0	0	0	0	0	0	0	0	0	0	0	0	0	0	0
PP33	0	0	0	0	0	0	0	0	0	0	0	0	5	0	0	0	0	0	0	0	0	0	0	0	0	0	0	0	0	0	0	0	0	0	0	0	0	0	0	0	0	0	0	0	0	0	0	0	0
PP34	0	0	0	0	0	0	0	0	0	0	0	0	2	0	0	0	0	0	0	0	0	0	0	0	0	0	0	0	0	0	0	0	0	0	8	0	0	0	0	23	0	0	0	0	0	0	0	0	0
PP35	0	0	0	0	0	0	0	0	0	0	0	0	132	0	0	0	0	0	0	0	0	11	0	0	0	0	0	0	0	0	0	0	0	0	0	0	0	0	0	0	0	0	0	0	0	0	0	0	0
PP36	0	0	0	0	0	0	0	0	0	0	0	0	2	0	0	0	0	0	0	0	0	0	0	0	0	0	0	0	0	0	0	0	0	0	33	0	0	0	0	0	0	0	0	0	0	0	0	0	0
PP37	0	0	0	2	0	0	0	0	0	0	0	0	0	0	0	0	0	0	0	0	0	0	0	0	0	3	0	0	0	0	0	0	0	0	9	0	0	0	0	0	0	0	0	0	0	0	0	0	0
PP38	0	0	0	0	0	0	0	0	0	0	0	0	8	0	0	0	0	0	0	0	0	0	0	0	0	0	0	0	0	0	0	0	0	0	0	0	0	0	0	0	0	0	0	0	0	0	0	0	0
PP39	0	0	0	0	0	0	0	6	0	0	0	0	0	0	0	0	0	0	0	0	0	0	0	0	0	3	2	0	0	0	0	0	0	0	0	0	0	0	0	0	0	0	0	0	0	0	0	0	0
PP40	0	0	0	0	0	0	0	0	0	0	0	0	19	0	0	0	0	0	0	0	0	0	0	0	0	6	0	0	0	0	0	0	0	0	0	0	0	0	0	0	0	0	0	0	0	0	0	0	0
PP41	0	0	0	0	0	0	0	0	0	0	0	0	0	0	0	0	0	0	0	0	0	40	0	0	0	0	0	0	0	0	0	0	0	0	73	0	0	0	0	0	0	0	0	0	0	0	0	0	0
PP42	0	0	0	0	0	0	0	0	0	0	0	0	0	0	0	0	0	0	0	0	0	0	0	0	0	0	0	0	0	0	0	0	0	0	23	0	0	0	0	0	0	0	0	0	0	0	0	0	0
PP43	0	0	0	0	0	0	0	0	0	0	0	0	0	0	0	0	0	0	0	0	0	15	0	0	0	15	0	0	0	0	0	0	0	0	0	0	0	0	0	0	0	0	0	0	0	0	0	0	0
PP44	0	0	0	0	0	0	0	0	0	0	0	0	0	0	0	0	0	0	0	0	0	0	0	0	0	0	0	0	0	0	0	0	0	0	6	0	0	0	0	0	0	0	0	0	0	0	0	0	0
PP45	0	0	0	0	0	0	0	0	0	0	0	0	0	0	0	0	0	0	0	0	0	0	0	0	0	0	0	0	0	0	0	0	0	0	0	0	0	0	0	0	0	0	0	0	0	0	0	0	0
PP46	0	0	0	0	0	0	0	0	0	0	0	0	0	0	0	0	0	0	0	0	0	0	0	0	0	0	0	0	0	0	0	0	0	0	0	0	0	0	0	0	0	0	0	0	0	0	0	0	0
PP47	0	0	0	0	0	0	0	0	0	0	0	0	4	0	0	0	0	0	0	0	0	0	0	0	0	0	0	0	0	0	0	0	0	0	9	0	0	0	0	0	0	0	0	0	0	0	0	0	0
PP48	0	0	0	0	0	0	0	0	0	0	0	0	0	0	0	0	0	0	0	0	0	0	0	0	0	0	0	0	0	0	0	0	0	0	69	0	0	0	0	0	0	0	0	0	0	0	0	0	0
PP49	0	0	0	0	0	0	0	0	0	0	0	0	0	0	0	0	0	0	0	0	0	0	0	0	10	10	0	0	0	0	0	0	0	0	0	0	0	0	0	0	0	0	0	0	0	0	0	0	0
PP50	0	0	0	0	0	0	0	0	0	0	0	0	0	0	0	0	0	0	0	0	0	0	0	0	0	0	0	0	0	0	0	0	0	0	0	0	0	0	0	0	0	0	0	0	0	0	0	0	0
PP51	0	0	0	0	0	0	0	0	0	0	0	0	0	0	0	0	0	0	0	0	0	0	0	0	0	0	0	0	0	0	0	0	0	0	0	0	0	0	0	0	0	0	0	0	0	0	0	0	0
PP52	0	0	0	0	0	0	0	0	0	0	0	0	0	0	0	0	0	0	0	0	0	0	0	0	0	0	0	0	0	0	0	0	0	0	62	0	0	0	0	0	0	0	0	312	0	0	0	0	0
PP53	0	0	0	0	0	0	0	0	0	0	0	0	0	0	0	0	0	0	0	0	0	0	0	0	0	0	0	0	0	0	0	0	0	0	0	0	0	0	0	0	0	0	0	15	0	0	0	0	0
PP54	0	0	0	0	0	0	0	0	0	0	0	0	0	0	0	0	0	0	0	0	0	0	0	0	0	0	0	0	0	0	0	0	0	0	0	0	0	0	0	0	0	0	0	0	0	0	0	0	0
PP55	0	0	0	0	0	0	0	0	0	0	0	0	0	0	0	0	0	0	0	0	0	0	0	0	0	0	0	0	0	0	0	0	0	0	0	0	0	0	0	0	0	0	0	0	0	0	0	0	0
PP56	0	0	0	0	0	0	0	0	0	0	0	0	3	0	0	0	0	0	0	0	0	0	0	0	0	10	0	0	0	0	0	0	0	0	0	0	0	0	0	0	0	0	0	0	0	0	0	0	0
PP57	0	0	0	0	0	0	0	0	0	0	0	0	0	0	0	0	0	0	0	0	0	0	0	0	0	0	0	0	0	0	0	0	0	0	0	0	0	0	0	0	0	0	0	0	0	3	0	0	0
PP58	0	0	0	0	0	0	0	0	0	0	0	0	3	0	0	0	0	0	0	0	0	0	0	0	0	0	0	0	0	0	0	0	0	0	0	0	0	0	0	0	0	0	0	0	0	0	0	0	0
PP59	0	0	0	0	0	0	0	0	0	0	0	0	0	0	0	0	0	0	0	0	0	0	0	0	0	12	0	0	0	0	0	0	0	0	4	0	0	0	0	0	0	0	0	17	0	0	0	0	0
PP60	0	0	0	0	0	0	0	0	0	0	0	0	2	0	0	0	0	0	0	0	0	0	0	0	0	0	0	0	0	0	0	0	0	0	0	0	0	0	0	11	0	0	0	30	0	0	0	0	0
PP61	0	0	0	0	0	0	0	0	0	0	0	0	5	0	0	0	0	0	0	0	0	15	0	0	0	0	0	0	0	0	0	0	0	0	0	0	0	0	0	13	0	0	0	0	0	0	0	0	0
PP62	0	0	0	0	0	0	0	0	0	0	0	0	0	0	0	0	0	0	0	0	0	0	0	0	0	0	0	0	0	0	0	0	0	0	0	0	0	0	0	0	0	0	0	0	0	0	0	0	0
PP63	0	0	0	0	0	0	0	0	0	0	0	0	0	0	0	0	0	0	0	0	0	0	0	0	0	0	0	0	0	0	0	0	0	0	0	0	0	0	0	8	0	0	0	9	0	0	0	0	0
PP64	0	0	0	0	0	0	0	0	0	0	0	0	0	0	0	0	0	0	0	0	0	0	0	0	0	0	5	0	0	0	0	0	0	0	8	0	0	0	0	16	0	0	0	12	0	0	0	0	0
PP65	0	0	0	0	0	0	0	0	0	0	0	2	0	0	0	0	0	4	3	0	0	0	0	0	4	0	0	0	0	0	0	0	0	0	361	0	0	0	0	728	0	0	0	784	0	0	0	0	0
PP66	0	0	0	0	0	0	0	0	0	0	0	0	0	0	0	0	0	0	0	0	0	0	0	0	0	0	0	0	0	0	0	0	0	0	0	0	0	0	0	6	0	0	0	67	0	0	0	0	0
PP67	0	0	0	0	0	0	0	0	0	0	0	0	0	0	0	0	0	0	0	0	0	0	0	0	0	0	0	0	0	0	0	0	0	0	0	0	0	0	0	12	0	0	0	17	0	0	0	0	0
PP68	0	0	0	0	0	0	0	0	0	0	0	0	25	0	0	0	0	0	0	0	0	0	0	0	0	0	0	0	0	0	0	0	0	0	0	0	0	0	0	0	0	0	0	41	0	0	0	0	0
PP69	0	0	0	0	0	0	0	0	0	0	0	0	0	0	0	0	0	0	0	0	0	0	0	0	0	0	0	0	0	0	0	0	0	0	9	0	0	0	0	29	0	0	0	0	0	0	0	0	0
PP70	0	0	0	0	0	0	0	0	0	0	0	0	58	0	0	0	0	0	0	0	0	0	0	0	0	0	0	4	0	0	0	0	0	0	24	0	0	0	0	13	0	0	0	35	0	0	0	0	0
PP71	0	0	0	0	0	0	0	0	0	0	0	0	6	0	0	0	0	0	0	0	0	0	0	0	0	0	0	0	0	0	0	0	0	0	0	0	0	0	0	0	0	0	0	0	0	0	0	0	0
PP72	0	0	0	0	0	0	0	0	0	0	0	0	46	0	0	0	0	0	0	0	0	0	0	0	0	0	0	0	0	0	0	0	0	0	0	0	0	0	0	0	0	0	0	0	0	0	0	0	0
PP73	0	0	0	0	0	0	0	0	0	0	0	0	6	0	0	0	0	0	0	0	0	0	0	0	0	0	0	0	0	0	0	0	0	0	0	0	0	0	0	0	0	0	0	0	0	0	0	0	0
PP74	0	0	0	0	0	0	0	0	0	0	0	0	0	0	0	0	0	0	0	0	0	0	0	0	0	6	0	0	0	0	0	0	0	0	0	0	0	0	0	0	0	0	0	0	0	0	0	0	0
PP75	0	0	0	0	0	0	0	0	0	0	0	0	0	0	0	0	0	0	0	0	0	0	0	0	0	0	0	0	0	0	0	0	0	0	0	0	0	0	0	0	0	0	0	0	0	0	0	0	0
PP76	0	0	0	0	0	0	0	0	0	0	0	0	4	0	0	0	0	0	0	0	0	0	0	0	0	3	0	0	0	0	0	0	0	0	0	0	0	0	0	0	0	0	0	0	0	0	0	0	0
PP77	0	0	0	0	0	0	0	0	0	0	0	0	26	0	0	0	0	0	3	0	0	0	0	0	0	0	0	0	0	0	0	0	0	0	0	0	0	0	0	7	0	0	0	26	0	0	0	0	0
PP78	0	0	0	0	0	0	0	0	0	0	0	0	16	0	0	0	0	0	0	0	0	0	0	0	0	0	0	0	0	0	0	0	0	0	0	0	0	0	0	0	0	0	0	0	0	0	0	0	0
PP79	0	0	0	0	0	0	0	0	0	0	0	0	0	0	0	0	0	0	0	0	0	0	0	0	0	0	0	0	0	0	0	0	0	0	0	0	0	0	0	0	0	0	0	0	0	0	0	0	0
[truncated: 1,966 more columns]

## Sheet: Variables
Sample ID	Sample type	Tree species	Locality	Plot	Tree ID	Collection date	DOY	Caterpillar species	Caterpillar family	Body length (mm)	DBH	Sampling height (m)	Irradiation (%)	Herbivory Damage	Plate ID	Isolation ID
AG01	caterpillar	Quercus robur	Southern	Southern_QROB01	Southern_QROB01_0957	2018-04-28	118	Agriopis marginaria	Geometridae	11	91	2.5	70	false	PL13H	PL13H_D3
AG02	caterpillar	Quercus robur	Southern	Southern_QROB02	Southern_QROB02_0903	2018-04-29	119	Agriopis marginaria	Geometridae	12	36	3	90	false	PL13H	PL13H_D4
AG05	caterpillar	Corylus avellana	Southern	Southern_CAVE01	Southern_CAVE01_1609	2018-04-29	119	Agriopis marginaria	Geometridae	12	37.5	2.75	50	false	PL13H	PL13H_D7
AG07	caterpillar	Quercus robur	Central	Central_QROB03	Central_QROB03_1112	2018-05-06	126	Agriopis marginaria	Geometridae	26	66	1.5	90	false	PL13H	PL13H_D9
AG08	caterpillar	Alnus glutinosa	Central	Central_AGLU03	Central_AGLU03_1357	2018-05-05	125	Agriopis marginaria	Geometridae	18.5	17.7	2.75	65	true	PL13H	PL13H_D10
AG09	caterpillar	Quercus robur	Southern	Southern_QROB01	Southern_QROB01_1111	2018-04-28	118	Agriopis marginaria	Geometridae	10	97	2.5	85	true	PL13H	PL13H_D11
AG10	caterpillar	Corylus avellana	Southern	Southern_CAVE03	Southern_CAVE03_1354	2018-05-01	121	Agriopis marginaria	Geometridae	15	12	2	80	true	PL13H	PL13H_D12
AG100	caterpillar	Quercus robur	Eastern	Eastern_QROB02	Eastern_QROB02_1623	2018-05-11	131	Agriopis marginaria	Geometridae	17	77	2	80	true	PL14H	PL14H_D9
AG101	caterpillar	Carpinus betulus	Eastern	Eastern_CBET02	Eastern_CBET02_0858	2018-05-12	132	Agriopis marginaria	Geometridae	17	30	2.75	35	true	PL14H	PL14H_D10
AG102	caterpillar	Alnus glutinosa	Eastern	Eastern_AGLU01	Eastern_AGLU01_1052	2018-05-11	131	Agriopis marginaria	Geometridae	20	90	2.5	85	true	PL14H	PL14H_D11
AG103	caterpillar	Carpinus betulus	Eastern	Eastern_CBET02	Eastern_CBET02_1002	2018-05-12	132	Agriopis marginaria	Geometridae	21	142	2.75	70	false	PL14H	PL14H_D12
AG104	caterpillar	Alnus glutinosa	Eastern	Eastern_AGLU02	Eastern_AGLU02_1238	2018-05-12	132	Agriopis marginaria	Geometridae	24	106	1.75	70	true	PL14H	PL14H_E1
AG105	caterpillar	Carpinus betulus	Eastern	Eastern_CBET03	Eastern_CBET03_0928	2018-05-13	133	Agriopis marginaria	Geometridae	19	114	1.75	40	false	PL14H	PL14H_E2
AG106	caterpillar	Corylus avellana	Eastern	Eastern_CAVE01	Eastern_CAVE01_1818	2018-05-10	130	Agriopis marginaria	Geometridae	20	12.5	2.25	25	true	PL14H	PL14H_E3
AG107	caterpillar	Alnus glutinosa	Eastern	Eastern_AGLU03	Eastern_AGLU03_1927	2018-05-14	134	Agriopis marginaria	Geometridae	24	7.5	1.5	65	true	PL14H	PL14H_E4
AG109	caterpillar	Corylus avellana	Eastern	Eastern_CAVE02	Eastern_CAVE02_1208	2018-05-11	131	Agriopis marginaria	Geometridae	14	13	1.5	55	false	PL14H	PL14H_E7
AG11	caterpillar	Corylus avellana	Central	Central_CAVE03	Central_CAVE03_1916	2018-05-06	126	Agriopis marginaria	Geometridae	15	18	2.25	90	true	PL13H	PL13H_E1
AG111	caterpillar	Corylus avellana	Eastern	Eastern_CAVE03	Eastern_CAVE03_1633	2018-05-13	133	Agriopis marginaria	Geometridae	21	17	2.75	65	true	PL14H	PL14H_E9
AG112	caterpillar	Quercus robur	Eastern	Eastern_QROB01	Eastern_QROB01_1420	2018-05-08	128	Agriopis marginaria	Geometridae	16	31	2.5	80	false	PL14H	PL14H_E10
AG113	caterpillar	Corylus avellana	Eastern	Eastern_CAVE02	Eastern_CAVE02_1353	2018-05-11	131	Agriopis marginaria	Geometridae	18	18	1.75	30	true	PL14H	PL14H_E11
AG114	caterpillar	Carpinus betulus	Eastern	Eastern_CBET01	Eastern_CBET01_1623	2018-05-08	128	Agriopis marginaria	Geometridae	18	24	1.5	40	false	PL14H	PL14H_E12
AG115	caterpillar	Alnus glutinosa	Eastern	Eastern_AGLU01	Eastern_AGLU01_1008	2018-05-11	131	Agriopis marginaria	Geometridae	25	30	2	65	true	PL14H	PL14H_F1
AG116	caterpillar	Alnus glutinosa	Eastern	Eastern_AGLU03	Eastern_AGLU03_1828	2018-05-16	136	Agriopis marginaria	Geometridae	17	112	2	95	true	PL14H	PL14H_F2
AG117	caterpillar	Quercus robur	Eastern	Eastern_QROB03	Eastern_QROB03_1202	2018-05-13	133	Agriopis marginaria	Geometridae	23.5	93	1.75	80	true	PL14H	PL14H_F3
AG118	caterpillar	Corylus avellana	Eastern	Eastern_CAVE02	Eastern_CAVE02_1238	2018-05-11	131	Agriopis marginaria	Geometridae	22	10.5	1.5	75	false	PL14H	PL14H_F4
AG12	caterpillar	Alnus glutinosa	Central	Central_AGLU03	Central_AGLU03_1357	2018-05-05	125	Agriopis marginaria	Geometridae	12	17.7	2.75	65	true	PL13H	PL13H_E2
AG120	caterpillar	Corylus avellana	Eastern	Eastern_CAVE03	Eastern_CAVE03_1559	2018-05-13	133	Agriopis marginaria	Geometridae	27.5	13	2	60	false	PL14H	PL14H_F6
AG122	caterpillar	Alnus glutinosa	Eastern	Eastern_AGLU02	Eastern_AGLU02_1213	2018-05-12	132	Agriopis marginaria	Geometridae	25.5	162	2	65	false	PL14H	PL14H_F8
AG123	caterpillar	Quercus robur	Eastern	Eastern_QROB02	Eastern_QROB02_1518	2018-05-11	131	Agriopis marginaria	Geometridae	21	230	2.25	55	true	PL14H	PL14H_F9
AG124	caterpillar	Carpinus betulus	Eastern	Eastern_CBET03	Eastern_CBET03_1435	2018-05-12	132	Agriopis marginaria	Geometridae	13	64	2	20	false	PL14H	PL14H_F10
AG125	caterpillar	Corylus avellana	Eastern	Eastern_CAVE01	Eastern_CAVE01_1748	2018-05-10	130	Agriopis marginaria	Geometridae	19	18	2	25	false	PL14H	PL14H_F11
AG126	caterpillar	Corylus avellana	Eastern	Eastern_CAVE03	Eastern_CAVE03_1716	2018-05-13	133	Agriopis marginaria	Geometridae	25	20	2	65	true	PL14H	PL14H_F12
AG127	caterpillar	Quercus robur	Eastern	Eastern_QROB01	Eastern_QROB01_1608	2018-05-08	128	Agriopis marginaria	Geometridae	26	403	2.75	45	true	PL14H	PL14H_G1
AG128	caterpillar	Corylus avellana	Eastern	Eastern_CAVE01	Eastern_CAVE01_1707	2018-05-10	130	Agriopis marginaria	Geometridae	15	26.5	1.75	65	false	PL14H	PL14H_G2
AG129	caterpillar	Alnus glutinosa	Eastern	Eastern_AGLU01	Eastern_AGLU01_0938	2018-05-11	131	Agriopis marginaria	Geometridae	22	29	2.75	75	true	PL14H	PL14H_G3
AG130	caterpillar	Carpinus betulus	Eastern	Eastern_CBET01	Eastern_CBET01_1654	2018-05-08	128	Agriopis marginaria	Geometridae	22	44	1.75	40	true	PL14H	PL14H_G4
AG132	caterpillar	Quercus robur	Eastern	Eastern_QROB01	Eastern_QROB01_1442	2018-05-08	128	Agriopis marginaria	Geometridae	21	19	2.5	70	true	PL14H	PL14H_G6
AG133	caterpillar	Carpinus betulus	Eastern	Eastern_CBET02	Eastern_CBET02_0838	2018-05-12	132	Agriopis marginaria	Geometridae	19	45	2.25	40	false	PL14H	PL14H_G7
AG134	caterpillar	Carpinus betulus	Southern	Southern_CBET01	Southern_CBET01_1126	2018-04-27	117	Agriopis marginaria	Geometridae	12	6	1.25	90	true	PL14H	PL14H_G8
AG135	caterpillar	Carpinus betulus	Southern	Southern_CBET03	Southern_CBET03_0853	2018-04-28	118	Erannis defoliaria	Geometridae	7	42.3	2.25	70	true	PL14H	PL14H_G9
AG14	caterpillar	Quercus petraea	Southern	Southern_QPET02	Southern_QPET02_1758	2018-04-29	119	Agriopis marginaria	Geometridae	17.5	134	2.75	75	false	PL13H	PL13H_E4
AG15	caterpillar	Quercus petraea	Central	Central_QPET02	Central_QPET02_1254	2018-05-07	127	Agriopis marginaria	Geometridae	25	22	4	80	true	PL13H	PL13H_E6
AG17	caterpillar	Quercus petraea	Southern	Southern_QPET02	Southern_QPET02_1850	2018-04-29	119	Agriopis marginaria	Geometridae	18	84	2.25	65	false	PL13H	PL13H_E8
AG20	caterpillar	Quercus petraea	Central	Central_QPET03	Central_QPET03_1941	2018-05-07	127	Agriopis marginaria	Geometridae	22	9	2.25	40	true	PL13H	PL13H_E11
AG21	caterpillar	Quercus petraea	Central	Central_QPET02	Central_QPET02_1147	2018-05-07	127	Agriopis marginaria	Geometridae	16.5	15.5	3.5	55	false	PL13H	PL13H_E12
AG23	caterpillar	Quercus robur	Southern	Southern_QROB02	Southern_QROB02_0912	2018-04-29	119	Agriopis marginaria	Geometridae	13	80	2.75	55	true	PL13H	PL13H_F2
AG25	caterpillar	Quercus robur	Southern	Southern_QROB03	Southern_QROB03_1602	2018-04-30	120	Agriopis marginaria	Geometridae	10	33	1.5	60	true	PL13H	PL13H_F4
AG26	caterpillar	Carpinus betulus	Southern	Southern_CBET01	Southern_CBET01_1042	2018-04-27	117	Agriopis marginaria	Geometridae	8	33.7	3	60	true	PL13H	PL13H_F5
AG30	caterpillar	Corylus avellana	Central	Central_CAVE03	Central_CAVE03_1849	2018-05-06	126	Agriopis marginaria	Geometridae	22	16	1.75	85	false	PL13H	PL13H_F9
AG31	caterpillar	Corylus avellana	Southern	Southern_CAVE01	Southern_CAVE01_1510	2018-04-29	119	Agriopis marginaria	Geometridae	9	14	2.25	60	false	PL13H	PL13H_F10
AG32	caterpillar	Alnus glutinosa	Southern	Southern_AGLU02	Southern_AGLU02_1722	2018-04-28	118	Agriopis marginaria	Geometridae	11	11.5	2.25	70	true	PL13H	PL13H_F11
AG34	caterpillar	Carpinus betulus	Central	Central_CBET02	Central_CBET02_1744	2018-05-06	126	Agriopis marginaria	Geometridae	17	18	1.75	30	false	PL13H	PL13H_H1
AG35	caterpillar	Quercus petraea	Southern	Southern_QPET03	Southern_QPET03_1804	2018-04-30	120	Agriopis marginaria	Geometridae	8	15	1.5	85	false	PL13H	PL13H_G2
AG36	caterpillar	Quercus petraea	Southern	Southern_QPET03	Southern_QPET03_1926	2018-04-30	120	Agriopis marginaria	Geometridae	14	76.5	2.25	60	false	PL13H	PL13H_G3
AG37	caterpillar	Corylus avellana	Central	Central_CAVE01	Central_CAVE01_1017	2018-05-04	124	Agriopis marginaria	Geometridae	11.5	57	1.5	45	true	PL13H	PL13H_G4
AG38	caterpillar	Carpinus betulus	Central	Central_CBET02	Central_CBET02_1509	2018-05-06	126	Agriopis marginaria	Geometridae	21	4	1.75	25	true	PL13H	PL13H_G5
AG40	caterpillar	Quercus robur	Southern	Southern_QROB02	Southern_QROB02_0935	2018-04-29	119	Agriopis marginaria	Geometridae	7.5	104	3	75	true	PL13H	PL13H_G7
AG42	caterpillar	Quercus petraea	Central	Central_QPET02	Central_QPET02_1235	2018-05-07	127	Agriopis marginaria	Geometridae	14	19.5	4.5	70	false	PL13H	PL13H_G9
AG43	caterpillar	Quercus petraea	Central	Central_QPET03	Central_QPET03_1911	2018-05-07	127	Agriopis marginaria	Geometridae	23	25	4.25	70	true	PL13H	PL13H_G10
AG44	caterpillar	Alnus glutinosa	Southern	Southern_AGLU03	Southern_AGLU03_1432	2018-04-30	120	Agriopis marginaria	Geometridae	11	17	2	80	true	PL13H	PL13H_G11
AG46	caterpillar	Corylus avellana	Southern	Southern_CAVE02	Southern_CAVE02_1039	2018-05-01	121	Agriopis marginaria	Geometridae	14	26	2.75	60	false	PL13H	PL13H_G1
AG47	caterpillar	Quercus robur	Central	Central_QROB02	Central_QROB02_1217	2018-05-05	125	Agriopis marginaria	Geometridae	17	170	3.5	95	false	PL13H	PL13H_H2
AG49	caterpillar	Quercus petraea	Central	Central_QPET01	Central_QPET01_1035	2018-05-07	127	Agriopis marginaria	Geometridae	23	9	2.5	60	false	PL13H	PL13H_H4
AG51	caterpillar	Quercus robur	Central	Central_QROB02	Central_QROB02_1127	2018-05-05	125	Agriopis marginaria	Geometridae	16	28	2.25	50	false	PL13H	PL13H_H6
AG53	caterpillar	Corylus avellana	Southern	Southern_CAVE02	Southern_CAVE02_0949	2018-05-01	121	Agriopis marginaria	Geometridae	10.5	11	2.25	65	true	PL13H	PL13H_H8
AG54	caterpillar	Quercus robur	Southern	Southern_QROB03	Southern_QROB03_1511	2018-04-30	120	Agriopis marginaria	Geometridae	16	55	1.75	80	false	PL13H	PL13H_H9
AG56	caterpillar	Corylus avellana	Central	Central_CAVE03	Central_CAVE03_2007	2018-05-06	126	Agriopis marginaria	Geometridae	20	20.5	1.5	35	true	PL13H	PL13H_H11
AG57	caterpillar	Alnus glutinosa	Central	Central_AGLU02	Central_AGLU02_1232	2018-05-06	126	Agriopis marginaria	Geometridae	16	102	1.5	75	false	PL14H	PL14H_A2
AG58	caterpillar	Corylus avellana	Southern	Southern_CAVE03	Southern_CAVE03_1417	2018-05-01	121	Agriopis marginaria	Geometridae	9	4	0.75	75	true	PL14H	PL14H_A3
AG59	caterpillar	Corylus avellana	Southern	Southern_CAVE01	Southern_CAVE01_1510	2018-04-29	119	Agriopis marginaria	Geometridae	14.5	14	2.25	60	false	PL14H	PL14H_A4
AG60	caterpillar	Corylus avellana	Southern	Southern_CAVE02	Southern_CAVE02_1023	2018-05-01	121	Agriopis marginaria	Geometridae	12	9	2	40	true	PL14H	PL14H_A5
AG61	caterpillar	Alnus glutinosa	Southern	Southern_AGLU03	Southern_AGLU03_1226	2018-04-30	120	Agriopis marginaria	Geometridae	11	27.5	2	55	true	PL14H	PL14H_A6
AG62	caterpillar	Alnus glutinosa	Southern	Southern_AGLU02	Southern_AGLU02_1758	2018-04-28	118	Agriopis marginaria	Geometridae	8	9.5	2	85	false	PL14H	PL14H_A7
AG64	caterpillar	Carpinus betulus	Central	Central_CBET03	Central_CBET03_1547	2018-05-07	127	Agriopis marginaria	Geometridae	21	108	1.75	60	false	PL14H	PL14H_A9
AG65	caterpillar	Carpinus betulus	Central	Central_CBET03	Central_CBET03_1617	2018-05-07	127	Agriopis marginaria	Geometridae	26	91	1.75	65	false	PL14H	PL14H_A10
AG67	caterpillar	Corylus avellana	Southern	Southern_CAVE03	Southern_CAVE03_1331	2018-05-01	121	Agriopis marginaria	Geometridae	13.5	10	2	75	false	PL14H	PL14H_A12
AG68	caterpillar	Corylus avellana	Central	Central_CAVE02	Central_CAVE02_1651	2018-05-05	125	Agriopis marginaria	Geometridae	24	24	1.75	80	false	PL14H	PL14H_B1
AG69	caterpillar	Corylus avellana	Central	Central_CAVE02	Central_CAVE02_1643	2018-05-05	125	Agriopis marginaria	Geometridae	15	25	3.25	65	true	PL14H	PL14H_B2
AG71	caterpillar	Quercus robur	Southern	Southern_QROB03	Southern_QROB03_1541	2018-04-30	120	Agriopis marginaria	Geometridae	15	46	2	75	true	PL14H	PL14H_B4
AG72	caterpillar	Quercus petraea	Central	Central_QPET01	Central_QPET01_1021	2018-05-07	127	Agriopis marginaria	Geometridae	18	16	2.75	60	true	PL14H	PL14H_B5
AG74	caterpillar	Quercus petraea	Southern	Southern_QPET03	Southern_QPET03_1952	2018-05-01	121	Agriopis marginaria	Geometridae	17	18	2.25	85	true	PL14H	PL14H_B7
AG76	caterpillar	Alnus glutinosa	Central	Central_AGLU02	Central_AGLU02_1341	2018-05-06	126	Agriopis marginaria	Geometridae	20	92.5	2.5	60	true	PL14H	PL14H_B9
AG77	caterpillar	Quercus petraea	Southern	Southern_QPET02	Southern_QPET02_1758	2018-04-29	119	Agriopis marginaria	Geometridae	11	134	2.75	75	false	PL14H	PL14H_B10
AG78	caterpillar	Alnus glutinosa	Central	Central_AGLU02	Central_AGLU02_1432	2018-05-06	126	Agriopis marginaria	Geometridae	15	72	2	60	true	PL14H	PL14H_B11
AG79	caterpillar	Quercus petraea	Central	Central_QPET03	Central_QPET03_1929	2018-05-07	127	Agriopis marginaria	Geometridae	23	19	4.25	60	false	PL14H	PL14H_B12
AG80	caterpillar	Quercus robur	Central	Central_QROB03	Central_QROB03_1253	2018-05-06	126	Agriopis marginaria	Geometridae	22	95	2.25	85	false	PL14H	PL14H_C1
AG82	caterpillar	Alnus glutinosa	Southern	Southern_AGLU03	Southern_AGLU03_1036	2018-04-30	120	Agriopis marginaria	Geometridae	10	30	2	40	false	PL14H	PL14H_C3
AG84	caterpillar	Quercus petraea	Eastern	Eastern_QPET01	Eastern_QPET01_0904	2018-05-19	139	Agriopis marginaria	Geometridae	23	27	2.5	55	false	PL14H	PL14H_C5
AG85	caterpillar	Quercus petraea	Eastern	Eastern_QPET03	Eastern_QPET03_1518	2018-05-19	139	Agriopis marginaria	Geometridae	20	79.8	2	55	false	PL14H	PL14H_C6
AG86	caterpillar	Quercus petraea	Eastern	Eastern_QPET03	Eastern_QPET03_1401	2018-05-19	139	Agriopis marginaria	Geometridae	28.5	197	2.25	80	false	PL14H	PL14H_C7
AG87	caterpillar	Quercus petraea	Eastern	Eastern_QPET03	Eastern_QPET03_1518	2018-05-19	139	Agriopis marginaria	Geometridae	23.5	79.8	2	55	false	PL14H	PL14H_C8
AG88	caterpillar	Quercus petraea	Eastern	Eastern_QPET03	Eastern_QPET03_1518	2018-05-19	139	Agriopis marginaria	Geometridae	25	79.8	2	55	false	PL14H	PL14H_C9
AG89	caterpillar	Quercus petraea	Eastern	Eastern_QPET03	Eastern_QPET03_1432	2018-05-19	139	Agriopis marginaria	Geometridae	17.5	82	2.25	55	true	PL14H	PL14H_C10
AG90	caterpillar	Alnus glutinosa	Eastern	Eastern_AGLU02	Eastern_AGLU02_1202	2018-05-12	132	Agriopis marginaria	Geometridae	14.5	30	2	75	true	PL14H	PL14H_C11
AG91	caterpillar	Quercus petraea	Eastern	Eastern_QPET01	Eastern_QPET01_0853	2018-05-19	139	Agriopis marginaria	Geometridae	25	24	2.5	45	true	PL14H	PL14H_C12
AG92	caterpillar	Quercus petraea	Eastern	Eastern_QPET03	Eastern_QPET03_1539	2018-05-19	139	Agriopis marginaria	Geometridae	14	79.8	2.25	55	true	PL14H	PL14H_D1
AG93	caterpillar	Quercus petraea	Eastern	Eastern_QPET01	Eastern_QPET01_0904	2018-05-19	139	Agriopis marginaria	Geometridae	22.5	27	2.5	55	false	PL14H	PL14H_D2
AG94	caterpillar	Quercus petraea	Eastern	Eastern_QPET02	Eastern_QPET02_1129	2018-05-19	139	Agriopis marginaria	Geometridae	12.5	28	3	75	false	PL14H	PL14H_D3
AG95	caterpillar	Quercus petraea	Eastern	Eastern_QPET01	Eastern_QPET01_0904	2018-05-19	139	Agriopis marginaria	Geometridae	23	27	2.5	55	false	PL14H	PL14H_D4
AG96	caterpillar	Quercus petraea	Eastern	Eastern_QPET02	Eastern_QPET02_1254	2018-05-19	139	Agriopis marginaria	Geometridae	16	14	2	65	false	PL14H	PL14H_D5
AG97	caterpillar	Quercus robur	Eastern	Eastern_QROB02	Eastern_QROB02_1636	2018-05-11	131	Agriopis marginaria	Geometridae	25	69	2	85	false	PL14H	PL14H_D6
AG98	caterpillar	Quercus robur	Eastern	Eastern_QROB03	Eastern_QROB03_1343	2018-05-13	133	Agriopis marginaria	Geometridae	27	260	2.25	85	true	PL14H	PL14H_D7
AG99	caterpillar	Quercus robur	Eastern	Eastern_QROB03	Eastern_QROB03_1235	2018-05-13	133	Agriopis marginaria	Geometridae	20	38	1.75	65	false	PL14H	PL14H_D8
AL01	caterpillar	Alnus glutinosa	Central	Central_AGLU01	Central_AGLU01_1911	2018-05-04	124	Alsophila aescularia	Geometridae	12	11	2	70	false	PL12H	PL12H_B6
AL02	caterpillar	Carpinus betulus	Central	Central_CBET01	Central_CBET01_1647	2018-05-03	123	Alsophila aescularia	Geometridae	16.5	108	2	60	false	PL12H	PL12H_B7
AL03	caterpillar	Alnus glutinosa	Central	Central_AGLU01	Central_AGLU01_1823	2018-05-04	124	Alsophila aescularia	Geometridae	22	20	3	75	true	PL12H	PL12H_B8
AL10	caterpillar	Alnus glutinosa	Central	Central_AGLU01	Central_AGLU01_1823	2018-05-04	124	Alsophila aescularia	Geometridae	14	20	3	75	true	PL12H	PL12H_C3
AL100	caterpillar	Corylus avellana	Eastern	Eastern_CAVE01	Eastern_CAVE01_1748	2018-05-10	130	Alsophila aescularia	Geometridae	20	18	2	25	false	PL13H	PL13H_B12
AL101	caterpillar	Carpinus betulus	Eastern	Eastern_CBET01	Eastern_CBET01_1808	2018-05-08	128	Alsophila aescularia	Geometridae	14.5	25	2	90	false	PL13H	PL13H_C1
AL103	caterpillar	Quercus petraea	Eastern	Eastern_QPET03	Eastern_QPET03_1539	2018-05-19	139	Alsophila aescularia	Geometridae	23	79.8	2.25	55	true	PL13H	PL13H_C3
AL104	caterpillar	Corylus avellana	Eastern	Eastern_CAVE01	Eastern_CAVE01_1925	2018-05-10	130	Alsophila aescularia	Geometridae	13	20	2	75	true	PL13H	PL13H_C4
AL105	caterpillar	Carpinus betulus	Eastern	Eastern_CBET02	Eastern_CBET02_0940	2018-05-12	132	Alsophila aescularia	Geometridae	16	72	1.5	80	true	PL13H	PL13H_C5
AL106	caterpillar	Corylus avellana	Eastern	Eastern_CAVE01	Eastern_CAVE01_1748	2018-05-10	130	Alsophila aescularia	Geometridae	18	18	2	25	false	PL13H	PL13H_C6
AL107	caterpillar	Quercus robur	Eastern	Eastern_QROB02	Eastern_QROB02_1518	2018-05-11	131	Alsophila aescularia	Geometridae	22	230	2.25	55	true	PL13H	PL13H_C7
AL108	caterpillar	Corylus avellana	Eastern	Eastern_CAVE01	Eastern_CAVE01_1744	2018-05-10	130	Alsophila aescularia	Geometridae	18	5	1	20	true	PL13H	PL13H_C8
AL109	caterpillar	Carpinus betulus	Eastern	Eastern_CBET03	Eastern_CBET03_1435	2018-05-12	132	Alsophila aescularia	Geometridae	24	64	2	20	false	PL13H	PL13H_C9
AL11	caterpillar	Quercus petraea	Central	Central_QPET02	Central_QPET02_1147	2018-05-07	127	Alsophila aescularia	Geometridae	14	15.5	3.5	55	false	PL12H	PL12H_C4
AL110	caterpillar	Quercus petraea	Eastern	Eastern_QPET03	Eastern_QPET03_1432	2018-05-19	139	Alsophila aescularia	Geometridae	20	82	2.25	55	true	PL13H	PL13H_C10
AL111	caterpillar	Quercus petraea	Eastern	Eastern_QPET03	Eastern_QPET03_1432	2018-05-19	139	Alsophila aescularia	Geometridae	17	82	2.25	55	true	PL13H	PL13H_C11
AL112	caterpillar	Carpinus betulus	Eastern	Eastern_CBET01	Eastern_CBET01_1738	2018-05-08	128	Alsophila aescularia	Geometridae	18	77	1.75	20	true	PL13H	PL13H_C12
AL113	caterpillar	Carpinus betulus	Eastern	Eastern_CBET02	Eastern_CBET02_0940	2018-05-12	132	Alsophila aescularia	Geometridae	18	72	1.5	80	true	PL13H	PL13H_D1
AL114	caterpillar	Carpinus betulus	Southern	Southern_CBET01	Southern_CBET01_1042	2018-04-27	117	Alsophila aescularia	Geometridae	9.5	33.7	3	60	true	PL13H	PL13H_D2
AL12	caterpillar	Alnus glutinosa	Central	Central_AGLU01	Central_AGLU01_1911	2018-05-04	124	Alsophila aescularia	Geometridae	12	11	2	70	false	PL12H	PL12H_C5
AL13	caterpillar	Carpinus betulus	Central	Central_CBET03	Central_CBET03_1547	2018-05-07	127	Alsophila aescularia	Geometridae	16.5	108	1.75	60	false	PL12H	PL12H_C6
AL14	caterpillar	Quercus robur	Southern	Southern_QROB01	Southern_QROB01_1046	2018-04-28	118	Alsophila aescularia	Geometridae	8	99	2.25	90	false	PL12H	PL12H_C7
AL17	caterpillar	Corylus avellana	Southern	Southern_CAVE01	Southern_CAVE01_1609	2018-04-29	119	Alsophila aescularia	Geometridae	15	37.5	2.75	50	false	PL12H	PL12H_C10
AL19	caterpillar	Corylus avellana	Central	Central_CAVE01	Central_CAVE01_0948	2018-05-04	124	Alsophila aescularia	Geometridae	15	16	1.5	40	true	PL12H	PL12H_C12
AL21	caterpillar	Carpinus betulus	Central	Central_CBET02	Central_CBET02_1509	2018-05-06	126	Alsophila aescularia	Geometridae	20	4	1.75	25	true	PL12H	PL12H_D2
AL29	caterpillar	Quercus petraea	Central	Central_QPET02	Central_QPET02_1235	2018-05-07	127	Alsophila aescularia	Geometridae	16.5	19.5	4.5	70	false	PL12H	PL12H_D10
AL30	caterpillar	Quercus petraea	Central	Central_QPET03	Central_QPET03_1847	2018-05-07	127	Alsophila aescularia	Geometridae	15	17	3.5	50	true	PL12H	PL12H_D11
AL31	caterpillar	Quercus robur	Southern	Southern_QROB02	Southern_QROB02_0953	2018-04-29	119	Alsophila aescularia	Geometridae	16	124	2.25	90	true	PL12H	PL12H_D12
AL34	caterpillar	Quercus robur	Southern	Southern_QROB01	Southern_QROB01_1111	2018-04-28	118	Operophtera brumata	Geometridae	7	97	2.5	85	true	PL12H	PL12H_E3
AL37	caterpillar	Quercus petraea	Central	Central_QPET03	Central_QPET03_1856	2018-05-07	127	Alsophila aescularia	Geometridae	16	16	2.75	55	false	PL12H	PL12H_E7
AL39	caterpillar	Corylus avellana	Central	Central_CAVE01	Central_CAVE01_0948	2018-05-04	124	Alsophila aescularia	Geometridae	20	16	1.5	40	true	PL12H	PL12H_E9
AL40	caterpillar	Quercus robur	Southern	Southern_QROB01	Southern_QROB01_1021	2018-04-28	118	Operophtera brumata	Geometridae	7	21	2.25	70	true	PL12H	PL12H_E10
AL42	caterpillar	Quercus petraea	Central	Central_QPET02	Central_QPET02_1254	2018-05-07	127	Alsophila aescularia	Geometridae	18.8	22	4	80	true	PL12H	PL12H_E12
AL43	caterpillar	Quercus robur	Southern	Southern_QROB01	Southern_QROB01_1046	2018-04-28	118	Operophtera brumata	Geometridae	6	99	2.25	90	false	PL12H	PL12H_F1
AL44	caterpillar	Quercus petraea	Central	Central_QPET01	Central_QPET01_1129	2018-05-07	127	Alsophila aescularia	Geometridae	22	6	2.5	30	true	PL12H	PL12H_F2
AL46	caterpillar	Quercus robur	Southern	Southern_QROB01	Southern_QROB01_0957	2018-04-28	118	Operophtera brumata	Geometridae	8	91	2.5	70	false	PL12H	PL12H_F4
AL47	caterpillar	Quercus petraea	Central	Central_QPET02	Central_QPET02_1147	2018-05-07	127	Alsophila aescularia	Geometridae	15.5	15.5	3.5	55	false	PL12H	PL12H_F5
AL48	caterpillar	Quercus robur	Southern	Southern_QROB01	Southern_QROB01_1046	2018-04-28	118	Operophtera brumata	Geometridae	8	99	2.25	90	false	PL12H	PL12H_F6
AL49	caterpillar	Quercus robur	Eastern	Eastern_QROB01	Eastern_QROB01_1506	2018-05-08	128	Alsophila aescularia	Geometridae	19	238	2	45	false	PL12H	PL12H_F7
AL50	caterpillar	Carpinus betulus	Eastern	Eastern_CBET03	Eastern_CBET03_1435	2018-05-12	132	Alsophila aescularia	Geometridae	19	64	2	20	false	PL12H	PL12H_F8
AL51	caterpillar	Carpinus betulus	Eastern	Eastern_CBET03	Eastern_CBET03_1512	2018-05-12	132	Alsophila aescularia	Geometridae	22	98	1.75	60	true	PL12H	PL12H_F9
AL52	caterpillar	Carpinus betulus	Eastern	Eastern_CBET03	Eastern_CBET03_1435	2018-05-12	132	Alsophila aescularia	Geometridae	21	64	2	20	false	PL12H	PL12H_F10
AL53	caterpillar	Quercus petraea	Eastern	Eastern_QPET03	Eastern_QPET03_1539	2018-05-19	139	Alsophila aescularia	Geometridae	20.5	79.8	2.25	55	true	PL12H	PL12H_F11
AL54	caterpillar	Carpinus betulus	Eastern	Eastern_CBET03	Eastern_CBET03_1512	2018-05-12	132	Alsophila aescularia	Geometridae	22	98	1.75	60	true	PL12H	PL12H_F12
AL55	caterpillar	Corylus avellana	Eastern	Eastern_CAVE01	Eastern_CAVE01_1748	2018-05-10	130	Alsophila aescularia	Geometridae	15	18	2	25	false	PL12H	PL12H_G1
AL56	caterpillar	Carpinus betulus	Eastern	Eastern_CBET02	Eastern_CBET02_1002	2018-05-12	132	Alsophila aescularia	Geometridae	20	142	2.75	70	false	PL12H	PL12H_G2
AL57	caterpillar	Quercus petraea	Eastern	Eastern_QPET01	Eastern_QPET01_0822	2018-05-19	139	Alsophila aescularia	Geometridae	22	20.5	4	45	true	PL12H	PL12H_G3
AL58	caterpillar	Carpinus betulus	Eastern	Eastern_CBET02	Eastern_CBET02_0930	2018-05-12	132	Alsophila aescularia	Geometridae	17	19	2	30	false	PL12H	PL12H_G4
AL59	caterpillar	Quercus robur	Eastern	Eastern_QROB03	Eastern_QROB03_1202	2018-05-13	133	Alsophila aescularia	Geometridae	24	93	1.75	80	true	PL12H	PL12H_G5
AL60	caterpillar	Quercus robur	Eastern	Eastern_QROB02	Eastern_QROB02_1507	2018-05-11	131	Alsophila aescularia	Geometridae	20	110	2	55	false	PL12H	PL12H_G6
AL61	caterpillar	Quercus petraea	Eastern	Eastern_QPET01	Eastern_QPET01_0750	2018-05-19	139	Alsophila aescularia	Geometridae	18	17	2.25	55	false	PL12H	PL12H_G7
AL62	caterpillar	Corylus avellana	Eastern	Eastern_CAVE01	Eastern_CAVE01_1748	2018-05-10	130	Alsophila aescularia	Geometridae	14	18	2	25	false	PL12H	PL12H_G8
AL63	caterpillar	Corylus avellana	Eastern	Eastern_CAVE01	Eastern_CAVE01_1748	2018-05-10	130	Alsophila aescularia	Geometridae	17	18	2	25	false	PL12H	PL12H_G9
AL64	caterpillar	Carpinus betulus	Eastern	Eastern_CBET02	Eastern_CBET02_0940	2018-05-12	132	Alsophila aescularia	Geometridae	14	72	1.5	80	true	PL12H	PL12H_G10
AL65	caterpillar	Quercus petraea	Eastern	Eastern_QPET03	Eastern_QPET03_1500	2018-05-19	139	Alsophila aescularia	Geometridae	23	124	1.5	80	true	PL12H	PL12H_G11
AL66	caterpillar	Quercus robur	Eastern	Eastern_QROB02	Eastern_QROB02_1536	2018-05-11	131	Alsophila aescularia	Geometridae	22	8	1.75	85	false	PL12H	PL12H_G12
AL67	caterpillar	Corylus avellana	Eastern	Eastern_CAVE01	Eastern_CAVE01_1744	2018-05-10	130	Alsophila aescularia	Geometridae	22.5	5	1	20	true	PL12H	PL12H_H1
AL68	caterpillar	Carpinus betulus	Eastern	Eastern_CBET01	Eastern_CBET01_1808	2018-05-08	128	Alsophila aescularia	Geometridae	19.5	25	2	90	false	PL12H	PL12H_H2
AL69	caterpillar	Corylus avellana	Eastern	Eastern_CAVE02	Eastern_CAVE02_1326	2018-05-11	131	Alsophila aescularia	Geometridae	20	22	1.75	55	false	PL12H	PL12H_H3
AL70	caterpillar	Carpinus betulus	Eastern	Eastern_CBET03	Eastern_CBET03_0928	2018-05-13	133	Alsophila aescularia	Geometridae	22	114	1.75	40	false	PL12H	PL12H_H4
AL71	caterpillar	Quercus robur	Eastern	Eastern_QROB02	Eastern_QROB02_1636	2018-05-11	131	Alsophila aescularia	Geometridae	19	69	2	85	false	PL12H	PL12H_H5
AL73	caterpillar	Corylus avellana	Eastern	Eastern_CAVE02	Eastern_CAVE02_1229	2018-05-11	131	Alsophila aescularia	Geometridae	13.5	15	1.75	55	true	PL12H	PL12H_H7
AL74	caterpillar	Carpinus betulus	Eastern	Eastern_CBET01	Eastern_CBET01_1623	2018-05-08	128	Alsophila aescularia	Geometridae	13	24	1.5	40	false	PL12H	PL12H_H8
AL75	caterpillar	Corylus avellana	Eastern	Eastern_CAVE02	Eastern_CAVE02_1326	2018-05-11	131	Alsophila aescularia	Geometridae	15	22	1.75	55	false	PL12H	PL12H_H9
AL76	caterpillar	Corylus avellana	Eastern	Eastern_CAVE02	Eastern_CAVE02_1353	2018-05-11	131	Alsophila aescularia	Geometridae	21	18	1.75	30	true	PL12H	PL12H_H10
AL77	caterpillar	Carpinus betulus	Eastern	Eastern_CBET03	Eastern_CBET03_0903	2018-05-13	133	Alsophila aescularia	Geometridae	23.5	176.5	1.75	60	true	PL12H	PL12H_H11
AL78	caterpillar	Quercus petraea	Eastern	Eastern_QPET03	Eastern_QPET03_1432	2018-05-19	139	Alsophila aescularia	Geometridae	22	82	2.25	55	true	PL13H	PL13H_A2
AL79	caterpillar	Quercus petraea	Eastern	Eastern_QPET01	Eastern_QPET01_0822	2018-05-19	139	Alsophila aescularia	Geometridae	22	20.5	4	45	true	PL13H	PL13H_A3
AL80	caterpillar	Quercus robur	Eastern	Eastern_QROB02	Eastern_QROB02_1507	2018-05-11	131	Alsophila aescularia	Geometridae	22.5	110	2	55	false	PL13H	PL13H_A4
AL81	caterpillar	Corylus avellana	Eastern	Eastern_CAVE02	Eastern_CAVE02_1229	2018-05-11	131	Alsophila aescularia	Geometridae	14.5	15	1.75	55	true	PL13H	PL13H_A5
AL82	caterpillar	Quercus petraea	Eastern	Eastern_QPET03	Eastern_QPET03_1539	2018-05-19	139	Alsophila aescularia	Geometridae	21	79.8	2.25	55	true	PL13H	PL13H_A6
AL83	caterpillar	Carpinus betulus	Eastern	Eastern_CBET02	Eastern_CBET02_1025	2018-05-12	132	Alsophila aescularia	Geometridae	23	61.5	2	55	true	PL13H	PL13H_A7
AL84	caterpillar	Corylus avellana	Eastern	Eastern_CAVE01	Eastern_CAVE01_1748	2018-05-10	130	Alsophila aescularia	Geometridae	16	18	2	25	false	PL13H	PL13H_A8
AL85	caterpillar	Quercus robur	Eastern	Eastern_QROB03	Eastern_QROB03_1258	2018-05-13	133	Alsophila aescularia	Geometridae	24	79	2	55	true	PL13H	PL13H_A9
AL86	caterpillar	Carpinus betulus	Eastern	Eastern_CBET03	Eastern_CBET03_1435	2018-05-12	132	Alsophila aescularia	Geometridae	24	64	2	20	false	PL13H	PL13H_A10
AL87	caterpillar	Carpinus betulus	Eastern	Eastern_CBET03	Eastern_CBET03_1435	2018-05-12	132	Alsophila aescularia	Geometridae	22	64	2	20	false	PL13H	PL13H_A11
AL88	caterpillar	Carpinus betulus	Eastern	Eastern_CBET01	Eastern_CBET01_1623	2018-05-08	128	Alsophila aescularia	Geometridae	16	24	1.5	40	false	PL13H	PL13H_A12
AL89	caterpillar	Corylus avellana	Eastern	Eastern_CAVE01	Eastern_CAVE01_1748	2018-05-10	130	Alsophila aescularia	Geometridae	18.5	18	2	25	false	PL13H	PL13H_B1
AL90	caterpillar	Corylus avellana	Eastern	Eastern_CAVE02	Eastern_CAVE02_1208	2018-05-11	131	Alsophila aescularia	Geometridae	14.5	13	1.5	55	false	PL13H	PL13H_B2
AL91	caterpillar	Carpinus betulus	Eastern	Eastern_CBET02	Eastern_CBET02_0838	2018-05-12	132	Alsophila aescularia	Geometridae	21	45	2.25	40	false	PL13H	PL13H_B3
AL92	caterpillar	Corylus avellana	Eastern	Eastern_CAVE01	Eastern_CAVE01_1818	2018-05-10	130	Alsophila aescularia	Geometridae	13.5	12.5	2.25	25	true	PL13H	PL13H_B4
AL93	caterpillar	Quercus petraea	Eastern	Eastern_QPET01	Eastern_QPET01_0904	2018-05-19	139	Alsophila aescularia	Geometridae	23	27	2.5	55	false	PL13H	PL13H_B5
AL95	caterpillar	Carpinus betulus	Eastern	Eastern_CBET02	Eastern_CBET02_0838	2018-05-12	132	Alsophila aescularia	Geometridae	19.5	45	2.25	40	false	PL13H	PL13H_B7
AL96	caterpillar	Carpinus betulus	Eastern	Eastern_CBET03	Eastern_CBET03_1002	2018-05-13	133	Alsophila aescularia	Geometridae	21	51	1.75	20	true	PL13H	PL13H_B8
AL97	caterpillar	Carpinus betulus	Eastern	Eastern_CBET02	Eastern_CBET02_0838	2018-05-12	132	Alsophila aescularia	Geometridae	21	45	2.25	40	false	PL13H	PL13H_B9
AL99	caterpillar	Carpinus betulus	Eastern	Eastern_CBET01	Eastern_CBET01_1808	2018-05-08	128	Alsophila aescularia	Geometridae	17	25	2	90	false	PL13H	PL13H_B11
E01	caterpillar	Quercus robur	Central	Central_QROB01	Central_QROB01_1708	2018-05-04	124	Erannis defoliaria	Geometridae	12	175	3.5	95	false	PL06H	PL06H_A9
E02	caterpillar	Quercus robur	Central	Central_QROB01	Central_QROB01_1346	2018-05-04	124	Erannis defoliaria	Geometridae	14	53	2.5	45	false	PL06H	PL06H_A10
E03	caterpillar	Quercus robur	Central	Central_QROB02	Central_QROB02_1222	2018-05-05	125	Erannis defoliaria	Geometridae	28	250	5.5	95	true	PL06H	PL06H_A11
E04	caterpillar	Quercus robur	Central	Central_QROB02	Central_QROB02_1154	2018-05-05	125	Erannis defoliaria	Geometridae	25	104	2	60	true	PL06H	PL06H_A12
E05	caterpillar	Quercus robur	Central	Central_QROB02	Central_QROB02_1127	2018-05-05	125	Erannis defoliaria	Geometridae	22.5	28	2.25	50	false	PL06H	PL06H_B1
E06	caterpillar	Quercus robur	Central	Central_QROB03	Central_QROB03_1253	2018-05-06	126	Erannis defoliaria	Geometridae	17	95	2.25	85	false	PL06H	PL06H_B2
E07	caterpillar	Quercus robur	Central	Central_QROB03	Central_QROB03_1253	2018-05-06	126	Erannis defoliaria	Geometridae	29	95	2.25	85	false	PL06H	PL06H_B3
E08	caterpillar	Quercus robur	Central	Central_QROB03	Central_QROB03_1253	2018-05-06	126	Erannis defoliaria	Geometridae	29	95	2.25	85	false	PL06H	PL06H_B4
E09	caterpillar	Quercus petraea	Central	Central_QPET02	Central_QPET02_1339	2018-05-07	127	Erannis defoliaria	Geometridae	23	20.5	4	80	true	PL06H	PL06H_B5
E10	caterpillar	Quercus petraea	Central	Central_QPET02	Central_QPET02_1208	2018-05-07	127	Erannis defoliaria	Geometridae	26	29	4	55	true	PL06H	PL06H_B6
E11	caterpillar	Alnus glutinosa	Central	Central_AGLU01	Central_AGLU01_1911	2018-05-04	124	Erannis defoliaria	Geometridae	18	11	2	70	false	PL06H	PL06H_B7
E12	caterpillar	Alnus glutinosa	Central	Central_AGLU01	Central_AGLU01_1911	2018-05-04	124	Erannis defoliaria	Geometridae	17.5	11	2	70	false	PL06H	PL06H_B8
E13	caterpillar	Alnus glutinosa	Central	Central_AGLU01	Central_AGLU01_1823	2018-05-04	124	Erannis defoliaria	Geometridae	20	20	3	75	true	PL06H	PL06H_B9
E14	caterpillar	Alnus glutinosa	Central	Central_AGLU02	Central_AGLU02_1327	2018-05-06	126	Erannis defoliaria	Geometridae	20	29	2.5	70	false	PL06H	PL06H_B10
E15	caterpillar	Alnus glutinosa	Central	Central_AGLU02	Central_AGLU02_1432	2018-05-06	126	Erannis defoliaria	Geometridae	24.5	72	2	60	true	PL06H	PL06H_B11
E16	caterpillar	Alnus glutinosa	Central	Central_AGLU02	Central_AGLU02_1232	2018-05-06	126	Erannis defoliaria	Geometridae	27	102	1.5	75	false	PL06H	PL06H_B12
E17	caterpillar	Alnus glutinosa	Central	Central_AGLU03	Central_AGLU03_1509	2018-05-05	125	Erannis defoliaria	Geometridae	17	17.4	2	50	false	PL06H	PL06H_C1
E18	caterpillar	Alnus glutinosa	Central	Central_AGLU03	Central_AGLU03_1509	2018-05-05	125	Erannis defoliaria	Geometridae	16.5	17.4	2	50	false	PL06H	PL06H_C2
E19	caterpillar	Alnus glutinosa	Central	Central_AGLU03	Central_AGLU03_1425	2018-05-05	125	Erannis defoliaria	Geometridae	17	45	2.5	60	false	PL06H	PL06H_C3
E20	caterpillar	Carpinus betulus	Central	Central_CBET01	Central_CBET01_1752	2018-05-03	123	Erannis defoliaria	Geometridae	15	106	1.75	20	true	PL06H	PL06H_C4
E21	caterpillar	Carpinus betulus	Central	Central_CBET01	Central_CBET01_1735	2018-05-03	123	Erannis defoliaria	Geometridae	17	116	2	20	false	PL06H	PL06H_C5
E22	caterpillar	Carpinus betulus	Central	Central_CBET01	Central_CBET01_1826	2018-05-03	123	Erannis defoliaria	Geometridae	23.5	37	1.75	85	false	PL06H	PL06H_C6
E23	caterpillar	Corylus avellana	Southern	Southern_CAVE03	Southern_CAVE03_1354	2018-05-01	121	Erannis defoliaria	Geometridae	14.5	12	2	80	true	PL06H	PL06H_C7
E24	caterpillar	Carpinus betulus	Southern	Southern_CBET02	Southern_CBET02_1540	2018-04-27	117	Erannis defoliaria	Geometridae	7	39	2.5	65	true	PL06H	PL06H_C8
E25	caterpillar	Corylus avellana	Southern	Southern_CAVE01	Southern_CAVE01_1510	2018-04-29	119	Erannis defoliaria	Geometridae	17	14	2.25	60	false	PL06H	PL06H_C9
E26	caterpillar	Corylus avellana	Central	Central_CAVE01	Central_CAVE01_1106	2018-05-04	124	Erannis defoliaria	Geometridae	19	35	2	45	false	PL06H	PL06H_C10
E27	caterpillar	Corylus avellana	Southern	Southern_CAVE01	Southern_CAVE01_1533	2018-04-29	119	Erannis defoliaria	Geometridae	7	13	3.75	50	true	PL06H	PL06H_C11
E28	caterpillar	Alnus glutinosa	Southern	Southern_AGLU01	Southern_AGLU01_1405	2018-04-28	118	Erannis defoliaria	Geometridae	13	35	2.25	75	true	PL06H	PL06H_C12
E29	caterpillar	Carpinus betulus	Southern	Southern_CBET02	Southern_CBET02_1653	2018-04-27	117	Erannis defoliaria	Geometridae	12	69	2.25	40	true	PL06H	PL06H_D1
E30	caterpillar	Carpinus betulus	Southern	Southern_CBET01	Southern_CBET01_1042	2018-04-27	117	Erannis defoliaria	Geometridae	19	33.7	3	60	true	PL06H	PL06H_D2
E31	caterpillar	Corylus avellana	Southern	Southern_CAVE02	Southern_CAVE02_1039	2018-05-01	121	Erannis defoliaria	Geometridae	19	26	2.75	60	false	PL06H	PL06H_D3
E32	caterpillar	Corylus avellana	Central	Central_CAVE03	Central_CAVE03_1916	2018-05-06	126	Erannis defoliaria	Geometridae	23	18	2.25	90	true	PL06H	PL06H_D4
E33	caterpillar	Carpinus betulus	Southern	Southern_CBET02	Southern_CBET02_1449	2018-04-27	117	Erannis defoliaria	Geometridae	9	30	3.5	40	true	PL06H	PL06H_D5
E34	caterpillar	Carpinus betulus	Southern	Southern_CBET03	Southern_CBET03_0853	2018-04-28	118	Erannis defoliaria	Geometridae	16	42.3	2.25	70	true	PL06H	PL06H_D6
E35	caterpillar	Alnus glutinosa	Southern	Southern_AGLU02	Southern_AGLU02_1758	2018-04-28	118	Erannis defoliaria	Geometridae	13	9.5	2	85	false	PL06H	PL06H_D7
E36	caterpillar	Quercus robur	Southern	Southern_QROB01	Southern_QROB01_1046	2018-04-28	118	Erannis defoliaria	Geometridae	11	99	2.25	90	false	PL06H	PL06H_D8
E37	caterpillar	Corylus avellana	Southern	Southern_CAVE02	Southern_CAVE02_0924	2018-05-01	121	Erannis defoliaria	Geometridae	11	25	1.75	60	false	PL06H	PL06H_D9
E38	caterpillar	Quercus robur	Southern	Southern_QROB03	Southern_QROB03_1511	2018-04-30	120	Erannis defoliaria	Geometridae	17	55	1.75	80	false	PL06H	PL06H_D10
E39	caterpillar	Carpinus betulus	Southern	Southern_CBET02	Southern_CBET02_1609	2018-04-27	117	Erannis defoliaria	Geometridae	14	27	2.25	50	false	PL06H	PL06H_D11
E40	caterpillar	Corylus avellana	Central	Central_CAVE03	Central_CAVE03_1916	2018-05-06	126	Erannis defoliaria	Geometridae	20.5	18	2.25	90	true	PL06H	PL06H_D12
E41	caterpillar	Corylus avellana	Central	Central_CAVE01	Central_CAVE01_1142	2018-05-04	124	Erannis defoliaria	Geometridae	22.5	18	1.75	95	true	PL06H	PL06H_E1
E42	caterpillar	Quercus robur	Southern	Southern_QROB03	Southern_QROB03_1511	2018-04-30	120	Erannis defoliaria	Geometridae	11	55	1.75	80	false	PL06H	PL06H_E2
E43	caterpillar	Alnus glutinosa	Southern	Southern_AGLU02	Southern_AGLU02_1758	2018-04-28	118	Erannis defoliaria	Geometridae	13.5	9.5	2	85	false	PL06H	PL06H_E3
E44	caterpillar	Alnus glutinosa	Southern	Southern_AGLU03	Southern_AGLU03_1226	2018-04-30	120	Erannis defoliaria	Geometridae	25	27.5	2	55	true	PL06H	PL06H_E4
E45	caterpillar	Corylus avellana	Central	Central_CAVE01	Central_CAVE01_0928	2018-05-04	124	Erannis defoliaria	Geometridae	17	26	1.25	50	false	PL06H	PL06H_E6
E46	caterpillar	Quercus robur	Southern	Southern_QROB01	Southern_QROB01_1233	2018-04-28	118	Erannis defoliaria	Geometridae	11	55	2.25	80	true	PL06H	PL06H_E7
E47	caterpillar	Carpinus betulus	Central	Central_CBET01	Central_CBET01_1752	2018-05-03	123	Erannis defoliaria	Geometridae	17.5	106	1.75	20	true	PL06H	PL06H_E8
E48	caterpillar	Alnus glutinosa	Southern	Southern_AGLU03	Southern_AGLU03_1447	2018-04-30	120	Erannis defoliaria	Geometridae	12	25	1.75	65	false	PL06H	PL06H_E9
E49	caterpillar	Carpinus betulus	Central	Central_CBET02	Central_CBET02_1613	2018-05-06	126	Erannis defoliaria	Geometridae	23	50	2.25	95	false	PL06H	PL06H_E10
E50	caterpillar	Corylus avellana	Southern	Southern_CAVE03	Southern_CAVE03_1331	2018-05-01	121	Erannis defoliaria	Geometridae	20	10	2	75	false	PL06H	PL06H_E11
E51	caterpillar	Corylus avellana	Central	Central_CAVE01	Central_CAVE01_0948	2018-05-04	124	Erannis defoliaria	Geometridae	26	16	1.5	40	true	PL06H	PL06H_E12
E52	caterpillar	Corylus avellana	Southern	Southern_CAVE01	Southern_CAVE01_1644	2018-04-29	119	Erannis defoliaria	Geometridae	12.5	14	1.75	80	true	PL06H	PL06H_F1
E53	caterpillar	Quercus robur	Southern	Southern_QROB03	Southern_QROB03_1555	2018-04-30	120	Erannis defoliaria	Geometridae	18.5	60	1.25	70	false	PL06H	PL06H_F2
E54	caterpillar	Corylus avellana	Southern	Southern_CAVE03	Southern_CAVE03_1331	2018-05-01	121	Erannis defoliaria	Geometridae	19	10	2	75	false	PL06H	PL06H_F3
E55	caterpillar	Quercus robur	Southern	Southern_QROB01	Southern_QROB01_1233	2018-04-28	118	Erannis defoliaria	Geometridae	9	55	2.25	80	true	PL06H	PL06H_F4
E56	caterpillar	Carpinus betulus	Central	Central_CBET03	Central_CBET03_1707	2018-05-07	127	Erannis defoliaria	Geometridae	23.5	84.5	2.25	45	true	PL06H	PL06H_F5
E57	caterpillar	Carpinus betulus	Southern	Southern_CBET03	Southern_CBET03_0853	2018-04-28	118	Erannis defoliaria	Geometridae	12	42.3	2.25	70	true	PL06H	PL06H_F6
E58	caterpillar	Corylus avellana	Southern	Southern_CAVE02	Southern_CAVE02_0949	2018-05-01	121	Erannis defoliaria	Geometridae	12	11	2.25	65	true	PL06H	PL06H_F7
E59	caterpillar	Quercus robur	Southern	Southern_QROB03	Southern_QROB03_1511	2018-04-30	120	Erannis defoliaria	Geometridae	19	55	1.75	80	false	PL06H	PL06H_F8
E60	caterpillar	Corylus avellana	Central	Central_CAVE02	Central_CAVE02_1730	2018-05-05	125	Erannis defoliaria	Geometridae	29	13	1.5	40	false	PL06H	PL06H_F9
E61	caterpillar	Quercus robur	Southern	Southern_QROB03	Southern_QROB03_1511	2018-04-30	120	Erannis defoliaria	Geometridae	11.5	55	1.75	80	false	PL06H	PL06H_F10
E62	caterpillar	Carpinus betulus	Central	Central_CBET03	Central_CBET03_1602	2018-05-07	127	Erannis defoliaria	Geometridae	24.5	110	1.75	45	true	PL06H	PL06H_F11
E63	caterpillar	Corylus avellana	Central	Central_CAVE01	Central_CAVE01_1017	2018-05-04	124	Erannis defoliaria	Geometridae	25	57	1.5	45	true	PL06H	PL06H_F12
E64	caterpillar	Quercus robur	Southern	Southern_QROB01	Southern_QROB01_0957	2018-04-28	118	Erannis defoliaria	Geometridae	17	91	2.5	70	false	PL06H	PL06H_G1
E65	caterpillar	Alnus glutinosa	Southern	Southern_AGLU03	Southern_AGLU03_1245	2018-04-30	120	Erannis defoliaria	Geometridae	15	56	2.5	80	false	PL06H	PL06H_G2
E66	caterpillar	Alnus glutinosa	Southern	Southern_AGLU01	Southern_AGLU01_1334	2018-04-28	118	Erannis defoliaria	Geometridae	14	40	1.75	85	false	PL06H	PL06H_G3
E67	caterpillar	Carpinus betulus	Southern	Southern_CBET01	Southern_CBET01_1210	2018-04-27	117	Erannis defoliaria	Geometridae	12	6.5	1.5	45	true	PL06H	PL06H_G4
E68	caterpillar	Alnus glutinosa	Southern	Southern_AGLU01	Southern_AGLU01_1405	2018-04-28	118	Erannis defoliaria	Geometridae	8	35	2.25	75	true	PL06H	PL06H_G5
E69	caterpillar	Corylus avellana	Central	Central_CAVE01	Central_CAVE01_0948	2018-05-04	124	Erannis defoliaria	Geometridae	20.5	16	1.5	40	true	PL06H	PL06H_G6
E70	caterpillar	Carpinus betulus	Central	Central_CBET03	Central_CBET03_1547	2018-05-07	127	Erannis defoliaria	Geometridae	28	108	1.75	60	false	PL06H	PL06H_G7
E71	caterpillar	Carpinus betulus	Eastern	Eastern_CBET03	Eastern_CBET03_1002	2018-05-13	133	Erannis defoliaria	Geometridae	21	51	1.75	20	true	PL06H	PL06H_G8
E72	caterpillar	Carpinus betulus	Eastern	Eastern_CBET02	Eastern_CBET02_1002	2018-05-12	132	Erannis defoliaria	Geometridae	14	142	2.75	70	false	PL06H	PL06H_G9
E73	caterpillar	Carpinus betulus	Eastern	Eastern_CBET02	Eastern_CBET02_0940	2018-05-12	132	Erannis defoliaria	Geometridae	25	72	1.5	80	true	PL06H	PL06H_G10
E74	caterpillar	Carpinus betulus	Eastern	Eastern_CBET02	Eastern_CBET02_0940	2018-05-12	132	Erannis defoliaria	Geometridae	24	72	1.5	80	true	PL06H	PL06H_G11
E75	caterpillar	Carpinus betulus	Eastern	Eastern_CBET01	Eastern_CBET01_1713	2018-05-08	128	Erannis defoliaria	Geometridae	20	135	1.75	45	false	PL06H	PL06H_G12
E76	caterpillar	Corylus avellana	Eastern	Eastern_CAVE02	Eastern_CAVE02_1353	2018-05-11	131	Erannis defoliaria	Geometridae	19.5	18	1.75	30	true	PL06H	PL06H_H1
E77	caterpillar	Corylus avellana	Eastern	Eastern_CAVE02	Eastern_CAVE02_1259	2018-05-11	131	Erannis defoliaria	Geometridae	20	24	2	65	false	PL06H	PL06H_H2
E78	caterpillar	Corylus avellana	Eastern	Eastern_CAVE02	Eastern_CAVE02_1353	2018-05-11	131	Erannis defoliaria	Geometridae	23	18	1.75	30	true	PL06H	PL06H_H3
E79	caterpillar	Alnus glutinosa	Eastern	Eastern_AGLU01	Eastern_AGLU01_0834	2018-05-11	131	Erannis defoliaria	Geometridae	22.5	9	2	50	false	PL06H	PL06H_H4
E80	caterpillar	Alnus glutinosa	Eastern	Eastern_AGLU02	Eastern_AGLU02_1238	2018-05-12	132	Erannis defoliaria	Geometridae	22	106	1.75	70	true	PL06H	PL06H_H5
E81	caterpillar	Corylus avellana	Eastern	Eastern_CAVE01	Eastern_CAVE01_1848	2018-05-10	130	Erannis defoliaria	Geometridae	19	15	3	70	false	PL06H	PL06H_H6
E82	caterpillar	Corylus avellana	Eastern	Eastern_CAVE01	Eastern_CAVE01_1818	2018-05-10	130	Erannis defoliaria	Geometridae	22	12.5	2.25	25	true	PL06H	PL06H_H7
E83	caterpillar	Carpinus betulus	Central	Central_CBET01	Central_CBET01_1647	2018-05-03	123	Erannis defoliaria	Geometridae	13.5	108	2	60	false	PL06H	PL06H_H8
E84	caterpillar	Alnus glutinosa	Central	Central_AGLU03	Central_AGLU03_1509	2018-05-05	125	Erannis defoliaria	Geometridae	14.5	17.4	2	50	false	PL06H	PL06H_H9
E85	caterpillar	Carpinus betulus	Central	Central_CBET01	Central_CBET01_1647	2018-05-03	123	Erannis defoliaria	Geometridae	14	108	2	60	false	PL06H	PL06H_H10
E86	caterpillar	Quercus petraea	Southern	Southern_QPET02	Southern_QPET02_1758	2018-04-29	119	Erannis defoliaria	Geometridae	16	134	2.75	75	false	PL06H	PL06H_H11
E87	caterpillar	Quercus petraea	Southern	Southern_QPET03	Southern_QPET03_1926	2018-04-30	120	Erannis defoliaria	Geometridae	19.5	76.5	2.25	60	false	PL07H	PL07H_A2
E88	caterpillar	Quercus petraea	Southern	Southern_QPET02	Southern_QPET02_1850	2018-04-29	119	Erannis defoliaria	Geometridae	16	84	2.25	65	false	PL07H	PL07H_A3
E89	caterpillar	Quercus petraea	Southern	Southern_QPET01	Southern_QPET01_1121	2018-04-29	119	Erannis defoliaria	Geometridae	20	21	2	40	true	PL07H	PL07H_A4
E90	caterpillar	Quercus petraea	Southern	Southern_QPET01	Southern_QPET01_1230	2018-04-29	119	Erannis defoliaria	Geometridae	13.5	36	3	85	false	PL07H	PL07H_A5
E91	caterpillar	Quercus petraea	Southern	Southern_QPET02	Southern_QPET02_1800	2018-04-29	119	Erannis defoliaria	Geometridae	17	156	1.25	80	true	PL07H	PL07H_A6
E92	caterpillar	Quercus petraea	Southern	Southern_QPET02	Southern_QPET02_1800	2018-04-29	119	Erannis defoliaria	Geometridae	14.5	156	1.25	80	true	PL07H	PL07H_A7
E93	caterpillar	Quercus petraea	Southern	Southern_QPET01	Southern_QPET01_1230	2018-04-29	119	Erannis defoliaria	Geometridae	17.5	36	3	85	false	PL07H	PL07H_A8
F01	tree	Alnus glutinosa	Southern	Southern_AGLU01	Southern_AGLU01_1308	28.04.2018	118	NA	NA	NA	28	2.25	80	false	FY01H	FY01H_A2
F02	tree	Alnus glutinosa	Southern	Southern_AGLU01	Southern_AGLU01_1315	28.04.2018	118	NA	NA	NA	41	2.5	80	true	FY01H	FY01H_A3
F03	tree	Alnus glutinosa	Southern	Southern_AGLU01	Southern_AGLU01_1334	28.04.2018	118	NA	NA	NA	40	1.75	85	false	FY01H	FY01H_A4
F04	tree	Alnus glutinosa	Southern	Southern_AGLU01	Southern_AGLU01_1405	28.04.2018	118	NA	NA	NA	35	2.25	75	true	FY01H	FY01H_A5
F05	tree	Alnus glutinosa	Southern	Southern_AGLU01	Southern_AGLU01_1424	28.04.2018	118	NA	NA	NA	5	1.25	90	false	FY01H	FY01H_A6
F06	tree	Alnus glutinosa	Southern	Southern_AGLU01	Southern_AGLU01_1502	28.04.2018	118	NA	NA	NA	35	2.25	70	true	FY01H	FY01H_A7
F07	tree	Alnus glutinosa	Southern	Southern_AGLU02	Southern_AGLU02_1601	28.04.2018	118	NA	NA	NA	10	2.25	80	false	FY01H	FY01H_A8
F08	tree	Alnus glutinosa	Southern	Southern_AGLU02	Southern_AGLU02_1722	28.04.2018	118	NA	NA	NA	11.5	2.25	70	true	FY01H	FY01H_A9
F09	tree	Alnus glutinosa	Southern	Southern_AGLU02	Southern_AGLU02_1724	28.04.2018	118	NA	NA	NA	15	2.25	70	false	FY01H	FY01H_A10
F10	tree	Alnus glutinosa	Southern	Southern_AGLU02	Southern_AGLU02_1737	28.04.2018	118	NA	NA	NA	14.5	2.25	65	true	FY01H	FY01H_A11
F100	tree	Alnus glutinosa	Central	Central_AGLU02	Central_AGLU02_1232	06.05.2018	126	NA	NA	NA	102	1.5	75	false	FY02H	FY02H_A8
F101	tree	Alnus glutinosa	Central	Central_AGLU02	Central_AGLU02_1314	06.05.2018	126	NA	NA	NA	84	2.5	90	true	FY02H	FY02H_A9
F102	tree	Alnus glutinosa	Central	Central_AGLU02	Central_AGLU02_1327	06.05.2018	126	NA	NA	NA	29	2.5	70	false	FY02H	FY02H_A10
F103	tree	Alnus glutinosa	Central	Central_AGLU02	Central_AGLU02_1341	06.05.2018	126	NA	NA	NA	92.5	2.5	60	true	FY02H	FY02H_A11
F104	tree	Alnus glutinosa	Central	Central_AGLU02	Central_AGLU02_1406	06.05.2018	126	NA	NA	NA	17	3.25	60	false	FY02H	FY02H_A12
F105	tree	Alnus glutinosa	Central	Central_AGLU02	Central_AGLU02_1432	06.05.2018	126	NA	NA	NA	72	2	60	true	FY02H	FY02H_B1
F106	tree	Alnus glutinosa	Central	Central_AGLU03	Central_AGLU03_1328	05.05.2018	125	NA	NA	NA	39.3	2.5	65	false	FY02H	FY02H_B2
F107	tree	Alnus glutinosa	Central	Central_AGLU03	Central_AGLU03_1357	05.05.2018	125	NA	NA	NA	17.7	2.75	65	true	FY02H	FY02H_B3
F108	tree	Alnus glutinosa	Central	Central_AGLU03	Central_AGLU03_1425	05.05.2018	125	NA	NA	NA	45	2.5	60	false	FY02H	FY02H_B4
F109	tree	Alnus glutinosa	Central	Central_AGLU03	Central_AGLU03_1432	05.05.2018	125	NA	NA	NA	23	2.5	75	true	FY02H	FY02H_B5
F11	tree	Alnus glutinosa	Southern	Southern_AGLU02	Southern_AGLU02_1758	28.04.2018	118	NA	NA	NA	9.5	2	85	false	FY01H	FY01H_A12
F110	tree	Alnus glutinosa	Central	Central_AGLU03	Central_AGLU03_1447	05.05.2018	125	NA	NA	NA	74.5	2.25	55	true	FY02H	FY02H_B6
F111	tree	Alnus glutinosa	Central	Central_AGLU03	Central_AGLU03_1509	05.05.2018	125	NA	NA	NA	17.4	2	50	false	FY02H	FY02H_B7
F112	tree	Alnus glutinosa	Central	Central_AGLU03	Central_AGLU03_1811	05.05.2018	125	NA	NA	NA	94	3.5	90	true	FY02H	FY02H_B8
F113	tree	Corylus avellana	Central	Central_CAVE01	Central_CAVE01_0928	04.05.2018	124	NA	NA	NA	26	1.25	50	false	FY02H	FY02H_B9
F114	tree	Corylus avellana	Central	Central_CAVE01	Central_CAVE01_0948	04.05.2018	124	NA	NA	NA	16	1.5	40	true	FY02H	FY02H_B10
F115	tree	Corylus avellana	Central	Central_CAVE01	Central_CAVE01_1017	04.05.2018	124	NA	NA	NA	57	1.5	45	true	FY02H	FY02H_B11
F116	tree	Corylus avellana	Central	Central_CAVE01	Central_CAVE01_1036	04.05.2018	124	NA	NA	NA	38	2.25	50	true	FY02H	FY02H_B12
F117	tree	Corylus avellana	Central	Central_CAVE01	Central_CAVE01_1106	04.05.2018	124	NA	NA	NA	35	2	45	false	FY02H	FY02H_C1
F118	tree	Corylus avellana	Central	Central_CAVE01	Central_CAVE01_1142	04.05.2018	124	NA	NA	NA	18	1.75	95	true	FY02H	FY02H_C2
F119	tree	Corylus avellana	Central	Central_CAVE02	Central_CAVE02_1614	05.05.2018	125	NA	NA	NA	25	1.75	70	false	FY02H	FY02H_C3
F12	tree	Alnus glutinosa	Southern	Southern_AGLU02	Southern_AGLU02_1833	28.04.2018	118	NA	NA	NA	10.3	2	85	true	FY01H	FY01H_B1
F120	tree	Corylus avellana	Central	Central_CAVE02	Central_CAVE02_1643	05.05.2018	125	NA	NA	NA	25	3.25	65	true	FY02B	FY02B_C4
F121	tree	Corylus avellana	Central	Central_CAVE02	Central_CAVE02_1651	05.05.2018	125	NA	NA	NA	24	1.75	80	false	FY02H	FY02H_C5
F122	tree	Corylus avellana	Central	Central_CAVE02	Central_CAVE02_1716	05.05.2018	125	NA	NA	NA	39	2.25	70	true	FY02H	FY02H_C6
F123	tree	Corylus avellana	Central	Central_CAVE02	Central_CAVE02_1730	05.05.2018	125	NA	NA	NA	13	1.5	40	false	FY02H	FY02H_C7
F124	tree	Corylus avellana	Central	Central_CAVE02	Central_CAVE02_1916	05.05.2018	125	NA	NA	NA	32	2.25	45	true	FY02H	FY02H_C8
F125	tree	Corylus avellana	Central	Central_CAVE03	Central_CAVE03_1819	06.05.2018	126	NA	NA	NA	18	1.75	35	false	FY02H	FY02H_C9
F126	tree	Corylus avellana	Central	Central_CAVE03	Central_CAVE03_1831	06.05.2018	126	NA	NA	NA	13	2.5	30	true	FY02H	FY02H_C10
F127	tree	Corylus avellana	Central	Central_CAVE03	Central_CAVE03_1849	06.05.2018	126	NA	NA	NA	16	1.75	85	false	FY02H	FY02H_C11
F128	tree	Corylus avellana	Central	Central_CAVE03	Central_CAVE03_1916	06.05.2018	126	NA	NA	NA	18	2.25	90	true	FY02H	FY02H_C12
F129	tree	Corylus avellana	Central	Central_CAVE03	Central_CAVE03_1937	06.05.2018	126	NA	NA	NA	4	0.5	80	false	FY02H	FY02H_D1
F13	tree	Alnus glutinosa	Southern	Southern_AGLU03	Southern_AGLU03_1036	30.04.2018	120	NA	NA	NA	30	2	40	false	FY01H	FY01H_B2
F130	tree	Corylus avellana	Central	Central_CAVE03	Central_CAVE03_2007	06.05.2018	126	NA	NA	NA	20.5	1.5	35	true	FY02H	FY02H_D2
F131	tree	Carpinus betulus	Central	Central_CBET01	Central_CBET01_1647	03.05.2018	123	NA	NA	NA	108	2	60	false	FY02H	FY02H_D3
F132	tree	Carpinus betulus	Central	Central_CBET01	Central_CBET01_1709	03.05.2018	123	NA	NA	NA	108	1.25	70	true	FY02H	FY02H_D4
F133	tree	Carpinus betulus	Central	Central_CBET01	Central_CBET01_1735	03.05.2018	123	NA	NA	NA	116	2	20	false	FY02H	FY02H_D5
F134	tree	Carpinus betulus	Central	Central_CBET01	Central_CBET01_1752	03.05.2018	123	NA	NA	NA	106	1.75	20	true	FY02H	FY02H_D6
F135	tree	Carpinus betulus	Central	Central_CBET01	Central_CBET01_1826	03.05.2018	123	NA	NA	NA	37	1.75	85	false	FY02H	FY02H_D7
F136	tree	Carpinus betulus	Central	Central_CBET01	Central_CBET01_1848	03.05.2018	123	NA	NA	NA	90	1.75	85	true	FY02H	FY02H_D8
F137	tree	Carpinus betulus	Central	Central_CBET02	Central_CBET02_1509	06.05.2018	126	NA	NA	NA	4	1.75	25	true	FY02H	FY02H_D9
F138	tree	Carpinus betulus	Central	Central_CBET02	Central_CBET02_1532	06.05.2018	126	NA	NA	NA	17.5	1.75	30	false	FY02H	FY02H_D10
F139	tree	Carpinus betulus	Central	Central_CBET02	Central_CBET02_1549	06.05.2018	126	NA	NA	NA	12.5	2	90	true	FY02H	FY02H_D11
F14	tree	Alnus glutinosa	Southern	Southern_AGLU03	Southern_AGLU03_1100	30.04.2018	120	NA	NA	NA	32.5	2	40	true	FY01H	FY01H_B3
F140	tree	Carpinus betulus	Central	Central_CBET02	Central_CBET02_1613	06.05.2018	126	NA	NA	NA	50	2.25	95	false	FY02H	FY02H_D12
F141	tree	Carpinus betulus	Central	Central_CBET02	Central_CBET02_1700	06.05.2018	126	NA	NA	NA	56	2	90	true	FY02H	FY02H_E1
F142	tree	Carpinus betulus	Central	Central_CBET02	Central_CBET02_1744	06.05.2018	126	NA	NA	NA	18	1.75	30	false	FY02H	FY02H_E2
F143	tree	Carpinus betulus	Central	Central_CBET03	Central_CBET03_1547	07.05.2018	127	NA	NA	NA	108	1.75	60	false	FY02H	FY02H_E3
F144	tree	Carpinus betulus	Central	Central_CBET03	Central_CBET03_1602	07.05.2018	127	NA	NA	NA	110	1.75	45	true	FY02H	FY02H_E4
F145	tree	Carpinus betulus	Central	Central_CBET03	Central_CBET03_1617	07.05.2018	127	NA	NA	NA	91	1.75	65	false	FY02H	FY02H_E6
F146	tree	Carpinus betulus	Central	Central_CBET03	Central_CBET03_1631	07.05.2018	127	NA	NA	NA	34	2	40	true	FY02H	FY02H_E7
F147	tree	Carpinus betulus	Central	Central_CBET03	Central_CBET03_1648	07.05.2018	127	NA	NA	NA	77	1.75	50	false	FY02H	FY02H_E8
F148	tree	Carpinus betulus	Central	Central_CBET03	Central_CBET03_1707	07.05.2018	127	NA	NA	NA	84.5	2.25	45	true	FY02H	FY02H_E9
F149	tree	Quercus robur	Central	Central_QROB01	Central_QROB01_1246	04.05.2018	124	NA	NA	NA	225	3.5	45	true	FY02H	FY02H_E10
F15	tree	Alnus glutinosa	Southern	Southern_AGLU03	Southern_AGLU03_1118	30.04.2018	120	NA	NA	NA	26	2.5	50	false	FY01H	FY01H_B4
F150	tree	Quercus robur	Central	Central_QROB01	Central_QROB01_1346	04.05.2018	124	NA	NA	NA	53	2.5	45	false	FY02H	FY02H_E11
F151	tree	Quercus robur	Central	Central_QROB01	Central_QROB01_1553	04.05.2018	124	NA	NA	NA	24	1.75	65	true	FY02H	FY02H_E12
F152	tree	Quercus robur	Central	Central_QROB01	Central_QROB01_1614	04.05.2018	124	NA	NA	NA	48	2	50	false	FY02H	FY02H_F1
F153	tree	Quercus robur	Central	Central_QROB01	Central_QROB01_1651	04.05.2018	124	NA	NA	NA	170	1.5	60	true	FY02H	FY02H_F2
F154	tree	Quercus robur	Central	Central_QROB01	Central_QROB01_1708	04.05.2018	124	NA	NA	NA	175	3.5	95	false	FY02H	FY02H_F3
F155	tree	Quercus robur	Central	Central_QROB02	Central_QROB02_1037	05.05.2018	125	NA	NA	NA	15	2	30	false	FY02H	FY02H_F4
F156	tree	Quercus robur	Central	Central_QROB02	Central_QROB02_1104	05.05.2018	125	NA	NA	NA	220	3.25	35	true	FY02H	FY02H_F5
F157	tree	Quercus robur	Central	Central_QROB02	Central_QROB02_1127	05.05.2018	125	NA	NA	NA	28	2.25	50	false	FY02H	FY02H_F6
F158	tree	Quercus robur	Central	Central_QROB02	Central_QROB02_1154	05.05.2018	125	NA	NA	NA	104	2	60	true	FY02H	FY02H_F7
F159	tree	Quercus robur	Central	Central_QROB02	Central_QROB02_1217	05.05.2018	125	NA	NA	NA	170	3.5	95	false	FY02H	FY02H_F8
F16	tree	Alnus glutinosa	Southern	Southern_AGLU03	Southern_AGLU03_1144	30.04.2018	120	NA	NA	NA	160	2	40	true	FY01H	FY01H_B5
F160	tree	Quercus robur	Central	Central_QROB02	Central_QROB02_1222	05.05.2018	125	NA	NA	NA	250	5.5	95	true	FY02H	FY02H_F9
F161	tree	Quercus robur	Central	Central_QROB03	Central_QROB03_0936	06.05.2018	126	NA	NA	NA	35	3	40	false	FY02H	FY02H_F10
F162	tree	Quercus robur	Central	Central_QROB03	Central_QROB03_1010	06.05.2018	126	NA	NA	NA	52	2.5	35	true	FY02H	FY02H_F11
F163	tree	Quercus robur	Central	Central_QROB03	Central_QROB03_1020	06.05.2018	126	NA	NA	NA	9	2	70	false	FY02H	FY02H_F12
F164	tree	Quercus robur	Central	Central_QROB03	Central_QROB03_1046	06.05.2018	126	NA	NA	NA	185	2.25	90	true	FY02H	FY02H_G1
F165	tree	Quercus robur	Central	Central_QROB03	Central_QROB03_1112	06.05.2018	126	NA	NA	NA	66	1.5	90	false	FY02H	FY02H_G2
F166	tree	Quercus robur	Central	Central_QROB03	Central_QROB03_1136	06.05.2018	126	NA	NA	NA	201	3	40	true	FY02H	FY02H_G3
F167	tree	Quercus robur	Central	Central_QROB03	Central_QROB03_1253	06.05.2018	126	NA	NA	NA	95	2.25	85	false	FY02H	FY02H_G4
F168	tree	Quercus petraea	Central	Central_QPET01	Central_QPET01_1012	07.05.2018	127	NA	NA	NA	14	2.75	60	false	FY02H	FY02H_G5
F169	tree	Quercus petraea	Central	Central_QPET01	Central_QPET01_1021	07.05.2018	127	NA	NA	NA	16	2.75	60	true	FY02H	FY02H_G6
F17	tree	Alnus glutinosa	Southern	Southern_AGLU03	Southern_AGLU03_1201	30.04.2018	120	NA	NA	NA	40	2	80	false	FY01H	FY01H_B6
F170	tree	Quercus petraea	Central	Central_QPET01	Central_QPET01_1035	07.05.2018	127	NA	NA	NA	9	2.5	60	false	FY02H	FY02H_G7
F171	tree	Quercus petraea	Central	Central_QPET01	Central_QPET01_1049	07.05.2018	127	NA	NA	NA	11	2.75	60	true	FY02H	FY02H_G8
F172	tree	Quercus petraea	Central	Central_QPET01	Central_QPET01_1103	07.05.2018	127	NA	NA	NA	16	3.5	60	false	FY02H	FY02H_G9
F173	tree	Quercus petraea	Central	Central_QPET01	Central_QPET01_1129	07.05.2018	127	NA	NA	NA	6	2.5	30	true	FY02H	FY02H_G10
F174	tree	Quercus petraea	Central	Central_QPET02	Central_QPET02_1147	07.05.2018	127	NA	NA	NA	15.5	3.5	55	false	FY02H	FY02H_G11
F175	tree	Quercus petraea	Central	Central_QPET02	Central_QPET02_1208	07.05.2018	127	NA	NA	NA	29	4	55	true	FY02H	FY02H_G12
F176	tree	Quercus petraea	Central	Central_QPET02	Central_QPET02_1235	07.05.2018	127	NA	NA	NA	19.5	4.5	70	false	FY02H	FY02H_H1
F177	tree	Quercus petraea	Central	Central_QPET02	Central_QPET02_1254	07.05.2018	127	NA	NA	NA	22	4	80	true	FY02H	FY02H_H2
F178	tree	Quercus petraea	Central	Central_QPET02	Central_QPET02_1313	07.05.2018	127	NA	NA	NA	27	4	60	false	FY02H	FY02H_H3
F179	tree	Quercus petraea	Central	Central_QPET02	Central_QPET02_1339	07.05.2018	127	NA	NA	NA	20.5	4	80	true	FY02H	FY02H_H4
F18	tree	Alnus glutinosa	Southern	Southern_AGLU03	Southern_AGLU03_1226	30.04.2018	120	NA	NA	NA	27.5	2	55	true	FY01H	FY01H_B7
F180	tree	Quercus petraea	Central	Central_QPET03	Central_QPET03_1832	07.05.2018	127	NA	NA	NA	16	2.5	40	false	FY02H	FY02H_H5
F181	tree	Quercus petraea	Central	Central_QPET03	Central_QPET03_1847	07.05.2018	127	NA	NA	NA	17	3.5	50	true	FY02H	FY02H_H6
F182	tree	Quercus petraea	Central	Central_QPET03	Central_QPET03_1856	07.05.2018	127	NA	NA	NA	16	2.75	55	false	FY02H	FY02H_H7
F183	tree	Quercus petraea	Central	Central_QPET03	Central_QPET03_1911	07.05.2018	127	NA	NA	NA	25	4.25	70	true	FY02H	FY02H_H8
F184	tree	Quercus petraea	Central	Central_QPET03	Central_QPET03_1929	07.05.2018	127	NA	NA	NA	19	4.25	60	false	FY02H	FY02H_H9
F185	tree	Quercus petraea	Central	Central_QPET03	Central_QPET03_1941	07.05.2018	127	NA	NA	NA	9	2.25	40	true	FY02H	FY02H_H10
F186	tree	Corylus avellana	Eastern	Eastern_CAVE01	Eastern_CAVE01_1707	10.05.2018	130	NA	NA	NA	26.5	1.75	65	false	FY02H	FY02H_H11
F187	tree	Corylus avellana	Eastern	Eastern_CAVE01	Eastern_CAVE01_1744	10.05.2018	130	NA	NA	NA	5	1	20	true	FY03H	FY03H_A2
F188	tree	Corylus avellana	Eastern	Eastern_CAVE01	Eastern_CAVE01_1748	10.05.2018	130	NA	NA	NA	18	2	25	false	FY03H	FY03H_A3
F189	tree	Corylus avellana	Eastern	Eastern_CAVE01	Eastern_CAVE01_1818	10.05.2018	130	NA	NA	NA	12.5	2.25	25	true	FY03H	FY03H_A4
F19	tree	Alnus glutinosa	Southern	Southern_AGLU03	Southern_AGLU03_1245	30.04.2018	120	NA	NA	NA	56	2.5	80	false	FY01H	FY01H_B8
F190	tree	Corylus avellana	Eastern	Eastern_CAVE01	Eastern_CAVE01_1848	10.05.2018	130	NA	NA	NA	15	3	70	false	FY03H	FY03H_A5
F191	tree	Corylus avellana	Eastern	Eastern_CAVE01	Eastern_CAVE01_1925	10.05.2018	130	NA	NA	NA	20	2	75	true	FY03H	FY03H_A6
F192	tree	Corylus avellana	Eastern	Eastern_CAVE02	Eastern_CAVE02_1208	11.05.2018	131	NA	NA	NA	13	1.5	55	false	FY03H	FY03H_A7
F193	tree	Corylus avellana	Eastern	Eastern_CAVE02	Eastern_CAVE02_1229	11.05.2018	131	NA	NA	NA	15	1.75	55	true	FY03H	FY03H_A8
F194	tree	Corylus avellana	Eastern	Eastern_CAVE02	Eastern_CAVE02_1238	11.05.2018	131	NA	NA	NA	10.5	1.5	75	false	FY03H	FY03H_A9
F195	tree	Corylus avellana	Eastern	Eastern_CAVE02	Eastern_CAVE02_1259	11.05.2018	131	NA	NA	NA	24	2	65	false	FY03H	FY03H_A10
F196	tree	Corylus avellana	Eastern	Eastern_CAVE02	Eastern_CAVE02_1326	11.05.2018	131	NA	NA	NA	22	1.75	55	false	FY03H	FY03H_A11
F197	tree	Corylus avellana	Eastern	Eastern_CAVE02	Eastern_CAVE02_1353	11.05.2018	131	NA	NA	NA	18	1.75	30	true	FY03H	FY03H_A12
F198	tree	Corylus avellana	Eastern	Eastern_CAVE03	Eastern_CAVE03_1528	13.05.2018	133	NA	NA	NA	10	1.75	45	false	FY03H	FY03H_B1
F199	tree	Corylus avellana	Eastern	Eastern_CAVE03	Eastern_CAVE03_1533	13.05.2018	133	NA	NA	NA	10	1.75	75	true	FY03H	FY03H_B2
F20	tree	Alnus glutinosa	Southern	Southern_AGLU03	Southern_AGLU03_1432	30.04.2018	120	NA	NA	NA	17	2	80	true	FY01H	FY01H_B9
F200	tree	Corylus avellana	Eastern	Eastern_CAVE03	Eastern_CAVE03_1559	13.05.2018	133	NA	NA	NA	13	2	60	false	FY03H	FY03H_B3
F201	tree	Corylus avellana	Eastern	Eastern_CAVE03	Eastern_CAVE03_1633	13.05.2018	133	NA	NA	NA	17	2.75	65	true	FY03H	FY03H_B4
F202	tree	Corylus avellana	Eastern	Eastern_CAVE03	Eastern_CAVE03_1658	13.05.2018	133	NA	NA	NA	19	2.5	65	false	FY03H	FY03H_B5
F203	tree	Corylus avellana	Eastern	Eastern_CAVE03	Eastern_CAVE03_1716	13.05.2018	133	NA	NA	NA	20	2	65	true	FY03H	FY03H_B6
F204	tree	Quercus robur	Eastern	Eastern_QROB01	Eastern_QROB01_1420	08.05.2018	128	NA	NA	NA	31	2.5	80	false	FY03H	FY03H_B7
F205	tree	Quercus robur	Eastern	Eastern_QROB01	Eastern_QROB01_1442	08.05.2018	128	NA	NA	NA	19	2.5	70	true	FY03H	FY03H_B8
F206	tree	Quercus robur	Eastern	Eastern_QROB01	Eastern_QROB01_1506	08.05.2018	128	NA	NA	NA	238	2	45	false	FY03H	FY03H_B9
F207	tree	Quercus robur	Eastern	Eastern_QROB01	Eastern_QROB01_1523	08.05.2018	128	NA	NA	NA	329	3	80	true	FY03H	FY03H_B10
F208	tree	Quercus robur	Eastern	Eastern_QROB01	Eastern_QROB01_1549	08.05.2018	128	NA	NA	NA	329	2	80	false	FY03H	FY03H_B11
F209	tree	Quercus robur	Eastern	Eastern_QROB01	Eastern_QROB01_1608	08.05.2018	128	NA	NA	NA	403	2.75	45	true	FY03H	FY03H_B12
F21	tree	Alnus glutinosa	Southern	Southern_AGLU03	Southern_AGLU03_1447	30.04.2018	120	NA	NA	NA	25	1.75	65	false	FY01H	FY01H_B10
F210	tree	Quercus robur	Eastern	Eastern_QROB02	Eastern_QROB02_1507	11.05.2018	131	NA	NA	NA	110	2	55	false	FY03H	FY03H_C1
F211	tree	Quercus robur	Eastern	Eastern_QROB02	Eastern_QROB02_1518	11.05.2018	131	NA	NA	NA	230	2.25	55	true	FY03H	FY03H_C2
F212	tree	Quercus robur	Eastern	Eastern_QROB02	Eastern_QROB02_1536	11.05.2018	131	NA	NA	NA	8	1.75	85	false	FY03H	FY03H_C3
F213	tree	Quercus robur	Eastern	Eastern_QROB02	Eastern_QROB02_1623	11.05.2018	131	NA	NA	NA	77	2	80	true	FY03H	FY03H_C4
F214	tree	Quercus robur	Eastern	Eastern_QROB02	Eastern_QROB02_1636	11.05.2018	131	NA	NA	NA	69	2	85	false	FY03H	FY03H_C5
F215	tree	Quercus robur	Eastern	Eastern_QROB02	Eastern_QROB02_1659	11.05.2018	131	NA	NA	NA	254	2	95	false	FY03H	FY03H_C6
F216	tree	Quercus robur	Eastern	Eastern_QROB03	Eastern_QROB03_1128	13.05.2018	133	NA	NA	NA	113	2.25	70	false	FY03H	FY03H_C7
F217	tree	Quercus robur	Eastern	Eastern_QROB03	Eastern_QROB03_1202	13.05.2018	133	NA	NA	NA	93	1.75	80	true	FY03H	FY03H_C8
F218	tree	Quercus robur	Eastern	Eastern_QROB03	Eastern_QROB03_1235	13.05.2018	133	NA	NA	NA	38	1.75	65	false	FY03H	FY03H_C9
F219	tree	Quercus robur	Eastern	Eastern_QROB03	Eastern_QROB03_1258	13.05.2018	133	NA	NA	NA	79	2	55	true	FY03H	FY03H_C10
F22	tree	Corylus avellana	Southern	Southern_CAVE01	Southern_CAVE01_1501	29.04.2018	119	NA	NA	NA	10.5	1.75	60	false	FY01H	FY01H_B11
F220	tree	Quercus robur	Eastern	Eastern_QROB03	Eastern_QROB03_1314	13.05.2018	133	NA	NA	NA	220	2	60	false	FY03H	FY03H_C11
F221	tree	Quercus robur	Eastern	Eastern_QROB03	Eastern_QROB03_1343	13.05.2018	133	NA	NA	NA	260	2.25	85	true	FY03H	FY03H_C12
F222	tree	Alnus glutinosa	Eastern	Eastern_AGLU01	Eastern_AGLU01_0834	11.05.2018	131	NA	NA	NA	9	2	50	false	FY03H	FY03H_D1
F223	tree	Alnus glutinosa	Eastern	Eastern_AGLU01	Eastern_AGLU01_0938	11.05.2018	131	NA	NA	NA	29	2.75	75	true	FY03H	FY03H_D2
F224	tree	Alnus glutinosa	Eastern	Eastern_AGLU01	Eastern_AGLU01_0951	11.05.2018	131	NA	NA	NA	9	1.25	40	false	FY03H	FY03H_D3
F225	tree	Alnus glutinosa	Eastern	Eastern_AGLU01	Eastern_AGLU01_1008	11.05.2018	131	NA	NA	NA	30	2	65	true	FY03H	FY03H_D4
F226	tree	Alnus glutinosa	Eastern	Eastern_AGLU01	Eastern_AGLU01_1030	11.05.2018	131	NA	NA	NA	13	1.75	85	false	FY03H	FY03H_D5
F227	tree	Alnus glutinosa	Eastern	Eastern_AGLU01	Eastern_AGLU01_1052	11.05.2018	131	NA	NA	NA	90	2.5	85	true	FY03H	FY03H_D6
F228	tree	Alnus glutinosa	Eastern	Eastern_AGLU02	Eastern_AGLU02_1116	12.05.2018	132	NA	NA	NA	160	1.75	85	false	FY03H	FY03H_D7
F229	tree	Alnus glutinosa	Eastern	Eastern_AGLU02	Eastern_AGLU02_1144	12.05.2018	132	NA	NA	NA	16	2.25	55	true	FY03H	FY03H_D8
F23	tree	Corylus avellana	Southern	Southern_CAVE01	Southern_CAVE01_1505	29.04.2018	119	NA	NA	NA	14	2	50	true	FY01H	FY01H_B12
F230	tree	Alnus glutinosa	Eastern	Eastern_AGLU02	Eastern_AGLU02_1150	12.05.2018	132	NA	NA	NA	18	2	90	false	FY03H	FY03H_D9
F231	tree	Alnus glutinosa	Eastern	Eastern_AGLU02	Eastern_AGLU02_1202	12.05.2018	132	NA	NA	NA	30	2	75	true	FY03H	FY03H_D10
F232	tree	Alnus glutinosa	Eastern	Eastern_AGLU02	Eastern_AGLU02_1213	12.05.2018	132	NA	NA	NA	162	2	65	false	FY03H	FY03H_D11
F233	tree	Alnus glutinosa	Eastern	Eastern_AGLU02	Eastern_AGLU02_1238	12.05.2018	132	NA	NA	NA	106	1.75	70	true	FY03H	FY03H_D12
F234	tree	Alnus glutinosa	Eastern	Eastern_AGLU02	Eastern_AGLU02_1307	12.05.2018	132	NA	NA	NA	179.5	2	75	false	FY03H	FY03H_E1
F235	tree	Alnus glutinosa	Eastern	Eastern_AGLU03	Eastern_AGLU03_1904	14.05.2018	134	NA	NA	NA	167	2	75	false	FY03H	FY03H_E2
F236	tree	Alnus glutinosa	Eastern	Eastern_AGLU03	Eastern_AGLU03_1927	14.05.2018	134	NA	NA	NA	7.5	1.5	65	true	FY03H	FY03H_E3
F237	tree	Alnus glutinosa	Eastern	Eastern_AGLU03	Eastern_AGLU03_1940	14.05.2018	134	NA	NA	NA	6.5	1.5	60	false	FY03H	FY03H_E4
F238	tree	Alnus glutinosa	Eastern	Eastern_AGLU03	Eastern_AGLU03_1958	14.05.2018	134	NA	NA	NA	11	1.5	55	true	FY03H	FY03H_E6
F239	tree	Alnus glutinosa	Eastern	Eastern_AGLU03	Eastern_AGLU03_2015	14.05.2018	134	NA	NA	NA	8.5	2.25	70	false	FY03H	FY03H_E7
F24	tree	Corylus avellana	Southern	Southern_CAVE01	Southern_CAVE01_1510	29.04.2018	119	NA	NA	NA	14	2.25	60	false	FY01H	FY01H_C1
F240	tree	Alnus glutinosa	Eastern	Eastern_AGLU03	Eastern_AGLU03_2039	14.05.2018	134	NA	NA	NA	15	2.5	75	true	FY03H	FY03H_E8
F241	tree	Alnus glutinosa	Eastern	Eastern_AGLU03	Eastern_AGLU03_1812	16.05.2018	136	NA	NA	NA	16	2.5	60	false	FY03H	FY03H_E9
F242	tree	Alnus glutinosa	Eastern	Eastern_AGLU03	Eastern_AGLU03_1828	16.05.2018	136	NA	NA	NA	112	2	95	true	FY03H	FY03H_E10
F243	tree	Carpinus betulus	Eastern	Eastern_CBET01	Eastern_CBET01_1623	08.05.2018	128	NA	NA	NA	24	1.5	40	false	FY03H	FY03H_E11
F245	tree	Carpinus betulus	Eastern	Eastern_CBET01	Eastern_CBET01_1654	08.05.2018	128	NA	NA	NA	44	1.75	40	true	FY03H	FY03H_E12
F246	tree	Carpinus betulus	Eastern	Eastern_CBET01	Eastern_CBET01_1713	08.05.2018	128	NA	NA	NA	135	1.75	45	false	FY03H	FY03H_F1
F247	tree	Carpinus betulus	Eastern	Eastern_CBET01	Eastern_CBET01_1738	08.05.2018	128	NA	NA	NA	77	1.75	20	true	FY03H	FY03H_F2
F248	tree	Carpinus betulus	Eastern	Eastern_CBET01	Eastern_CBET01_1808	08.05.2018	128	NA	NA	NA	25	2	90	false	FY03H	FY03H_F3
F249	tree	Carpinus betulus	Eastern	Eastern_CBET01	Eastern_CBET01_1822	08.05.2018	128	NA	NA	NA	17	2	90	true	FY03H	FY03H_F4
F25	tree	Corylus avellana	Southern	Southern_CAVE01	Southern_CAVE01_1533	29.04.2018	119	NA	NA	NA	13	3.75	50	true	FY01H	FY01H_C2
F250	tree	Carpinus betulus	Eastern	Eastern_CBET02	Eastern_CBET02_0838	12.05.2018	132	NA	NA	NA	45	2.25	40	false	FY03H	FY03H_F5
F251	tree	Carpinus betulus	Eastern	Eastern_CBET02	Eastern_CBET02_0858	12.05.2018	132	NA	NA	NA	30	2.75	35	true	FY03H	FY03H_F6
F252	tree	Carpinus betulus	Eastern	Eastern_CBET02	Eastern_CBET02_0930	12.05.2018	132	NA	NA	NA	19	2	30	false	FY03H	FY03H_F7
F253	tree	Carpinus betulus	Eastern	Eastern_CBET02	Eastern_CBET02_0940	12.05.2018	132	NA	NA	NA	72	1.5	80	true	FY03H	FY03H_F8
F254	tree	Carpinus betulus	Eastern	Eastern_CBET02	Eastern_CBET02_1002	12.05.2018	132	NA	NA	NA	142	2.75	70	false	FY03H	FY03H_F9
F255	tree	Carpinus betulus	Eastern	Eastern_CBET02	Eastern_CBET02_1025	12.05.2018	132	NA	NA	NA	61.5	2	55	true	FY03H	FY03H_F10
F256	tree	Carpinus betulus	Eastern	Eastern_CBET03	Eastern_CBET03_1435	12.05.2018	132	NA	NA	NA	64	2	20	false	FY03H	FY03H_F11
F257	tree	Carpinus betulus	Eastern	Eastern_CBET03	Eastern_CBET03_1512	12.05.2018	132	NA	NA	NA	98	1.75	60	true	FY03H	FY03H_F12
F258	tree	Carpinus betulus	Eastern	Eastern_CBET03	Eastern_CBET03_1551	12.05.2018	132	NA	NA	NA	65	2	75	false	FY03H	FY03H_G1
F259	tree	Carpinus betulus	Eastern	Eastern_CBET03	Eastern_CBET03_0903	13.05.2018	133	NA	NA	NA	176.5	1.75	60	true	FY03H	FY03H_G2
F26	tree	Corylus avellana	Southern	Southern_CAVE01	Southern_CAVE01_1609	29.04.2018	119	NA	NA	NA	37.5	2.75	50	false	FY01H	FY01H_C3
F260	tree	Carpinus betulus	Eastern	Eastern_CBET03	Eastern_CBET03_0928	13.05.2018	133	NA	NA	NA	114	1.75	40	false	FY03H	FY03H_G3
F261	tree	Carpinus betulus	Eastern	Eastern_CBET03	Eastern_CBET03_1002	13.05.2018	133	NA	NA	NA	51	1.75	20	true	FY03H	FY03H_G4
F262	tree	Quercus petraea	Eastern	Eastern_QPET01	Eastern_QPET01_0750	19.05.2018	139	NA	NA	NA	17	2.25	55	false	FY03H	FY03H_G5
F263	tree	Quercus petraea	Eastern	Eastern_QPET01	Eastern_QPET01_0822	19.05.2018	139	NA	NA	NA	20.5	4	45	true	FY03H	FY03H_G6
F264	tree	Quercus petraea	Eastern	Eastern_QPET01	Eastern_QPET01_0836	19.05.2018	139	NA	NA	NA	21	3	45	false	FY03H	FY03H_G7
F265	tree	Quercus petraea	Eastern	Eastern_QPET01	Eastern_QPET01_0853	19.05.2018	139	NA	NA	NA	24	2.5	45	true	FY03H	FY03H_G8
F266	tree	Quercus petraea	Eastern	Eastern_QPET01	Eastern_QPET01_0904	19.05.2018	139	NA	NA	NA	27	2.5	55	false	FY03H	FY03H_G9
F267	tree	Quercus petraea	Eastern	Eastern_QPET01	Eastern_QPET01_0958	19.05.2018	139	NA	NA	NA	61	3.25	45	true	FY03H	FY03H_G10
F268	tree	Quercus petraea	Eastern	Eastern_QPET02	Eastern_QPET02_1026	19.05.2018	139	NA	NA	NA	19	2	80	false	FY03H	FY03H_G11
F269	tree	Quercus petraea	Eastern	Eastern_QPET02	Eastern_QPET02_1043	19.05.2018	139	NA	NA	NA	17	2.25	70	true	FY03H	FY03H_G12
F27	tree	Corylus avellana	Southern	Southern_CAVE01	Southern_CAVE01_1644	29.04.2018	119	NA	NA	NA	14	1.75	80	true	FY01H	FY01H_C4
F270	tree	Quercus petraea	Eastern	Eastern_QPET02	Eastern_QPET02_1103	19.05.2018	139	NA	NA	NA	12	2.5	75	false	FY03H	FY03H_H1
F271	tree	Quercus petraea	Eastern	Eastern_QPET02	Eastern_QPET02_1114	19.05.2018	139	NA	NA	NA	15	2.5	75	true	FY03H	FY03H_H2
F272	tree	Quercus petraea	Eastern	Eastern_QPET02	Eastern_QPET02_1129	19.05.2018	139	NA	NA	NA	28	3	75	false	FY03H	FY03H_H3
F273	tree	Quercus petraea	Eastern	Eastern_QPET02	Eastern_QPET02_1216	19.05.2018	139	NA	NA	NA	181	2.5	55	true	FY03H	FY03H_H4
F274	tree	Quercus petraea	Eastern	Eastern_QPET02	Eastern_QPET02_1254	19.05.2018	139	NA	NA	NA	14	2	65	false	FY03H	FY03H_H5
F275	tree	Quercus petraea	Eastern	Eastern_QPET03	Eastern_QPET03_1401	19.05.2018	139	NA	NA	NA	197	2.25	80	false	FY03H	FY03H_H6
F276	tree	Quercus petraea	Eastern	Eastern_QPET03	Eastern_QPET03_1432	19.05.2018	139	NA	NA	NA	82	2.25	55	true	FY03H	FY03H_H7
F277	tree	Quercus petraea	Eastern	Eastern_QPET03	Eastern_QPET03_1448	19.05.2018	139	NA	NA	NA	73.7	2.25	55	false	FY03H	FY03H_H8
F278	tree	Quercus petraea	Eastern	Eastern_QPET03	Eastern_QPET03_1500	19.05.2018	139	NA	NA	NA	124	1.5	80	true	FY03H	FY03H_H9
F279	tree	Quercus petraea	Eastern	Eastern_QPET03	Eastern_QPET03_1518	19.05.2018	139	NA	NA	NA	79.8	2	55	false	FY03H	FY03H_H10
F28	tree	Corylus avellana	Southern	Southern_CAVE02	Southern_CAVE02_0924	01.05.2018	121	NA	NA	NA	25	1.75	60	false	FY01H	FY01H_C5
F280	tree	Quercus petraea	Eastern	Eastern_QPET03	Eastern_QPET03_1539	19.05.2018	139	NA	NA	NA	79.8	2.25	55	true	FY03H	FY03H_H11
F29	tree	Corylus avellana	Southern	Southern_CAVE02	Southern_CAVE02_0949	01.05.2018	121	NA	NA	NA	11	2.25	65	true	FY01H	FY01H_C6
F30	tree	Corylus avellana	Southern	Southern_CAVE02	Southern_CAVE02_1014	01.05.2018	121	NA	NA	NA	6.5	1.25	70	false	FY01H	FY01H_C7
F31	tree	Corylus avellana	Southern	Southern_CAVE02	Southern_CAVE02_1023	01.05.2018	121	NA	NA	NA	9	2	40	true	FY01H	FY01H_C8
F32	tree	Corylus avellana	Southern	Southern_CAVE02	Southern_CAVE02_1039	01.05.2018	121	NA	NA	NA	26	2.75	60	false	FY01H	FY01H_C9
F33	tree	Corylus avellana	Southern	Southern_CAVE02	Southern_CAVE02_1104	01.05.2018	121	NA	NA	NA	70	2.75	60	true	FY01H	FY01H_C10
F34	tree	Corylus avellana	Southern	Southern_CAVE03	Southern_CAVE03_1302	01.05.2018	121	NA	NA	NA	7.5	2	65	false	FY01H	FY01H_C11
F35	tree	Corylus avellana	Southern	Southern_CAVE03	Southern_CAVE03_1320	01.05.2018	121	NA	NA	NA	9	2	70	true	FY01H	FY01H_C12
F36	tree	Corylus avellana	Southern	Southern_CAVE03	Southern_CAVE03_1331	01.05.2018	121	NA	NA	NA	10	2	75	false	FY01H	FY01H_D1
F37	tree	Corylus avellana	Southern	Southern_CAVE03	Southern_CAVE03_1354	01.05.2018	121	NA	NA	NA	12	2	80	true	FY01H	FY01H_D2
F38	tree	Corylus avellana	Southern	Southern_CAVE03	Southern_CAVE03_1402	01.05.2018	121	NA	NA	NA	7	1.25	75	false	FY01H	FY01H_D3
F39	tree	Corylus avellana	Southern	Southern_CAVE03	Southern_CAVE03_1417	01.05.2018	121	NA	NA	NA	4	0.75	75	true	FY01H	FY01H_D4
F40	tree	Quercus petraea	Southern	Southern_QPET01	Southern_QPET01_1103	29.04.2018	119	NA	NA	NA	22	1.5	60	false	FY01H	FY01H_D5
F41	tree	Quercus petraea	Southern	Southern_QPET01	Southern_QPET01_1121	29.04.2018	119	NA	NA	NA	21	2	40	true	FY01H	FY01H_D6
F42	tree	Quercus petraea	Southern	Southern_QPET01	Southern_QPET01_1151	29.04.2018	119	NA	NA	NA	22	3	35	false	FY01H	FY01H_D7
F43	tree	Quercus petraea	Southern	Southern_QPET01	Southern_QPET01_1206	29.04.2018	119	NA	NA	NA	36	3	85	true	FY01H	FY01H_D8
F44	tree	Quercus petraea	Southern	Southern_QPET01	Southern_QPET01_1230	29.04.2018	119	NA	NA	NA	36	3	85	false	FY01H	FY01H_D9
F45	tree	Quercus petraea	Southern	Southern_QPET01	Southern_QPET01_1246	29.04.2018	119	NA	NA	NA	20	3.5	65	true	FY01H	FY01H_D10
F46	tree	Quercus petraea	Southern	Southern_QPET02	Southern_QPET02_1758	29.04.2018	119	NA	NA	NA	134	2.75	75	false	FY01H	FY01H_D11
F47	tree	Quercus petraea	Southern	Southern_QPET02	Southern_QPET02_1800	29.04.2018	119	NA	NA	NA	156	1.25	80	true	FY01H	FY01H_D12
F48	tree	Quercus petraea	Southern	Southern_QPET02	Southern_QPET02_1806	29.04.2018	119	NA	NA	NA	70	3	70	false	FY01H	FY01H_E1
F49	tree	Quercus petraea	Southern	Southern_QPET02	Southern_QPET02_1829	29.04.2018	119	NA	NA	NA	118	2.75	75	true	FY01H	FY01H_E2
F50	tree	Quercus petraea	Southern	Southern_QPET02	Southern_QPET02_1850	29.04.2018	119	NA	NA	NA	84	2.25	65	false	FY01H	FY01H_E3
F51	tree	Quercus petraea	Southern	Southern_QPET02	Southern_QPET02_1858	29.04.2018	119	NA	NA	NA	128	1.75	55	false	FY01H	FY01H_E4
F52	tree	Quercus petraea	Southern	Southern_QPET03	Southern_QPET03_1804	30.04.2018	120	NA	NA	NA	15	1.5	85	false	FY01H	FY01H_E6
F53	tree	Quercus petraea	Southern	Southern_QPET03	Southern_QPET03_1817	30.04.2018	120	NA	NA	NA	12	1.5	80	true	FY01H	FY01H_E7
F54	tree	Quercus petraea	Southern	Southern_QPET03	Southern_QPET03_1825	30.04.2018	120	NA	NA	NA	25	2	75	false	FY01H	FY01H_E8
F55	tree	Quercus petraea	Southern	Southern_QPET03	Southern_QPET03_1847	30.04.2018	120	NA	NA	NA	30	1.5	70	true	FY01H	FY01H_E9
F56	tree	Quercus petraea	Southern	Southern_QPET03	Southern_QPET03_1926	30.04.2018	120	NA	NA	NA	76.5	2.25	60	false	FY01H	FY01H_E10
F57	tree	Quercus petraea	Southern	Southern_QPET03	Southern_QPET03_1952	30.04.2018	120	NA	NA	NA	18	2.25	85	true	FY01H	FY01H_E11
F58	tree	Carpinus betulus	Southern	Southern_CBET01	Southern_CBET01_0928	27.04.2018	117	NA	NA	NA	68	1.75	75	false	FY01H	FY01H_E12
F59	tree	Carpinus betulus	Southern	Southern_CBET01	Southern_CBET01_1042	27.04.2018	117	NA	NA	NA	33.7	3	60	true	FY01H	FY01H_F1
F60	tree	Carpinus betulus	Southern	Southern_CBET01	Southern_CBET01_1100	27.04.2018	117	NA	NA	NA	17	1.75	60	false	FY01H	FY01H_F2
F61	tree	Carpinus betulus	Southern	Southern_CBET01	Southern_CBET01_1126	27.04.2018	117	NA	NA	NA	6	1.25	90	true	FY01H	FY01H_F3
F62	tree	Carpinus betulus	Southern	Southern_CBET01	Southern_CBET01_1145	27.04.2018	117	NA	NA	NA	4.5	0.5	90	false	FY01H	FY01H_F4
F63	tree	Carpinus betulus	Southern	Southern_CBET01	Southern_CBET01_1210	27.04.2018	117	NA	NA	NA	6.5	1.5	45	true	FY01H	FY01H_F5
F64	tree	Carpinus betulus	Southern	Southern_CBET02	Southern_CBET02_1425	27.04.2018	117	NA	NA	NA	42	2.25	40	false	FY01H	FY01H_F6
F65	tree	Carpinus betulus	Southern	Southern_CBET02	Southern_CBET02_1449	27.04.2018	117	NA	NA	NA	30	3.5	40	true	FY01H	FY01H_F7
F66	tree	Carpinus betulus	Southern	Southern_CBET02	Southern_CBET02_1519	27.04.2018	117	NA	NA	NA	42.5	2.5	45	false	FY01H	FY01H_F8
F67	tree	Carpinus betulus	Southern	Southern_CBET02	Southern_CBET02_1540	27.04.2018	117	NA	NA	NA	39	2.5	65	true	FY01H	FY01H_F9
F68	tree	Carpinus betulus	Southern	Southern_CBET02	Southern_CBET02_1609	27.04.2018	117	NA	NA	NA	27	2.25	50	false	FY01H	FY01H_F10
F69	tree	Carpinus betulus	Southern	Southern_CBET02	Southern_CBET02_1653	27.04.2018	117	NA	NA	NA	69	2.25	40	true	FY01H	FY01H_F11
F70	tree	Carpinus betulus	Southern	Southern_CBET03	Southern_CBET03_1824	27.04.2018	117	NA	NA	NA	51	2.5	55	false	FY01H	FY01H_F12
F71	tree	Carpinus betulus	Southern	Southern_CBET03	Southern_CBET03_1848	27.04.2018	117	NA	NA	NA	30	1.75	75	true	FY01H	FY01H_G1
F72	tree	Carpinus betulus	Southern	Southern_CBET03	Southern_CBET03_1857	27.04.2018	117	NA	NA	NA	21	2.5	50	false	FY01H	FY01H_G2
F73	tree	Carpinus betulus	Southern	Southern_CBET03	Southern_CBET03_1916	27.04.2018	117	NA	NA	NA	35	2.25	50	true	FY01H	FY01H_G3
F74	tree	Carpinus betulus	Southern	Southern_CBET03	Southern_CBET03_1933	27.04.2018	117	NA	NA	NA	18	2	50	false	FY01H	FY01H_G4
F75	tree	Carpinus betulus	Southern	Southern_CBET03	Southern_CBET03_0853	28.04.2018	118	NA	NA	NA	42.3	2.25	70	true	FY01H	FY01H_G5
F76	tree	Quercus robur	Southern	Southern_QROB01	Southern_QROB01_0957	28.04.2018	118	NA	NA	NA	91	2.5	70	false	FY01H	FY01H_G6
F77	tree	Quercus robur	Southern	Southern_QROB01	Southern_QROB01_1021	28.04.2018	118	NA	NA	NA	21	2.25	70	true	FY01H	FY01H_G7
F78	tree	Quercus robur	Southern	Southern_QROB01	Southern_QROB01_1046	28.04.2018	118	NA	NA	NA	99	2.25	90	false	FY01H	FY01H_G8
F79	tree	Quercus robur	Southern	Southern_QROB01	Southern_QROB01_1111	28.04.2018	118	NA	NA	NA	97	2.5	85	true	FY01H	FY01H_G9
F80	tree	Quercus robur	Southern	Southern_QROB01	Southern_QROB01_1202	28.04.2018	118	NA	NA	NA	37.5	2.25	85	false	FY01H	FY01H_G10
F81	tree	Quercus robur	Southern	Southern_QROB01	Southern_QROB01_1233	28.04.2018	118	NA	NA	NA	55	2.25	80	true	FY01H	FY01H_G11
F82	tree	Quercus robur	Southern	Southern_QROB02	Southern_QROB02_1951	28.04.2018	118	NA	NA	NA	124	2.5	85	false	FY01H	FY01H_G12
F83	tree	Quercus robur	Southern	Southern_QROB02	Southern_QROB02_0903	29.04.2018	119	NA	NA	NA	36	3	90	false	FY01H	FY01H_H1
F84	tree	Quercus robur	Southern	Southern_QROB02	Southern_QROB02_0912	29.04.2018	119	NA	NA	NA	80	2.75	55	true	FY01H	FY01H_H2
F85	tree	Quercus robur	Southern	Southern_QROB02	Southern_QROB02_0931	29.04.2018	119	NA	NA	NA	40	2	55	false	FY01H	FY01H_H3
F86	tree	Quercus robur	Southern	Southern_QROB02	Southern_QROB02_0935	29.04.2018	119	NA	NA	NA	104	3	75	true	FY01H	FY01H_H4
F87	tree	Quercus robur	Southern	Southern_QROB02	Southern_QROB02_0953	29.04.2018	119	NA	NA	NA	124	2.25	90	true	FY01H	FY01H_H5
F88	tree	Quercus robur	Southern	Southern_QROB03	Southern_QROB03_1511	30.04.2018	120	NA	NA	NA	55	1.75	80	false	FY01H	FY01H_H6
F89	tree	Quercus robur	Southern	Southern_QROB03	Southern_QROB03_1541	30.04.2018	120	NA	NA	NA	46	2	75	true	FY01H	FY01H_H7
F90	tree	Quercus robur	Southern	Southern_QROB03	Southern_QROB03_1555	30.04.2018	120	NA	NA	NA	60	1.25	70	false	FY01H	FY01H_H8
F91	tree	Quercus robur	Southern	Southern_QROB03	Southern_QROB03_1602	30.04.2018	120	NA	NA	NA	33	1.5	60	true	FY01H	FY01H_H9
F92	tree	Quercus robur	Southern	Southern_QROB03	Southern_QROB03_1608	30.04.2018	120	NA	NA	NA	40	1.75	45	false	FY01H	FY01H_H10
F93	tree	Quercus robur	Southern	Southern_QROB03	Southern_QROB03_1612	30.04.2018	120	NA	NA	NA	22	1.5	45	true	FY01H	FY01H_H11
F94	tree	Alnus glutinosa	Central	Central_AGLU01	Central_AGLU01_1801	04.05.2018	124	NA	NA	NA	18	2.5	75	false	FY02H	FY02H_A2
F95	tree	Alnus glutinosa	Central	Central_AGLU01	Central_AGLU01_1823	04.05.2018	124	NA	NA	NA	20	3	75	true	FY02H	FY02H_A3
F96	tree	Alnus glutinosa	Central	Central_AGLU01	Central_AGLU01_1836	04.05.2018	124	NA	NA	NA	21	2.75	70	false	FY02H	FY02H_A4
F97	tree	Alnus glutinosa	Central	Central_AGLU01	Central_AGLU01_1853	04.05.2018	124	NA	NA	NA	15	2.75	65	true	FY02H	FY02H_A5
F98	tree	Alnus glutinosa	Central	Central_AGLU01	Central_AGLU01_1911	04.05.2018	124	NA	NA	NA	11	2	70	false	FY02H	FY02H_A6
F99	tree	Alnus glutinosa	Central	Central_AGLU01	Central_AGLU01_1924	04.05.2018	124	NA	NA	NA	115	2.25	85	true	FY02H	FY02H_A7
L01	caterpillar	Alnus glutinosa	Eastern	Eastern_AGLU01	Eastern_AGLU01_0951	2018-05-11	131	Lymantria dispar	Erebidae	8.5	9	1.25	40	false	PL04H	PL04H_F7
L02	caterpillar	Carpinus betulus	Eastern	Eastern_CBET02	Eastern_CBET02_0940	2018-05-12	132	Lymantria dispar	Erebidae	15	72	1.5	80	true	PL04H	PL04H_F8
L03	caterpillar	Quercus robur	Eastern	Eastern_QROB02	Eastern_QROB02_1659	2018-05-11	131	Lymantria dispar	Erebidae	16	254	2	95	false	PL04H	PL04H_F9
L04	caterpillar	Carpinus betulus	Eastern	Eastern_CBET02	Eastern_CBET02_0940	2018-05-12	132	Lymantria dispar	Erebidae	14.5	72	1.5	80	true	PL04H	PL04H_F10
L05	caterpillar	Quercus petraea	Eastern	Eastern_QPET01	Eastern_QPET01_0904	2018-05-19	139	Lymantria dispar	Erebidae	18	27	2.5	55	false	PL04H	PL04H_F11
L06	caterpillar	Alnus glutinosa	Eastern	Eastern_AGLU02	Eastern_AGLU02_1202	2018-05-12	132	Lymantria dispar	Erebidae	10	30	2	75	true	PL04H	PL04H_F12
L07	caterpillar	Quercus petraea	Eastern	Eastern_QPET01	Eastern_QPET01_0904	2018-05-19	139	Lymantria dispar	Erebidae	23	27	2.5	55	false	PL04H	PL04H_G1
L08	caterpillar	Corylus avellana	Eastern	Eastern_CAVE02	Eastern_CAVE02_1353	2018-05-11	131	Lymantria dispar	Erebidae	10	18	1.75	30	true	PL04H	PL04H_G2
L09	caterpillar	Corylus avellana	Eastern	Eastern_CAVE03	Eastern_CAVE03_1658	2018-05-13	133	Lymantria dispar	Erebidae	9	19	2.5	65	false	PL04H	PL04H_G3
L10	caterpillar	Corylus avellana	Eastern	Eastern_CAVE01	Eastern_CAVE01_1925	2018-05-10	130	Lymantria dispar	Erebidae	9	20	2	75	true	PL04H	PL04H_G4
L100	caterpillar	Corylus avellana	Southern	Southern_CAVE01	Southern_CAVE01_1505	2018-04-29	119	Lymantria dispar	Erebidae	4.5	14	2	50	true	PL05H	PL05H_G1
L101	caterpillar	Carpinus betulus	Central	Central_CBET02	Central_CBET02_1549	2018-05-06	126	Lymantria dispar	Erebidae	6	12.5	2	90	true	PL05H	PL05H_G2
L102	caterpillar	Alnus glutinosa	Southern	Southern_AGLU01	Southern_AGLU01_1315	2018-04-28	118	Lymantria dispar	Erebidae	6	41	2.5	80	true	PL05H	PL05H_G3
L103	caterpillar	Carpinus betulus	Southern	Southern_CBET02	Southern_CBET02_1653	2018-04-27	117	Lymantria dispar	Erebidae	5	69	2.25	40	true	PL05H	PL05H_G4
L104	caterpillar	Carpinus betulus	Southern	Southern_CBET02	Southern_CBET02_1609	2018-04-27	117	Lymantria dispar	Erebidae	5.5	27	2.25	50	false	PL05H	PL05H_G5
L105	caterpillar	Quercus petraea	Southern	Southern_QPET02	Southern_QPET02_1858	2018-04-29	119	Lymantria dispar	Erebidae	7.5	128	1.75	55	false	PL05H	PL05H_G6
L106	caterpillar	Corylus avellana	Southern	Southern_CAVE03	Southern_CAVE03_1402	2018-05-01	121	Lymantria dispar	Erebidae	7	7	1.25	75	false	PL05H	PL05H_G7
L107	caterpillar	Carpinus betulus	Southern	Southern_CBET02	Southern_CBET02_1519	2018-04-27	117	Lymantria dispar	Erebidae	5	42.5	2.5	45	false	PL05H	PL05H_G8
L108	caterpillar	Corylus avellana	Central	Central_CAVE01	Central_CAVE01_1036	2018-05-04	124	Lymantria dispar	Erebidae	7.5	38	2.25	50	true	PL05H	PL05H_G9
L109	caterpillar	Alnus glutinosa	Southern	Southern_AGLU02	Southern_AGLU02_1737	2018-04-28	118	Lymantria dispar	Erebidae	4	14.5	2.25	65	true	PL05H	PL05H_G10
L11	caterpillar	Carpinus betulus	Eastern	Eastern_CBET03	Eastern_CBET03_1551	2018-05-12	132	Lymantria dispar	Erebidae	17	65	2	75	false	PL04H	PL04H_G5
L110	caterpillar	Quercus petraea	Southern	Southern_QPET02	Southern_QPET02_1758	2018-04-29	119	Lymantria dispar	Erebidae	5	134	2.75	75	false	PL05H	PL05H_G11
L111	caterpillar	Alnus glutinosa	Central	Central_AGLU01	Central_AGLU01_1911	2018-05-04	124	Lymantria dispar	Erebidae	4	11	2	70	false	PL05H	PL05H_G12
L112	caterpillar	Corylus avellana	Eastern	Eastern_CAVE01	Eastern_CAVE01_1818	2018-05-10	130	Lymantria dispar	Erebidae	7	12.5	2.25	25	true	PL05H	PL05H_H1
L113	caterpillar	Carpinus betulus	Southern	Southern_CBET03	Southern_CBET03_1916	2018-04-27	117	Lymantria dispar	Erebidae	10	35	2.25	50	true	PL05H	PL05H_H2
L114	caterpillar	Alnus glutinosa	Eastern	Eastern_AGLU01	Eastern_AGLU01_0834	2018-05-11	131	Lymantria dispar	Erebidae	8	9	2	50	false	PL05H	PL05H_H3
L115	caterpillar	Alnus glutinosa	Southern	Southern_AGLU03	Southern_AGLU03_1144	2018-04-30	120	Lymantria dispar	Erebidae	6	160	2	40	true	PL05H	PL05H_H4
L116	caterpillar	Carpinus betulus	Southern	Southern_CBET01	Southern_CBET01_1126	2018-04-27	117	Lymantria dispar	Erebidae	7.5	6	1.25	90	true	PL05H	PL05H_H5
L117	caterpillar	Carpinus betulus	Southern	Southern_CBET01	Southern_CBET01_1145	2018-04-27	117	Lymantria dispar	Erebidae	6	4.5	0.5	90	false	PL05H	PL05H_H6
L118	caterpillar	Alnus glutinosa	Southern	Southern_AGLU03	Southern_AGLU03_1118	2018-04-30	120	Lymantria dispar	Erebidae	6	26	2.5	50	false	PL05H	PL05H_H7
L119	caterpillar	Alnus glutinosa	Southern	Southern_AGLU01	Southern_AGLU01_1334	2018-04-28	118	Lymantria dispar	Erebidae	3	40	1.75	85	false	PL05H	PL05H_H8
L12	caterpillar	Corylus avellana	Eastern	Eastern_CAVE02	Eastern_CAVE02_1208	2018-05-11	131	Lymantria dispar	Erebidae	10	13	1.5	55	false	PL04H	PL04H_G6
L120	caterpillar	Quercus petraea	Central	Central_QPET03	Central_QPET03_1832	2018-05-07	127	Lymantria dispar	Erebidae	8	16	2.5	40	false	PL05H	PL05H_H9
L121	caterpillar	Corylus avellana	Southern	Southern_CAVE03	Southern_CAVE03_1302	2018-05-01	121	Lymantria dispar	Erebidae	6	7.5	2	65	false	PL05H	PL05H_H10
L122	caterpillar	Carpinus betulus	Southern	Southern_CBET01	Southern_CBET01_1210	2018-04-27	117	Lymantria dispar	Erebidae	5	6.5	1.5	45	true	PL05H	PL05H_H11
L123	caterpillar	Quercus petraea	Central	Central_QPET01	Central_QPET01_1012	2018-05-07	127	Lymantria dispar	Erebidae	6	14	2.75	60	false	PL06H	PL06H_A2
L124	caterpillar	Corylus avellana	Central	Central_CAVE03	Central_CAVE03_2007	2018-05-06	126	Lymantria dispar	Erebidae	5	20.5	1.5	35	true	PL06H	PL06H_A3
L125	caterpillar	Carpinus betulus	Eastern	Eastern_CBET01	Eastern_CBET01_1623	2018-05-08	128	Lymantria dispar	Erebidae	8	24	1.5	40	false	PL06H	PL06H_A4
L126	caterpillar	Corylus avellana	Southern	Southern_CAVE02	Southern_CAVE02_0949	2018-05-01	121	Lymantria dispar	Erebidae	6	11	2.25	65	true	PL06H	PL06H_A5
L127	caterpillar	Quercus petraea	Southern	Southern_QPET03	Southern_QPET03_1825	2018-04-30	120	Lymantria dispar	Erebidae	5	25	2	75	false	PL06H	PL06H_A6
L128	caterpillar	Corylus avellana	Southern	Southern_CAVE02	Southern_CAVE02_1039	2018-05-01	121	Lymantria dispar	Erebidae	10	26	2.75	60	false	PL06H	PL06H_A7
L129	caterpillar	Corylus avellana	Southern	Southern_CAVE02	Southern_CAVE02_1023	2018-05-01	121	Lymantria dispar	Erebidae	5	9	2	40	true	PL06H	PL06H_A8
L13	caterpillar	Quercus robur	Eastern	Eastern_QROB02	Eastern_QROB02_1636	2018-05-11	131	Lymantria dispar	Erebidae	13	69	2	85	false	PL04H	PL04H_G7
L14	caterpillar	Carpinus betulus	Eastern	Eastern_CBET03	Eastern_CBET03_1551	2018-05-12	132	Lymantria dispar	Erebidae	14	65	2	75	false	PL04H	PL04H_G8
L15	caterpillar	Alnus glutinosa	Eastern	Eastern_AGLU02	Eastern_AGLU02_1116	2018-05-12	132	Lymantria dispar	Erebidae	7	160	1.75	85	false	PL04H	PL04H_G9
L16	caterpillar	Carpinus betulus	Eastern	Eastern_CBET01	Eastern_CBET01_1713	2018-05-08	128	Lymantria dispar	Erebidae	16	135	1.75	45	false	PL04H	PL04H_G10
L17	caterpillar	Quercus robur	Eastern	Eastern_QROB03	Eastern_QROB03_1343	2018-05-13	133	Lymantria dispar	Erebidae	21	260	2.25	85	true	PL04H	PL04H_G11
L18	caterpillar	Carpinus betulus	Eastern	Eastern_CBET03	Eastern_CBET03_0903	2018-05-13	133	Lymantria dispar	Erebidae	16	176.5	1.75	60	true	PL04H	PL04H_G12
L19	caterpillar	Quercus robur	Eastern	Eastern_QROB03	Eastern_QROB03_1235	2018-05-13	133	Lymantria dispar	Erebidae	16	38	1.75	65	false	PL04H	PL04H_H1
L20	caterpillar	Corylus avellana	Eastern	Eastern_CAVE03	Eastern_CAVE03_1559	2018-05-13	133	Lymantria dispar	Erebidae	9.5	13	2	60	false	PL04H	PL04H_H2
L21	caterpillar	Quercus robur	Eastern	Eastern_QROB03	Eastern_QROB03_1314	2018-05-13	133	Lymantria dispar	Erebidae	9	220	2	60	false	PL04H	PL04H_H3
L22	caterpillar	Quercus petraea	Eastern	Eastern_QPET02	Eastern_QPET02_1043	2018-05-19	139	Lymantria dispar	Erebidae	11	17	2.25	70	true	PL04H	PL04H_H4
L23	caterpillar	Quercus petraea	Central	Central_QPET02	Central_QPET02_1339	2018-05-07	127	Lymantria dispar	Erebidae	14	20.5	4	80	true	PL04H	PL04H_H5
L24	caterpillar	Corylus avellana	Central	Central_CAVE03	Central_CAVE03_1916	2018-05-06	126	Lymantria dispar	Erebidae	7	18	2.25	90	true	PL04H	PL04H_H6
L25	caterpillar	Carpinus betulus	Central	Central_CBET03	Central_CBET03_1707	2018-05-07	127	Lymantria dispar	Erebidae	10	84.5	2.25	45	true	PL04H	PL04H_H7
L26	caterpillar	Alnus glutinosa	Central	Central_AGLU02	Central_AGLU02_1341	2018-05-06	126	Lymantria dispar	Erebidae	11	92.5	2.5	60	true	PL04H	PL04H_H8
L27	caterpillar	Quercus petraea	Central	Central_QPET01	Central_QPET01_1021	2018-05-07	127	Lymantria dispar	Erebidae	11	16	2.75	60	true	PL04H	PL04H_H9
L28	caterpillar	Quercus robur	Central	Central_QROB03	Central_QROB03_1112	2018-05-06	126	Lymantria dispar	Erebidae	11	66	1.5	90	false	PL04H	PL04H_H10
L29	caterpillar	Alnus glutinosa	Central	Central_AGLU02	Central_AGLU02_1232	2018-05-06	126	Lymantria dispar	Erebidae	8	102	1.5	75	false	PL04H	PL04H_H11
L30	caterpillar	Quercus petraea	Central	Central_QPET02	Central_QPET02_1235	2018-05-07	127	Lymantria dispar	Erebidae	11	19.5	4.5	70	false	PL05H	PL05H_A2
L31	caterpillar	Carpinus betulus	Southern	Southern_CBET03	Southern_CBET03_1824	2018-04-27	117	Lymantria dispar	Erebidae	7	51	2.5	55	false	PL05H	PL05H_A3
L32	caterpillar	Quercus robur	Southern	Southern_QROB01	Southern_QROB01_1021	2018-04-28	118	Lymantria dispar	Erebidae	7	21	2.25	70	true	PL05H	PL05H_A4
L33	caterpillar	Alnus glutinosa	Central	Central_AGLU03	Central_AGLU03_1509	2018-05-05	125	Lymantria dispar	Erebidae	10	17.4	2	50	false	PL05H	PL05H_A5
L34	caterpillar	Corylus avellana	Central	Central_CAVE02	Central_CAVE02_1614	2018-05-05	125	Lymantria dispar	Erebidae	9	25	1.75	70	false	PL05H	PL05H_A6
L35	caterpillar	Alnus glutinosa	Southern	Southern_AGLU02	Southern_AGLU02_1724	2018-04-28	118	Lymantria dispar	Erebidae	3	15	2.25	70	false	PL05H	PL05H_A7
L36	caterpillar	Quercus robur	Southern	Southern_QROB02	Southern_QROB02_1951	2018-04-28	118	Lymantria dispar	Erebidae	5	124	2.5	85	false	PL05H	PL05H_A8
L37	caterpillar	Quercus robur	Southern	Southern_QROB01	Southern_QROB01_0957	2018-04-28	118	Lymantria dispar	Erebidae	11	91	2.5	70	false	PL05H	PL05H_A9
L38	caterpillar	Quercus robur	Central	Central_QROB01	Central_QROB01_1708	2018-05-04	124	Lymantria dispar	Erebidae	11	175	3.5	95	false	PL05H	PL05H_A10
L39	caterpillar	Quercus robur	Southern	Southern_QROB03	Southern_QROB03_1555	2018-04-30	120	Lymantria dispar	Erebidae	11	60	1.25	70	false	PL05H	PL05H_A11
L40	caterpillar	Quercus robur	Central	Central_QROB02	Central_QROB02_1127	2018-05-05	125	Lymantria dispar	Erebidae	9	28	2.25	50	false	PL05H	PL05H_A12
L41	caterpillar	Corylus avellana	Southern	Southern_CAVE01	Southern_CAVE01_1501	2018-04-29	119	Lymantria dispar	Erebidae	5	10.5	1.75	60	false	PL05H	PL05H_B1
L42	caterpillar	Quercus robur	Central	Central_QROB02	Central_QROB02_1127	2018-05-05	125	Lymantria dispar	Erebidae	17	28	2.25	50	false	PL05H	PL05H_B2
L43	caterpillar	Quercus robur	Southern	Southern_QROB02	Southern_QROB02_0903	2018-04-29	119	Lymantria dispar	Erebidae	5	36	3	90	false	PL05H	PL05H_B3
L44	caterpillar	Corylus avellana	Southern	Southern_CAVE01	Southern_CAVE01_1510	2018-04-29	119	Lymantria dispar	Erebidae	5	14	2.25	60	false	PL05H	PL05H_B4
L45	caterpillar	Alnus glutinosa	Central	Central_AGLU03	Central_AGLU03_1432	2018-05-05	125	Lymantria dispar	Erebidae	8	23	2.5	75	true	PL05H	PL05H_B5
L46	caterpillar	Alnus glutinosa	Southern	Southern_AGLU01	Southern_AGLU01_1405	2018-04-28	118	Lymantria dispar	Erebidae	5.5	35	2.25	75	true	PL05H	PL05H_B6
L47	caterpillar	Quercus robur	Southern	Southern_QROB03	Southern_QROB03_1555	2018-04-30	120	Lymantria dispar	Erebidae	13	60	1.25	70	false	PL05H	PL05H_B7
L48	caterpillar	Quercus robur	Central	Central_QROB01	Central_QROB01_1651	2018-05-04	124	Lymantria dispar	Erebidae	9	170	1.5	60	true	PL05H	PL05H_B8
L49	caterpillar	Corylus avellana	Eastern	Eastern_CAVE03	Eastern_CAVE03_1633	2018-05-13	133	Lymantria dispar	Erebidae	12	17	2.75	65	true	PL05H	PL05H_B9
L50	caterpillar	Carpinus betulus	Central	Central_CBET01	Central_CBET01_1647	2018-05-03	123	Lymantria dispar	Erebidae	11	108	2	60	false	PL05H	PL05H_B10
L51	caterpillar	Quercus robur	Eastern	Eastern_QROB02	Eastern_QROB02_1623	2018-05-11	131	Lymantria dispar	Erebidae	11	77	2	80	true	PL05H	PL05H_B11
L52	caterpillar	Quercus robur	Eastern	Eastern_QROB01	Eastern_QROB01_1523	2018-05-08	128	Lymantria dispar	Erebidae	8	329	3	80	true	PL05H	PL05H_B12
L53	caterpillar	Quercus petraea	Eastern	Eastern_QPET01	Eastern_QPET01_0958	2018-05-19	139	Lymantria dispar	Erebidae	16	61	3.25	45	true	PL05H	PL05H_C1
L54	caterpillar	Quercus petraea	Central	Central_QPET03	Central_QPET03_1929	2018-05-07	127	Lymantria dispar	Erebidae	9	19	4.25	60	false	PL05H	PL05H_C2
L55	caterpillar	Quercus robur	Central	Central_QROB03	Central_QROB03_1046	2018-05-06	126	Lymantria dispar	Erebidae	10	185	2.25	90	true	PL05H	PL05H_C3
L56	caterpillar	Quercus petraea	Central	Central_QPET03	Central_QPET03_1911	2018-05-07	127	Lymantria dispar	Erebidae	15	25	4.25	70	true	PL05H	PL05H_C4
L57	caterpillar	Quercus petraea	Southern	Southern_QPET03	Southern_QPET03_1804	2018-04-30	120	Lymantria dispar	Erebidae	9	15	1.5	85	false	PL05H	PL05H_C5
L58	caterpillar	Corylus avellana	Central	Central_CAVE02	Central_CAVE02_1614	2018-05-05	125	Lymantria dispar	Erebidae	9	25	1.75	70	false	PL05H	PL05H_C6
L59	caterpillar	Alnus glutinosa	Eastern	Eastern_AGLU01	Eastern_AGLU01_1008	2018-05-11	131	Lymantria dispar	Erebidae	18.5	30	2	65	true	PL05H	PL05H_C7
L60	caterpillar	Corylus avellana	Eastern	Eastern_CAVE02	Eastern_CAVE02_1229	2018-05-11	131	Lymantria dispar	Erebidae	11	15	1.75	55	true	PL05H	PL05H_C8
L61	caterpillar	Quercus petraea	Central	Central_QPET02	Central_QPET02_1313	2018-05-07	127	Lymantria dispar	Erebidae	10	27	4	60	false	PL05H	PL05H_C9
L62	caterpillar	Quercus petraea	Southern	Southern_QPET01	Southern_QPET01_1206	2018-04-29	119	Lymantria dispar	Erebidae	9.5	36	3	85	true	PL05H	PL05H_C10
L63	caterpillar	Quercus robur	Eastern	Eastern_QROB01	Eastern_QROB01_1506	2018-05-08	128	Lymantria dispar	Erebidae	17	238	2	45	false	PL05H	PL05H_C11
L64	caterpillar	Quercus robur	Eastern	Eastern_QROB01	Eastern_QROB01_1442	2018-05-08	128	Lymantria dispar	Erebidae	13.5	19	2.5	70	true	PL05H	PL05H_C12
L65	caterpillar	Quercus petraea	Eastern	Eastern_QPET02	Eastern_QPET02_1026	2018-05-19	139	Lymantria dispar	Erebidae	23	19	2	80	false	PL05H	PL05H_D1
L66	caterpillar	Alnus glutinosa	Southern	Southern_AGLU03	Southern_AGLU03_1100	2018-04-30	120	Lymantria dispar	Erebidae	10	32.5	2	40	true	PL05H	PL05H_D2
L67	caterpillar	Carpinus betulus	Central	Central_CBET03	Central_CBET03_1547	2018-05-07	127	Lymantria dispar	Erebidae	10	108	1.75	60	false	PL05H	PL05H_D3
L68	caterpillar	Carpinus betulus	Eastern	Eastern_CBET02	Eastern_CBET02_0940	2018-05-12	132	Lymantria dispar	Erebidae	8	72	1.5	80	true	PL05H	PL05H_D4
L69	caterpillar	Quercus robur	Southern	Southern_QROB02	Southern_QROB02_0931	2018-04-29	119	Lymantria dispar	Erebidae	12	40	2	55	false	PL05H	PL05H_D5
L70	caterpillar	Carpinus betulus	Central	Central_CBET01	Central_CBET01_1826	2018-05-03	123	Lymantria dispar	Erebidae	9.5	37	1.75	85	false	PL05H	PL05H_D6
L71	caterpillar	Corylus avellana	Central	Central_CAVE01	Central_CAVE01_0928	2018-05-04	124	Lymantria dispar	Erebidae	10	26	1.25	50	false	PL05H	PL05H_D7
L72	caterpillar	Quercus petraea	Eastern	Eastern_QPET02	Eastern_QPET02_1254	2018-05-19	139	Lymantria dispar	Erebidae	15	14	2	65	false	PL05H	PL05H_D8
L73	caterpillar	Alnus glutinosa	Eastern	Eastern_AGLU02	Eastern_AGLU02_1144	2018-05-12	132	Lymantria dispar	Erebidae	12	16	2.25	55	true	PL05H	PL05H_D9
L74	caterpillar	Quercus petraea	Southern	Southern_QPET01	Southern_QPET01_1230	2018-04-29	119	Lymantria dispar	Erebidae	10	36	3	85	false	PL05H	PL05H_D10
L75	caterpillar	Quercus robur	Southern	Southern_QROB03	Southern_QROB03_1555	2018-04-30	120	Lymantria dispar	Erebidae	10	60	1.25	70	false	PL05H	PL05H_D11
L76	caterpillar	Alnus glutinosa	Central	Central_AGLU03	Central_AGLU03_1328	2018-05-05	125	Lymantria dispar	Erebidae	15	39.3	2.5	65	false	PL05H	PL05H_D12
L77	caterpillar	Alnus glutinosa	Central	Central_AGLU01	Central_AGLU01_1801	2018-05-04	124	Lymantria dispar	Erebidae	10	18	2.5	75	false	PL05H	PL05H_E1
L78	caterpillar	Carpinus betulus	Central	Central_CBET01	Central_CBET01_1735	2018-05-03	123	Lymantria dispar	Erebidae	9	116	2	20	false	PL05H	PL05H_E2
L79	caterpillar	Carpinus betulus	Central	Central_CBET02	Central_CBET02_1549	2018-05-06	126	Lymantria dispar	Erebidae	9	12.5	2	90	true	PL05H	PL05H_E3
L80	caterpillar	Carpinus betulus	Eastern	Eastern_CBET01	Eastern_CBET01_1822	2018-05-08	128	Lymantria dispar	Erebidae	11	17	2	90	true	PL05H	PL05H_E4
L81	caterpillar	Corylus avellana	Eastern	Eastern_CAVE01	Eastern_CAVE01_1748	2018-05-10	130	Lymantria dispar	Erebidae	7	18	2	25	false	PL05H	PL05H_E6
L82	caterpillar	Quercus robur	Central	Central_QROB01	Central_QROB01_1246	2018-05-04	124	Lymantria dispar	Erebidae	12	225	3.5	45	true	PL05H	PL05H_E7
L83	caterpillar	Quercus petraea	Southern	Southern_QPET01	Southern_QPET01_1121	2018-04-29	119	Lymantria dispar	Erebidae	11	21	2	40	true	PL05H	PL05H_E8
L84	caterpillar	Alnus glutinosa	Central	Central_AGLU02	Central_AGLU02_1432	2018-05-06	126	Lymantria dispar	Erebidae	10	72	2	60	true	PL05H	PL05H_E9
L85	caterpillar	Alnus glutinosa	Central	Central_AGLU01	Central_AGLU01_1836	2018-05-04	124	Lymantria dispar	Erebidae	9	21	2.75	70	false	PL05H	PL05H_E10
L86	caterpillar	Corylus avellana	Central	Central_CAVE01	Central_CAVE01_0948	2018-05-04	124	Lymantria dispar	Erebidae	10	16	1.5	40	true	PL05H	PL05H_E11
L87	caterpillar	Quercus petraea	Southern	Southern_QPET03	Southern_QPET03_1817	2018-04-30	120	Lymantria dispar	Erebidae	9	12	1.5	80	true	PL05H	PL05H_E12
L88	caterpillar	Quercus robur	Central	Central_QROB02	Central_QROB02_1217	2018-05-05	125	Lymantria dispar	Erebidae	14	170	3.5	95	false	PL05H	PL05H_F1
L89	caterpillar	Carpinus betulus	Central	Central_CBET02	Central_CBET02_1744	2018-05-06	126	Lymantria dispar	Erebidae	9	18	1.75	30	false	PL05H	PL05H_F2
L90	caterpillar	Quercus petraea	Central	Central_QPET01	Central_QPET01_1049	2018-05-07	127	Lymantria dispar	Erebidae	9	11	2.75	60	true	PL05H	PL05H_F3
L91	caterpillar	Corylus avellana	Southern	Southern_CAVE03	Southern_CAVE03_1354	2018-05-01	121	Lymantria dispar	Erebidae	9.5	12	2	80	true	PL05H	PL05H_F4
L92	caterpillar	Corylus avellana	Central	Central_CAVE02	Central_CAVE02_1614	2018-05-05	125	Lymantria dispar	Erebidae	9	25	1.75	70	false	PL05H	PL05H_F5
L93	caterpillar	Quercus robur	Central	Central_QROB03	Central_QROB03_1020	2018-05-06	126	Lymantria dispar	Erebidae	8	9	2	70	false	PL05H	PL05H_F6
L94	caterpillar	Carpinus betulus	Central	Central_CBET03	Central_CBET03_1648	2018-05-07	127	Lymantria dispar	Erebidae	9	77	1.75	50	false	PL05H	PL05H_F7
L95	caterpillar	Carpinus betulus	Southern	Southern_CBET03	Southern_CBET03_1933	2018-04-27	117	Lymantria dispar	Erebidae	7	18	2	50	false	PL05H	PL05H_F8
L96	caterpillar	Quercus petraea	Southern	Southern_QPET02	Southern_QPET02_1800	2018-04-29	119	Lymantria dispar	Erebidae	9	156	1.25	80	true	PL05H	PL05H_F9
L97	caterpillar	Corylus avellana	Central	Central_CAVE03	Central_CAVE03_2007	2018-05-06	126	Lymantria dispar	Erebidae	7	20.5	1.5	35	true	PL05H	PL05H_F10
L98	caterpillar	Quercus robur	Southern	Southern_QROB01	Southern_QROB01_1046	2018-04-28	118	Lymantria dispar	Erebidae	8.5	99	2.25	90	false	PL05H	PL05H_F11
L99	caterpillar	Alnus glutinosa	Southern	Southern_AGLU02	Southern_AGLU02_1758	2018-04-28	118	Lymantria dispar	Erebidae	5	9.5	2	85	false	PL05H	PL05H_F12
OB01	caterpillar	Corylus avellana	Southern	Southern_CAVE03	Southern_CAVE03_1331	2018-05-01	121	Operophtera brumata	Geometridae	18	10	2	75	false	PL10H	PL10H_H9
OB02	caterpillar	Corylus avellana	Southern	Southern_CAVE03	Southern_CAVE03_1302	2018-05-01	121	Operophtera brumata	Geometridae	18	7.5	2	65	false	PL10H	PL10H_H10
OB03	caterpillar	Corylus avellana	Southern	Southern_CAVE03	Southern_CAVE03_1331	2018-05-01	121	Operophtera brumata	Geometridae	16	10	2	75	false	PL10H	PL10H_H11
OB04	caterpillar	Corylus avellana	Southern	Southern_CAVE03	Southern_CAVE03_1302	2018-05-01	121	Operophtera brumata	Geometridae	11	7.5	2	65	false	PL11H	PL11H_A2
OB05	caterpillar	Corylus avellana	Southern	Southern_CAVE03	Southern_CAVE03_1320	2018-05-01	121	Operophtera brumata	Geometridae	9	9	2	70	true	PL11H	PL11H_A3
OB06	caterpillar	Corylus avellana	Southern	Southern_CAVE03	Southern_CAVE03_1302	2018-05-01	121	Operophtera brumata	Geometridae	14	7.5	2	65	false	PL11H	PL11H_A4
OB07	caterpillar	Corylus avellana	Central	Central_CAVE03	Central_CAVE03_1916	2018-05-06	126	Operophtera brumata	Geometridae	16	18	2.25	90	true	PL11H	PL11H_A5
OB08	caterpillar	Corylus avellana	Central	Central_CAVE03	Central_CAVE03_1819	2018-05-06	126	Operophtera brumata	Geometridae	15	18	1.75	35	false	PL11H	PL11H_A6
OB09	caterpillar	Corylus avellana	Central	Central_CAVE03	Central_CAVE03_2007	2018-05-06	126	Operophtera brumata	Geometridae	17	20.5	1.5	35	true	PL11H	PL11H_A7
OB10	caterpillar	Quercus robur	Central	Central_QROB01	Central_QROB01_1246	2018-05-04	124	Operophtera brumata	Geometridae	18	225	3.5	45	true	PL11H	PL11H_A8
OB100	caterpillar	Carpinus betulus	Eastern	Eastern_CBET01	Eastern_CBET01_1654	2018-05-08	128	Operophtera brumata	Geometridae	16	44	1.75	40	true	PL12H	PL12H_A5
OB101	caterpillar	Corylus avellana	Eastern	Eastern_CAVE02	Eastern_CAVE02_1259	2018-05-11	131	Operophtera brumata	Geometridae	12.5	24	2	65	false	PL12H	PL12H_A6
OB102	caterpillar	Corylus avellana	Eastern	Eastern_CAVE01	Eastern_CAVE01_1925	2018-05-10	130	Operophtera brumata	Geometridae	14.5	20	2	75	true	PL12H	PL12H_A7
OB103	caterpillar	Carpinus betulus	Eastern	Eastern_CBET01	Eastern_CBET01_1623	2018-05-08	128	Operophtera brumata	Geometridae	15	24	1.5	40	false	PL12H	PL12H_A8
OB104	caterpillar	Carpinus betulus	Eastern	Eastern_CBET01	Eastern_CBET01_1654	2018-05-08	128	Operophtera brumata	Geometridae	16	44	1.75	40	true	PL12H	PL12H_A9
OB105	caterpillar	Quercus petraea	Eastern	Eastern_QPET02	Eastern_QPET02_1114	2018-05-19	139	Operophtera brumata	Geometridae	12.5	15	2.5	75	true	PL12H	PL12H_A10
OB106	caterpillar	Carpinus betulus	Eastern	Eastern_CBET03	Eastern_CBET03_1435	2018-05-12	132	Operophtera brumata	Geometridae	12.5	64	2	20	false	PL12H	PL12H_A11
OB107	caterpillar	Carpinus betulus	Eastern	Eastern_CBET01	Eastern_CBET01_1738	2018-05-08	128	Operophtera brumata	Geometridae	15	77	1.75	20	true	PL12H	PL12H_A12
OB108	caterpillar	Quercus robur	Eastern	Eastern_QROB02	Eastern_QROB02_1623	2018-05-11	131	Operophtera brumata	Geometridae	15.5	77	2	80	true	PL12H	PL12H_B1
OB109	caterpillar	Carpinus betulus	Eastern	Eastern_CBET01	Eastern_CBET01_1623	2018-05-08	128	Operophtera brumata	Geometridae	15	24	1.5	40	false	PL12H	PL12H_B2
OB11	caterpillar	Quercus robur	Central	Central_QROB01	Central_QROB01_1346	2018-05-04	124	Operophtera brumata	Geometridae	16	53	2.5	45	false	PL11H	PL11H_A9
OB110	caterpillar	Quercus robur	Eastern	Eastern_QROB01	Eastern_QROB01_1420	2018-05-08	128	Operophtera brumata	Geometridae	15	31	2.5	80	false	PL12H	PL12H_B3
OB111	caterpillar	Quercus robur	Eastern	Eastern_QROB01	Eastern_QROB01_1549	2018-05-08	128	Operophtera brumata	Geometridae	15	329	2	80	false	PL12H	PL12H_B4
OB112	caterpillar	Quercus robur	Eastern	Eastern_QROB01	Eastern_QROB01_1442	2018-05-08	128	Operophtera brumata	Geometridae	18	19	2.5	70	true	PL12H	PL12H_B5
OB12	caterpillar	Quercus robur	Central	Central_QROB01	Central_QROB01_1553	2018-05-04	124	Operophtera brumata	Geometridae	17	24	1.75	65	true	PL11H	PL11H_A10
OB13	caterpillar	Carpinus betulus	Central	Central_CBET02	Central_CBET02_1549	2018-05-06	126	Operophtera brumata	Geometridae	17	12.5	2	90	true	PL11H	PL11H_A11
OB14	caterpillar	Carpinus betulus	Central	Central_CBET02	Central_CBET02_1700	2018-05-06	126	Operophtera brumata	Geometridae	18	56	2	90	true	PL11H	PL11H_A12
OB15	caterpillar	Carpinus betulus	Central	Central_CBET03	Central_CBET03_1707	2018-05-07	127	Operophtera brumata	Geometridae	18	84.5	2.25	45	true	PL11H	PL11H_B1
OB16	caterpillar	Alnus glutinosa	Eastern	Eastern_AGLU03	Eastern_AGLU03_1940	2018-05-14	134	Operophtera brumata	Geometridae	12.5	6.5	1.5	60	false	PL11H	PL11H_B2
OB17	caterpillar	Alnus glutinosa	Central	Central_AGLU03	Central_AGLU03_1509	2018-05-05	125	Operophtera brumata	Geometridae	14.5	17.4	2	50	false	PL11H	PL11H_B3
OB18	caterpillar	Alnus glutinosa	Central	Central_AGLU03	Central_AGLU03_1425	2018-05-05	125	Operophtera brumata	Geometridae	15	45	2.5	60	false	PL11H	PL11H_B4
OB19	caterpillar	Carpinus betulus	Southern	Southern_CBET03	Southern_CBET03_1824	2018-04-27	117	Operophtera brumata	Geometridae	7	51	2.5	55	false	PL11H	PL11H_B5
OB21	caterpillar	Corylus avellana	Southern	Southern_CAVE02	Southern_CAVE02_1039	2018-05-01	121	Operophtera brumata	Geometridae	18	26	2.75	60	false	PL11H	PL11H_B7
OB22	caterpillar	Corylus avellana	Southern	Southern_CAVE02	Southern_CAVE02_0924	2018-05-01	121	Operophtera brumata	Geometridae	16	25	1.75	60	false	PL11H	PL11H_B8
OB23	caterpillar	Corylus avellana	Central	Central_CAVE03	Central_CAVE03_1916	2018-05-06	126	Operophtera brumata	Geometridae	16	18	2.25	90	true	PL11H	PL11H_B9
OB24	caterpillar	Carpinus betulus	Central	Central_CBET02	Central_CBET02_1532	2018-05-06	126	Operophtera brumata	Geometridae	14	17.5	1.75	30	false	PL11H	PL11H_B10
OB25	caterpillar	Alnus glutinosa	Southern	Southern_AGLU01	Southern_AGLU01_1334	2018-04-28	118	Operophtera brumata	Geometridae	12	40	1.75	85	false	PL11H	PL11H_B11
OB26	caterpillar	Quercus petraea	Southern	Southern_QPET03	Southern_QPET03_1847	2018-04-30	120	Operophtera brumata	Geometridae	12	30	1.5	70	true	PL11H	PL11H_B12
OB27	caterpillar	Quercus petraea	Southern	Southern_QPET03	Southern_QPET03_1804	2018-04-30	120	Operophtera brumata	Geometridae	12.5	15	1.5	85	false	PL11H	PL11H_C1
OB28	caterpillar	Quercus petraea	Southern	Southern_QPET03	Southern_QPET03_1847	2018-04-30	120	Operophtera brumata	Geometridae	13	30	1.5	70	true	PL11H	PL11H_C2
OB29	caterpillar	Quercus petraea	Southern	Southern_QPET03	Southern_QPET03_1847	2018-04-30	120	Operophtera brumata	Geometridae	12.5	30	1.5	70	true	PL11H	PL11H_C3
OB30	caterpillar	Quercus robur	Southern	Southern_QROB02	Southern_QROB02_0935	2018-04-29	119	Operophtera brumata	Geometridae	10	104	3	75	true	PL11H	PL11H_C4
OB31	caterpillar	Quercus robur	Southern	Southern_QROB02	Southern_QROB02_1951	2018-04-28	118	Operophtera brumata	Geometridae	12	124	2.5	85	false	PL11H	PL11H_C5
OB32	caterpillar	Quercus robur	Central	Central_QROB01	Central_QROB01_1246	2018-05-04	124	Operophtera brumata	Geometridae	15	225	3.5	45	true	PL11H	PL11H_C6
OB33	caterpillar	Quercus robur	Central	Central_QROB01	Central_QROB01_1346	2018-05-04	124	Operophtera brumata	Geometridae	16	53	2.5	45	false	PL11H	PL11H_C7
OB34	caterpillar	Corylus avellana	Central	Central_CAVE02	Central_CAVE02_1614	2018-05-05	125	Operophtera brumata	Geometridae	15	25	1.75	70	false	PL11H	PL11H_C8
OB35	caterpillar	Corylus avellana	Central	Central_CAVE02	Central_CAVE02_1651	2018-05-05	125	Operophtera brumata	Geometridae	15.5	24	1.75	80	false	PL11H	PL11H_C9
OB36	caterpillar	Corylus avellana	Central	Central_CAVE02	Central_CAVE02_1730	2018-05-05	125	Operophtera brumata	Geometridae	20	13	1.5	40	false	PL11H	PL11H_C10
OB37	caterpillar	Corylus avellana	Central	Central_CAVE02	Central_CAVE02_1614	2018-05-05	125	Operophtera brumata	Geometridae	12.5	25	1.75	70	false	PL11H	PL11H_C11
OB38	caterpillar	Corylus avellana	Central	Central_CAVE02	Central_CAVE02_1651	2018-05-05	125	Operophtera brumata	Geometridae	17	24	1.75	80	false	PL11H	PL11H_C12
OB39	caterpillar	Corylus avellana	Central	Central_CAVE02	Central_CAVE02_1730	2018-05-05	125	Operophtera brumata	Geometridae	16.5	13	1.5	40	false	PL11H	PL11H_D1
OB40	caterpillar	Quercus petraea	Southern	Southern_QPET02	Southern_QPET02_1800	2018-04-29	119	Operophtera brumata	Geometridae	9	156	1.25	80	true	PL11H	PL11H_D2
OB41	caterpillar	Quercus petraea	Southern	Southern_QPET02	Southern_QPET02_1800	2018-04-29	119	Operophtera brumata	Geometridae	9	156	1.25	80	true	PL11H	PL11H_D3
OB42	caterpillar	Quercus petraea	Southern	Southern_QPET02	Southern_QPET02_1758	2018-04-29	119	Operophtera brumata	Geometridae	11	134	2.75	75	false	PL11H	PL11H_D4
OB43	caterpillar	Quercus petraea	Southern	Southern_QPET02	Southern_QPET02_1758	2018-04-29	119	Operophtera brumata	Geometridae	19	134	2.75	75	false	PL11H	PL11H_D5
OB44	caterpillar	Quercus petraea	Southern	Southern_QPET02	Southern_QPET02_1829	2018-04-29	119	Operophtera brumata	Geometridae	12	118	2.75	75	true	PL11H	PL11H_D6
OB45	caterpillar	Quercus robur	Central	Central_QROB02	Central_QROB02_1037	2018-05-05	125	Operophtera brumata	Geometridae	14.5	15	2	30	false	PL11H	PL11H_D7
OB46	caterpillar	Quercus robur	Central	Central_QROB02	Central_QROB02_1104	2018-05-05	125	Operophtera brumata	Geometridae	12	220	3.25	35	true	PL11H	PL11H_D8
OB47	caterpillar	Quercus robur	Central	Central_QROB02	Central_QROB02_1037	2018-05-05	125	Operophtera brumata	Geometridae	13	15	2	30	false	PL11H	PL11H_D9
OB48	caterpillar	Quercus robur	Central	Central_QROB02	Central_QROB02_1127	2018-05-05	125	Operophtera brumata	Geometridae	13	28	2.25	50	false	PL11H	PL11H_D10
OB49	caterpillar	Quercus petraea	Southern	Southern_QPET01	Southern_QPET01_1151	2018-04-29	119	Operophtera brumata	Geometridae	12	22	3	35	false	PL11H	PL11H_D11
OB50	caterpillar	Alnus glutinosa	Central	Central_AGLU01	Central_AGLU01_1823	2018-05-05	125	Operophtera brumata	Geometridae	19	20	3	75	true	PL11H	PL11H_D12
OB51	caterpillar	Carpinus betulus	Central	Central_CBET01	Central_CBET01_1647	2018-05-03	123	Operophtera brumata	Geometridae	16	108	2	60	false	PL11H	PL11H_E1
OB52	caterpillar	Carpinus betulus	Central	Central_CBET01	Central_CBET01_1647	2018-05-03	123	Operophtera brumata	Geometridae	16	108	2	60	false	PL11H	PL11H_E2
OB53	caterpillar	Carpinus betulus	Central	Central_CBET01	Central_CBET01_1647	2018-05-03	123	Operophtera brumata	Geometridae	16	108	2	60	false	PL11H	PL11H_E3
OB54	caterpillar	Quercus robur	Central	Central_QROB03	Central_QROB03_0936	2018-05-06	126	Operophtera brumata	Geometridae	16	35	3	40	false	PL11H	PL11H_E4
OB55	caterpillar	Quercus petraea	Central	Central_QPET01	Central_QPET01_1021	2018-05-07	127	Operophtera brumata	Geometridae	14	16	2.75	60	true	PL11H	PL11H_E6
OB56	caterpillar	Quercus petraea	Central	Central_QPET02	Central_QPET02_1235	2018-05-07	127	Operophtera brumata	Geometridae	13	19.5	4.5	70	false	PL11H	PL11H_E7
OB57	caterpillar	Quercus petraea	Central	Central_QPET02	Central_QPET02_1147	2018-05-07	127	Operophtera brumata	Geometridae	15	15.5	3.5	55	false	PL11H	PL11H_E8
OB58	caterpillar	Quercus petraea	Central	Central_QPET02	Central_QPET02_1208	2018-05-07	127	Operophtera brumata	Geometridae	15	29	4	55	true	PL11H	PL11H_E9
OB59	caterpillar	Quercus petraea	Central	Central_QPET02	Central_QPET02_1235	2018-05-07	127	Operophtera brumata	Geometridae	14	19.5	4.5	70	false	PL11H	PL11H_E10
OB60	caterpillar	Quercus robur	Central	Central_QROB03	Central_QROB03_1136	2018-05-06	126	Operophtera brumata	Geometridae	16	201	3	40	true	PL11H	PL11H_E11
OB61	caterpillar	Alnus glutinosa	Central	Central_AGLU02	Central_AGLU02_1232	2018-05-06	126	Operophtera brumata	Geometridae	13	102	1.5	75	false	PL11H	PL11H_E12
OB62	caterpillar	Quercus robur	Southern	Southern_QROB03	Southern_QROB03_1541	2018-04-30	120	Operophtera brumata	Geometridae	14	46	2	75	true	PL11H	PL11H_F1
OB63	caterpillar	Quercus robur	Southern	Southern_QROB03	Southern_QROB03_1511	2018-04-30	120	Operophtera brumata	Geometridae	12	55	1.75	80	false	PL11H	PL11H_F2
OB64	caterpillar	Quercus robur	Southern	Southern_QROB03	Southern_QROB03_1511	2018-04-30	120	Operophtera brumata	Geometridae	18	55	1.75	80	false	PL11H	PL11H_F3
OB65	caterpillar	Quercus petraea	Central	Central_QPET03	Central_QPET03_1856	2018-05-07	127	Operophtera brumata	Geometridae	13	16	2.75	55	false	PL11H	PL11H_F4
OB66	caterpillar	Quercus petraea	Central	Central_QPET03	Central_QPET03_1911	2018-05-07	127	Operophtera brumata	Geometridae	15	25	4.25	70	true	PL11H	PL11H_F5
OB67	caterpillar	Quercus petraea	Central	Central_QPET03	Central_QPET03_1832	2018-05-07	127	Operophtera brumata	Geometridae	15	16	2.5	40	false	PL11H	PL11H_F6
OB68	caterpillar	Corylus avellana	Central	Central_CAVE01	Central_CAVE01_0948	2018-05-07	127	Operophtera brumata	Geometridae	10	16	1.5	40	true	PL11H	PL11H_F7
OB69	caterpillar	Carpinus betulus	Southern	Southern_CBET02	Southern_CBET02_1609	2018-04-27	117	Operophtera brumata	Geometridae	13	27	2.25	50	false	PL11H	PL11H_F8
OB70	caterpillar	Corylus avellana	Central	Central_CAVE01	Central_CAVE01_1142	2018-05-07	127	Operophtera brumata	Geometridae	18	18	1.75	95	true	PL11H	PL11H_F9
OB71	caterpillar	Corylus avellana	Central	Central_CAVE01	Central_CAVE01_1106	2018-05-04	124	Operophtera brumata	Geometridae	18	35	2	45	false	PL11H	PL11H_F10
OB73	caterpillar	Carpinus betulus	Southern	Southern_CBET02	Southern_CBET02_1609	2018-04-27	117	Operophtera brumata	Geometridae	11	27	2.25	50	false	PL11H	PL11H_F12
OB74	caterpillar	Corylus avellana	Central	Central_CAVE01	Central_CAVE01_1106	2018-05-04	124	Operophtera brumata	Geometridae	14	35	2	45	false	PL11H	PL11H_G1
OB75	caterpillar	Corylus avellana	Central	Central_CAVE01	Central_CAVE01_0928	2018-05-07	127	Operophtera brumata	Geometridae	17	26	1.25	50	false	PL11H	PL11H_G2
OB76	caterpillar	Quercus petraea	Central	Central_QPET03	Central_QPET03_1847	2018-05-07	127	Operophtera brumata	Geometridae	17	17	3.5	50	true	PL11H	PL11H_G3
OB77	caterpillar	Quercus robur	Southern	Southern_QROB01	Southern_QROB01_1021	2018-04-28	118	Operophtera brumata	Geometridae	11	21	2.25	70	true	PL11H	PL11H_G4
OB78	caterpillar	Quercus robur	Southern	Southern_QROB01	Southern_QROB01_0957	2018-04-28	118	Operophtera brumata	Geometridae	12	91	2.5	70	false	PL11H	PL11H_G5
OB79	caterpillar	Carpinus betulus	Southern	Southern_CBET01	Southern_CBET01_1126	2018-04-27	117	Operophtera brumata	Geometridae	11	6	1.25	90	true	PL11H	PL11H_G6
OB80	caterpillar	Carpinus betulus	Southern	Southern_CBET01	Southern_CBET01_1145	2018-04-27	117	Operophtera brumata	Geometridae	8	4.5	0.5	90	false	PL11H	PL11H_G7
OB81	caterpillar	Carpinus betulus	Southern	Southern_CBET01	Southern_CBET01_1145	2018-04-27	117	Operophtera brumata	Geometridae	12	4.5	0.5	90	false	PL11H	PL11H_G8
OB82	caterpillar	Quercus robur	Southern	Southern_QROB01	Southern_QROB01_1046	2018-04-28	118	Operophtera brumata	Geometridae	11	99	2.25	90	false	PL11H	PL11H_G9
OB83	caterpillar	Quercus robur	Southern	Southern_QROB01	Southern_QROB01_1046	2018-04-28	118	Operophtera brumata	Geometridae	9	99	2.25	90	false	PL11H	PL11H_G10
OB84	caterpillar	Carpinus betulus	Southern	Southern_CBET01	Southern_CBET01_1126	2018-04-27	117	Operophtera brumata	Geometridae	8	6	1.25	90	true	PL11H	PL11H_G11
OB85	caterpillar	Carpinus betulus	Southern	Southern_CBET01	Southern_CBET01_1145	2018-04-27	117	Operophtera brumata	Geometridae	8	4.5	0.5	90	false	PL11H	PL11H_G12
OB86	caterpillar	Quercus robur	Southern	Southern_QROB01	Southern_QROB01_0957	2018-04-28	118	Operophtera brumata	Geometridae	11	91	2.5	70	false	PL11H	PL11H_H1
OB87	caterpillar	Carpinus betulus	Southern	Southern_CBET01	Southern_CBET01_0928	2018-04-27	117	Operophtera brumata	Geometridae	11	68	1.75	75	false	PL11H	PL11H_H2
OB88	caterpillar	Quercus robur	Southern	Southern_QROB01	Southern_QROB01_0957	2018-04-28	118	Operophtera brumata	Geometridae	8	91	2.5	70	false	PL11H	PL11H_H3
OB89	caterpillar	Carpinus betulus	Southern	Southern_CBET02	Southern_CBET02_1449	2018-04-27	117	Operophtera brumata	Geometridae	9.5	30	3.5	40	true	PL11H	PL11H_H4
OB90	caterpillar	Carpinus betulus	Central	Central_CBET03	Central_CBET03_1631	2018-05-07	127	Operophtera brumata	Geometridae	14	34	2	40	true	PL11H	PL11H_H5
OB91	caterpillar	Carpinus betulus	Central	Central_CBET03	Central_CBET03_1617	2018-05-07	127	Operophtera brumata	Geometridae	15	91	1.75	65	false	PL11H	PL11H_H6
OB92	caterpillar	Carpinus betulus	Eastern	Eastern_CBET01	Eastern_CBET01_1713	2018-05-08	128	Operophtera brumata	Geometridae	17	135	1.75	45	false	PL11H	PL11H_H7
OB93	caterpillar	Quercus robur	Eastern	Eastern_QROB02	Eastern_QROB02_1623	2018-05-11	131	Operophtera brumata	Geometridae	13.8	77	2	80	true	PL11H	PL11H_H8
OB94	caterpillar	Corylus avellana	Eastern	Eastern_CAVE02	Eastern_CAVE02_1259	2018-05-11	131	Operophtera brumata	Geometridae	14	24	2	65	false	PL11H	PL11H_H9
OB95	caterpillar	Carpinus betulus	Eastern	Eastern_CBET01	Eastern_CBET01_1623	2018-05-08	128	Operophtera brumata	Geometridae	15.5	24	1.5	40	false	PL11H	PL11H_H10
OB96	caterpillar	Carpinus betulus	Eastern	Eastern_CBET02	Eastern_CBET02_0940	2018-05-12	132	Operophtera brumata	Geometridae	18.5	72	1.5	80	true	PL11H	PL11H_H11
OB97	caterpillar	Quercus robur	Eastern	Eastern_QROB01	Eastern_QROB01_1420	2018-05-08	128	Operophtera brumata	Geometridae	18	31	2.5	80	false	PL12H	PL12H_A2
OB98	caterpillar	Corylus avellana	Eastern	Eastern_CAVE01	Eastern_CAVE01_1925	2018-05-10	130	Operophtera brumata	Geometridae	14	20	2	75	true	PL12H	PL12H_A3
OB99	caterpillar	Quercus robur	Eastern	Eastern_QROB01	Eastern_QROB01_1420	2018-05-08	128	Operophtera brumata	Geometridae	16	31	2.5	80	false	PL12H	PL12H_A4
OC01	caterpillar	Quercus petraea	Southern	Southern_QPET02	Southern_QPET02_1829	2018-04-29	119	Orthosia cruda	Noctuidae	6	118	2.75	75	true	PL07H	PL07H_A9
OC02	caterpillar	Quercus petraea	Southern	Southern_QPET02	Southern_QPET02_1850	2018-04-29	119	Orthosia cruda	Noctuidae	11	84	2.25	65	false	PL07H	PL07H_A10
OC03	caterpillar	Quercus petraea	Southern	Southern_QPET02	Southern_QPET02_1758	2018-04-29	119	Orthosia cruda	Noctuidae	15	134	2.75	75	false	PL07H	PL07H_A11
OC04	caterpillar	Quercus robur	Southern	Southern_QROB02	Southern_QROB02_0912	2018-04-29	119	Orthosia cruda	Noctuidae	11	80	2.75	55	true	PL07H	PL07H_A12
OC05	caterpillar	Alnus glutinosa	Central	Central_AGLU03	Central_AGLU03_1425	2018-05-05	125	Orthosia cruda	Noctuidae	10	45	2.5	60	false	PL07H	PL07H_B1
OC06	caterpillar	Quercus robur	Southern	Southern_QROB02	Southern_QROB02_0953	2018-04-29	119	Orthosia cruda	Noctuidae	11	124	2.25	90	true	PL07H	PL07H_B2
OC07	caterpillar	Corylus avellana	Central	Central_CAVE02	Central_CAVE02_1643	2018-05-05	125	Orthosia cruda	Noctuidae	24	25	3.25	65	true	PL07H	PL07H_B3
OC08	caterpillar	Corylus avellana	Central	Central_CAVE02	Central_CAVE02_1651	2018-05-05	125	Orthosia cruda	Noctuidae	19.5	24	1.75	80	false	PL07H	PL07H_B4
OC09	caterpillar	Corylus avellana	Central	Central_CAVE02	Central_CAVE02_1614	2018-05-05	125	Orthosia cruda	Noctuidae	12	25	1.75	70	false	PL07H	PL07H_B5
OC10	caterpillar	Quercus robur	Eastern	Eastern_QROB03	Eastern_QROB03_1202	2018-05-13	133	Orthosia cruda	Noctuidae	22	93	1.75	80	true	PL07H	PL07H_B6
OC11	caterpillar	Quercus robur	Eastern	Eastern_QROB01	Eastern_QROB01_1442	2018-05-08	128	Orthosia cruda	Noctuidae	28	19	2.5	70	true	PL07H	PL07H_B7
OC12	caterpillar	Quercus robur	Eastern	Eastern_QROB01	Eastern_QROB01_1506	2018-05-08	128	Orthosia cruda	Noctuidae	25	238	2	45	false	PL07H	PL07H_B8
OC13	caterpillar	Quercus robur	Eastern	Eastern_QROB01	Eastern_QROB01_1442	2018-05-08	128	Orthosia cruda	Noctuidae	16	19	2.5	70	true	PL07H	PL07H_B9
OC14	caterpillar	Carpinus betulus	Eastern	Eastern_CBET02	Eastern_CBET02_1002	2018-05-12	132	Orthosia cruda	Noctuidae	24	142	2.75	70	false	PL07H	PL07H_B10
OC15	caterpillar	Carpinus betulus	Eastern	Eastern_CBET02	Eastern_CBET02_0858	2018-05-12	132	Orthosia cruda	Noctuidae	20	30	2.75	35	true	PL07H	PL07H_B11
OC16	caterpillar	Carpinus betulus	Eastern	Eastern_CBET02	Eastern_CBET02_0858	2018-05-12	132	Orthosia cruda	Noctuidae	18	30	2.75	35	true	PL07H	PL07H_B12
OC17	caterpillar	Quercus petraea	Southern	Southern_QPET01	Southern_QPET01_1206	2018-04-29	119	Orthosia cruda	Noctuidae	23	36	3	85	true	PL07H	PL07H_C1
OC18	caterpillar	Alnus glutinosa	Eastern	Eastern_AGLU03	Eastern_AGLU03_1828	2018-05-16	136	Orthosia cruda	Noctuidae	20	112	2	95	true	PL07H	PL07H_C2
OC19	caterpillar	Corylus avellana	Central	Central_CAVE03	Central_CAVE03_1819	2018-05-06	126	Orthosia cruda	Noctuidae	23	18	1.75	35	false	PL07H	PL07H_C3
OC20	caterpillar	Corylus avellana	Central	Central_CAVE03	Central_CAVE03_1819	2018-05-06	126	Orthosia cruda	Noctuidae	17	18	1.75	35	false	PL07H	PL07H_C4
OC21	caterpillar	Corylus avellana	Central	Central_CAVE03	Central_CAVE03_1831	2018-05-06	126	Orthosia cruda	Noctuidae	15	13	2.5	30	true	PL07H	PL07H_C5
OC22	caterpillar	Carpinus betulus	Central	Central_CBET01	Central_CBET01_1826	2018-05-03	123	Orthosia cruda	Noctuidae	24	37	1.75	85	false	PL07H	PL07H_C6
OC23	caterpillar	Carpinus betulus	Central	Central_CBET01	Central_CBET01_1709	2018-05-03	123	Orthosia cruda	Noctuidae	23	108	1.25	70	true	PL07H	PL07H_C7
OC24	caterpillar	Carpinus betulus	Central	Central_CBET01	Central_CBET01_1735	2018-05-03	123	Orthosia cruda	Noctuidae	16	116	2	20	false	PL07H	PL07H_C8
OC25	caterpillar	Quercus petraea	Central	Central_QPET02	Central_QPET02_1208	2018-05-07	127	Orthosia cruda	Noctuidae	24	29	4	55	true	PL07H	PL07H_C9
OC26	caterpillar	Quercus petraea	Central	Central_QPET02	Central_QPET02_1208	2018-05-07	127	Orthosia cruda	Noctuidae	28	29	4	55	true	PL07H	PL07H_C10
OC27	caterpillar	Alnus glutinosa	Central	Central_AGLU02	Central_AGLU02_1432	2018-05-06	126	Orthosia cruda	Noctuidae	22.5	72	2	60	true	PL07H	PL07H_C11
OC28	caterpillar	Alnus glutinosa	Central	Central_AGLU02	Central_AGLU02_1432	2018-05-06	126	Orthosia cruda	Noctuidae	18	72	2	60	true	PL07H	PL07H_C12
OC29	caterpillar	Alnus glutinosa	Central	Central_AGLU02	Central_AGLU02_1232	2018-05-06	126	Orthosia cruda	Noctuidae	15	102	1.5	75	false	PL07H	PL07H_D1
OC30	caterpillar	Carpinus betulus	Central	Central_CBET02	Central_CBET02_1509	2018-05-06	126	Orthosia cruda	Noctuidae	12	4	1.75	25	true	PL07H	PL07H_D2
OC31	caterpillar	Carpinus betulus	Central	Central_CBET02	Central_CBET02_1744	2018-05-06	126	Orthosia cruda	Noctuidae	23	18	1.75	30	false	PL07H	PL07H_D3
OC32	caterpillar	Carpinus betulus	Central	Central_CBET02	Central_CBET02_1700	2018-05-06	126	Orthosia cruda	Noctuidae	11	56	2	90	true	PL07H	PL07H_D4
OC33	caterpillar	Corylus avellana	Eastern	Eastern_CAVE02	Eastern_CAVE02_1353	2018-05-11	131	Orthosia cruda	Noctuidae	20	18	1.75	30	true	PL07H	PL07H_D5
OC34	caterpillar	Corylus avellana	Eastern	Eastern_CAVE02	Eastern_CAVE02_1353	2018-05-11	131	Orthosia cruda	Noctuidae	23	18	1.75	30	true	PL07H	PL07H_D6
OC35	caterpillar	Quercus petraea	Southern	Southern_QPET03	Southern_QPET03_1926	2018-04-30	120	Orthosia cruda	Noctuidae	15	76.5	2.25	60	false	PL07H	PL07H_D7
OC36	caterpillar	Quercus petraea	Southern	Southern_QPET03	Southern_QPET03_1847	2018-04-30	120	Orthosia cruda	Noctuidae	10	30	1.5	70	true	PL07H	PL07H_D8
OC37	caterpillar	Alnus glutinosa	Central	Central_AGLU01	Central_AGLU01_1801	2018-05-04	124	Orthosia cruda	Noctuidae	15	18	2.5	75	false	PL07H	PL07H_D9
OC38	caterpillar	Quercus petraea	Central	Central_QPET01	Central_QPET01_1103	2018-05-07	127	Orthosia cruda	Noctuidae	17	16	3.5	60	false	PL07H	PL07H_D10
OC39	caterpillar	Quercus petraea	Central	Central_QPET01	Central_QPET01_1021	2018-05-07	127	Orthosia cruda	Noctuidae	22	16	2.75	60	true	PL07H	PL07H_D11
OC40	caterpillar	Quercus petraea	Central	Central_QPET01	Central_QPET01_1035	2018-05-07	127	Orthosia cruda	Noctuidae	26	9	2.5	60	false	PL07H	PL07H_D12
OC41	caterpillar	Corylus avellana	Southern	Southern_CAVE01	Southern_CAVE01_1609	2018-04-29	119	Orthosia cruda	Noctuidae	12	37.5	2.75	50	false	PL07H	PL07H_E1
OC42	caterpillar	Corylus avellana	Southern	Southern_CAVE01	Southern_CAVE01_1505	2018-04-29	119	Orthosia cruda	Noctuidae	6	14	2	50	true	PL07H	PL07H_E2
OC43	caterpillar	Quercus petraea	Southern	Southern_QPET01	Southern_QPET01_1121	2018-04-29	119	Orthosia cruda	Noctuidae	12	21	2	40	true	PL07H	PL07H_E3
OC44	caterpillar	Quercus petraea	Eastern	Eastern_QPET03	Eastern_QPET03_1432	2018-05-19	139	Orthosia cruda	Noctuidae	29	82	2.25	55	true	PL07H	PL07H_E4
OC45	caterpillar	Carpinus betulus	Eastern	Eastern_CBET01	Eastern_CBET01_1738	2018-05-08	128	Orthosia cruda	Noctuidae	26	77	1.75	20	true	PL07H	PL07H_E6
OC46	caterpillar	Carpinus betulus	Eastern	Eastern_CBET01	Eastern_CBET01_1623	2018-05-08	128	Orthosia cruda	Noctuidae	17	24	1.5	40	false	PL07H	PL07H_E7
OC47	caterpillar	Alnus glutinosa	Eastern	Eastern_AGLU01	Eastern_AGLU01_0951	2018-05-11	131	Orthosia cruda	Noctuidae	15.5	9	1.25	40	false	PL07H	PL07H_E8
OC48	caterpillar	Quercus petraea	Eastern	Eastern_QPET01	Eastern_QPET01_0904	2018-05-19	139	Orthosia cruda	Noctuidae	16.5	27	2.5	55	false	PL07H	PL07H_E9
OC49	caterpillar	Quercus petraea	Central	Central_QPET02	Central_QPET02_1147	2018-05-07	127	Orthosia cruda	Noctuidae	15	15.5	3.5	55	false	PL07H	PL07H_E10
OC50	caterpillar	Quercus petraea	Central	Central_QPET03	Central_QPET03_1941	2018-05-07	127	Orthosia cruda	Noctuidae	19.5	9	2.25	40	true	PL07H	PL07H_E11
OC51	caterpillar	Quercus petraea	Central	Central_QPET03	Central_QPET03_1911	2018-05-07	127	Orthosia cruda	Noctuidae	16	25	4.25	70	true	PL07H	PL07H_E12
OC52	caterpillar	Quercus petraea	Central	Central_QPET03	Central_QPET03_1847	2018-05-07	127	Orthosia cruda	Noctuidae	11	17	3.5	50	true	PL07H	PL07H_F1
OC53	caterpillar	Quercus robur	Central	Central_QROB01	Central_QROB01_1651	2018-05-04	124	Orthosia cruda	Noctuidae	23	170	1.5	60	true	PL07H	PL07H_F2
OC54	caterpillar	Quercus robur	Central	Central_QROB01	Central_QROB01_1651	2018-05-04	124	Orthosia cruda	Noctuidae	15.5	170	1.5	60	true	PL07H	PL07H_F3
OC55	caterpillar	Quercus robur	Central	Central_QROB01	Central_QROB01_1651	2018-05-04	124	Orthosia cruda	Noctuidae	22.5	170	1.5	60	true	PL07H	PL07H_F4
OC56	caterpillar	Quercus petraea	Eastern	Eastern_QPET02	Eastern_QPET02_1026	2018-05-19	139	Orthosia cruda	Noctuidae	23	19	2	80	false	PL07H	PL07H_F5
OC57	caterpillar	Corylus avellana	Eastern	Eastern_CAVE01	Eastern_CAVE01_1818	2018-05-10	130	Orthosia cruda	Noctuidae	15	12.5	2.25	25	true	PL07H	PL07H_F6
OC58	caterpillar	Corylus avellana	Eastern	Eastern_CAVE01	Eastern_CAVE01_1744	2018-05-10	130	Orthosia cruda	Noctuidae	17	5	1	20	true	PL07H	PL07H_F7
OC59	caterpillar	Corylus avellana	Eastern	Eastern_CAVE01	Eastern_CAVE01_1848	2018-05-10	130	Orthosia cruda	Noctuidae	12	15	3	70	false	PL07H	PL07H_F8
OC60	caterpillar	Quercus robur	Central	Central_QROB02	Central_QROB02_1037	2018-05-05	125	Orthosia cruda	Noctuidae	10	15	2	30	false	PL07H	PL07H_F9
OC61	caterpillar	Quercus robur	Central	Central_QROB02	Central_QROB02_1222	2018-05-05	125	Orthosia cruda	Noctuidae	23	250	5.5	95	true	PL07H	PL07H_F10
OC62	caterpillar	Quercus robur	Central	Central_QROB02	Central_QROB02_1127	2018-05-05	125	Orthosia cruda	Noctuidae	24	28	2.25	50	false	PL07H	PL07H_F11
OC63	caterpillar	Corylus avellana	Southern	Southern_CAVE03	Southern_CAVE03_1402	2018-05-01	121	Orthosia cruda	Noctuidae	11	7	1.25	75	false	PL07H	PL07H_F12
OC64	caterpillar	Corylus avellana	Southern	Southern_CAVE03	Southern_CAVE03_1302	2018-05-01	121	Orthosia cruda	Noctuidae	9.5	7.5	2	65	false	PL07H	PL07H_G1
OC65	caterpillar	Corylus avellana	Southern	Southern_CAVE03	Southern_CAVE03_1402	2018-05-01	121	Orthosia cruda	Noctuidae	11.5	7	1.25	75	false	PL07H	PL07H_G2
OC66	caterpillar	Corylus avellana	Southern	Southern_CAVE03	Southern_CAVE03_1302	2018-05-01	121	Orthosia cruda	Noctuidae	14	7.5	2	65	false	PL07H	PL07H_G3
OC67	caterpillar	Corylus avellana	Southern	Southern_CAVE03	Southern_CAVE03_1302	2018-05-01	121	Orthosia cruda	Noctuidae	8	7.5	2	65	false	PL07H	PL07H_G4
OC68	caterpillar	Corylus avellana	Southern	Southern_CAVE03	Southern_CAVE03_1302	2018-05-01	121	Orthosia cruda	Noctuidae	10.5	7.5	2	65	false	PL07H	PL07H_G5
OC69	caterpillar	Quercus robur	Southern	Southern_QROB01	Southern_QROB01_1046	2018-04-28	118	Orthosia cruda	Noctuidae	7	99	2.25	90	false	PL07H	PL07H_G6
OC70	caterpillar	Quercus robur	Southern	Southern_QROB01	Southern_QROB01_1021	2018-04-28	118	Orthosia cruda	Noctuidae	15	21	2.25	70	true	PL07H	PL07H_G7
OC71	caterpillar	Corylus avellana	Central	Central_CAVE01	Central_CAVE01_1106	2018-05-04	124	Orthosia cruda	Noctuidae	19.5	35	2	45	false	PL07H	PL07H_G8
OC72	caterpillar	Corylus avellana	Central	Central_CAVE01	Central_CAVE01_0928	2018-05-04	124	Orthosia cruda	Noctuidae	27.5	26	1.25	50	false	PL07H	PL07H_G9
OC73	caterpillar	Corylus avellana	Central	Central_CAVE01	Central_CAVE01_0948	2018-05-04	124	Orthosia cruda	Noctuidae	23	16	1.5	40	true	PL07H	PL07H_G10
OC74	caterpillar	Carpinus betulus	Central	Central_CBET03	Central_CBET03_1617	2018-05-07	127	Orthosia cruda	Noctuidae	23	91	1.75	65	false	PL07H	PL07H_G11
OC75	caterpillar	Carpinus betulus	Central	Central_CBET03	Central_CBET03_1547	2018-05-07	127	Orthosia cruda	Noctuidae	16	108	1.75	60	false	PL07H	PL07H_G12
OC76	caterpillar	Carpinus betulus	Central	Central_CBET03	Central_CBET03_1648	2018-05-07	127	Orthosia cruda	Noctuidae	26	77	1.75	50	false	PL07H	PL07H_H1
OC77	caterpillar	Quercus robur	Central	Central_QROB03	Central_QROB03_1046	2018-05-06	126	Orthosia cruda	Noctuidae	24	185	2.25	90	true	PL07H	PL07H_H2
OC78	caterpillar	Quercus robur	Central	Central_QROB03	Central_QROB03_1112	2018-05-06	126	Orthosia cruda	Noctuidae	14.5	66	1.5	90	false	PL07H	PL07H_H3
OC79	caterpillar	Quercus robur	Central	Central_QROB03	Central_QROB03_0936	2018-05-06	126	Orthosia cruda	Noctuidae	16.5	35	3	40	false	PL07H	PL07H_H4
OC80	caterpillar	Quercus robur	Southern	Southern_QROB03	Southern_QROB03_1541	2018-04-30	120	Orthosia cruda	Noctuidae	21.5	46	2	75	true	PL07H	PL07H_H5
OC81	caterpillar	Quercus robur	Southern	Southern_QROB03	Southern_QROB03_1511	2018-04-30	120	Orthosia cruda	Noctuidae	18	55	1.75	80	false	PL07H	PL07H_H6
OC82	caterpillar	Quercus robur	Southern	Southern_QROB03	Southern_QROB03_1511	2018-04-30	120	Orthosia cruda	Noctuidae	14.5	55	1.75	80	false	PL07H	PL07H_H7
OC83	caterpillar	Quercus robur	Southern	Southern_QROB03	Southern_QROB03_1511	2018-04-30	120	Orthosia cruda	Noctuidae	19	55	1.75	80	false	PL07H	PL07H_H8
OC84	caterpillar	Quercus robur	Eastern	Eastern_QROB02	Eastern_QROB02_1659	2018-05-11	131	Orthosia cruda	Noctuidae	20.5	254	2	95	false	PL07H	PL07H_H9
OC85	caterpillar	Quercus robur	Eastern	Eastern_QROB02	Eastern_QROB02_1518	2018-05-11	131	Orthosia cruda	Noctuidae	17.5	230	2.25	55	true	PL07H	PL07H_H10
OC86	caterpillar	Quercus robur	Eastern	Eastern_QROB02	Eastern_QROB02_1623	2018-05-11	131	Orthosia cruda	Noctuidae	23.5	77	2	80	true	PL07H	PL07H_H11
OC87	caterpillar	Quercus robur	Eastern	Eastern_QROB02	Eastern_QROB02_1623	2018-05-11	131	Orthosia cruda	Noctuidae	22.5	77	2	80	true	PL08H	PL08H_A2
OC88	caterpillar	Quercus robur	Eastern	Eastern_QROB02	Eastern_QROB02_1507	2018-05-11	131	Orthosia cruda	Noctuidae	20.5	110	2	55	false	PL08H	PL08H_A3
OS01	caterpillar	Quercus petraea	Southern	Southern_QPET01	Southern_QPET01_1103	2018-04-29	119	Orthosia cerasi	Noctuidae	12	22	1.5	60	false	PL08H	PL08H_A4
OS02	caterpillar	Quercus petraea	Southern	Southern_QPET01	Southern_QPET01_1151	2018-04-29	119	Orthosia cerasi	Noctuidae	10.5	22	3	35	false	PL08H	PL08H_A5
OS03	caterpillar	Corylus avellana	Southern	Southern_CAVE03	Southern_CAVE03_1302	2018-05-01	121	Orthosia cerasi	Noctuidae	13	7.5	2	65	false	PL08H	PL08H_A6
OS04	caterpillar	Corylus avellana	Southern	Southern_CAVE03	Southern_CAVE03_1402	2018-05-01	121	Orthosia cerasi	Noctuidae	15	7	1.25	75	false	PL08H	PL08H_A7
OS05	caterpillar	Corylus avellana	Southern	Southern_CAVE03	Southern_CAVE03_1354	2018-05-01	121	Orthosia cerasi	Noctuidae	13	12	2	80	true	PL08H	PL08H_A8
OS06	caterpillar	Corylus avellana	Southern	Southern_CAVE02	Southern_CAVE02_0949	2018-05-01	121	Orthosia cerasi	Noctuidae	12.5	11	2.25	65	true	PL08H	PL08H_A9
OS07	caterpillar	Corylus avellana	Southern	Southern_CAVE02	Southern_CAVE02_0924	2018-05-01	121	Orthosia cerasi	Noctuidae	15	25	1.75	60	false	PL08H	PL08H_A10
OS08	caterpillar	Corylus avellana	Southern	Southern_CAVE02	Southern_CAVE02_0924	2018-05-01	121	Orthosia cerasi	Noctuidae	8.5	25	1.75	60	false	PL08H	PL08H_A11
OS09	caterpillar	Corylus avellana	Southern	Southern_CAVE02	Southern_CAVE02_0924	2018-05-01	121	Orthosia cerasi	Noctuidae	13.5	25	1.75	60	false	PL08H	PL08H_A12
OS10	caterpillar	Corylus avellana	Southern	Southern_CAVE02	Southern_CAVE02_0949	2018-05-01	121	Orthosia cerasi	Noctuidae	14	11	2.25	65	true	PL08H	PL08H_B1
OS100	caterpillar	Quercus petraea	Eastern	Eastern_QPET03	Eastern_QPET03_1401	2018-05-19	139	Orthosia cerasi	Noctuidae	28	197	2.25	80	false	PL09H	PL09H_A10
OS101	caterpillar	Quercus petraea	Eastern	Eastern_QPET01	Eastern_QPET01_0904	2018-05-19	139	Orthosia cerasi	Noctuidae	19	27	2.5	55	false	PL09H	PL09H_A11
OS102	caterpillar	Alnus glutinosa	Eastern	Eastern_AGLU03	Eastern_AGLU03_1940	2018-05-14	134	Orthosia cerasi	Noctuidae	12	6.5	1.5	60	false	PL09H	PL09H_A12
OS103	caterpillar	Carpinus betulus	Eastern	Eastern_CBET02	Eastern_CBET02_0940	2018-05-12	132	Orthosia cerasi	Noctuidae	28.5	72	1.5	80	true	PL09H	PL09H_B1
OS104	caterpillar	Quercus robur	Eastern	Eastern_QROB01	Eastern_QROB01_1506	2018-05-08	128	Orthosia cerasi	Noctuidae	25	238	2	45	false	PL09H	PL09H_B2
OS105	caterpillar	Corylus avellana	Eastern	Eastern_CAVE01	Eastern_CAVE01_1707	2018-05-10	130	Orthosia cerasi	Noctuidae	30	26.5	1.75	65	false	PL09H	PL09H_B3
OS106	caterpillar	Quercus petraea	Eastern	Eastern_QPET03	Eastern_QPET03_1539	2018-05-19	139	Orthosia cerasi	Noctuidae	19	79.8	2.25	55	true	PL09H	PL09H_B4
OS107	caterpillar	Corylus avellana	Eastern	Eastern_CAVE02	Eastern_CAVE02_1259	2018-05-11	131	Orthosia cerasi	Noctuidae	17	24	2	65	false	PL09H	PL09H_B5
OS108	caterpillar	Carpinus betulus	Eastern	Eastern_CBET01	Eastern_CBET01_1713	2018-05-08	128	Orthosia cerasi	Noctuidae	15	135	1.75	45	false	PL09H	PL09H_B6
OS109	caterpillar	Alnus glutinosa	Eastern	Eastern_AGLU01	Eastern_AGLU01_0951	2018-05-11	131	Orthosia cerasi	Noctuidae	22	9	1.25	40	false	PL09H	PL09H_B7
OS11	caterpillar	Corylus avellana	Central	Central_CAVE03	Central_CAVE03_1849	2018-05-06	126	Orthosia cerasi	Noctuidae	12	16	1.75	85	false	PL08H	PL08H_B2
OS110	caterpillar	Carpinus betulus	Eastern	Eastern_CBET02	Eastern_CBET02_0838	2018-05-12	132	Orthosia cerasi	Noctuidae	22.5	45	2.25	40	false	PL09H	PL09H_B8
OS111	caterpillar	Quercus petraea	Eastern	Eastern_QPET01	Eastern_QPET01_0822	2018-05-19	139	Orthosia cerasi	Noctuidae	23	20.5	4	45	true	PL09H	PL09H_B9
OS112	caterpillar	Alnus glutinosa	Eastern	Eastern_AGLU02	Eastern_AGLU02_1238	2018-05-12	132	Orthosia cerasi	Noctuidae	17	106	1.75	70	true	PL09H	PL09H_B10
OS113	caterpillar	Quercus petraea	Eastern	Eastern_QPET02	Eastern_QPET02_1216	2018-05-19	139	Orthosia cerasi	Noctuidae	23.5	181	2.5	55	true	PL09H	PL09H_B11
OS114	caterpillar	Corylus avellana	Eastern	Eastern_CAVE03	Eastern_CAVE03_1559	2018-05-13	133	Orthosia cerasi	Noctuidae	16	13	2	60	false	PL09H	PL09H_B12
OS115	caterpillar	Quercus robur	Eastern	Eastern_QROB03	Eastern_QROB03_1202	2018-05-13	133	Orthosia cerasi	Noctuidae	25.5	93	1.75	80	true	PL09H	PL09H_C1
OS116	caterpillar	Carpinus betulus	Eastern	Eastern_CBET03	Eastern_CBET03_0903	2018-05-13	133	Orthosia cerasi	Noctuidae	21.5	176.5	1.75	60	true	PL09H	PL09H_C2
OS117	caterpillar	Alnus glutinosa	Eastern	Eastern_AGLU02	Eastern_AGLU02_1238	2018-05-12	132	Orthosia cerasi	Noctuidae	20	106	1.75	70	true	PL09H	PL09H_C3
OS118	caterpillar	Carpinus betulus	Eastern	Eastern_CBET03	Eastern_CBET03_1002	2018-05-13	133	Orthosia cerasi	Noctuidae	18	51	1.75	20	true	PL09H	PL09H_C4
OS119	caterpillar	Alnus glutinosa	Eastern	Eastern_AGLU01	Eastern_AGLU01_0834	2018-05-11	131	Orthosia cerasi	Noctuidae	18	9	2	50	false	PL09H	PL09H_C5
OS12	caterpillar	Corylus avellana	Central	Central_CAVE03	Central_CAVE03_1819	2018-05-06	126	Orthosia cerasi	Noctuidae	13	18	1.75	35	false	PL08H	PL08H_B3
OS120	caterpillar	Quercus robur	Eastern	Eastern_QROB01	Eastern_QROB01_1442	2018-05-08	128	Orthosia cerasi	Noctuidae	21	19	2.5	70	true	PL09H	PL09H_C6
OS121	caterpillar	Quercus petraea	Eastern	Eastern_QPET03	Eastern_QPET03_1500	2018-05-19	139	Orthosia cerasi	Noctuidae	28	124	1.5	80	true	PL09H	PL09H_C7
OS122	caterpillar	Quercus robur	Eastern	Eastern_QROB02	Eastern_QROB02_1636	2018-05-11	131	Orthosia cerasi	Noctuidae	26	69	2	85	false	PL09H	PL09H_C8
OS123	caterpillar	Carpinus betulus	Eastern	Eastern_CBET02	Eastern_CBET02_0838	2018-05-12	132	Orthosia cerasi	Noctuidae	15	45	2.25	40	false	PL09H	PL09H_C9
OS124	caterpillar	Carpinus betulus	Eastern	Eastern_CBET01	Eastern_CBET01_1738	2018-05-08	128	Orthosia cerasi	Noctuidae	25	77	1.75	20	true	PL09H	PL09H_C10
OS125	caterpillar	Quercus robur	Eastern	Eastern_QROB02	Eastern_QROB02_1507	2018-05-11	131	Orthosia cerasi	Noctuidae	28	110	2	55	false	PL09H	PL09H_C11
OS126	caterpillar	Corylus avellana	Eastern	Eastern_CAVE02	Eastern_CAVE02_1208	2018-05-11	131	Orthosia cerasi	Noctuidae	12.5	13	1.5	55	false	PL09H	PL09H_C12
OS127	caterpillar	Quercus petraea	Eastern	Eastern_QPET02	Eastern_QPET02_1114	2018-05-19	139	Orthosia cerasi	Noctuidae	23	15	2.5	75	true	PL09H	PL09H_D1
OS128	caterpillar	Corylus avellana	Eastern	Eastern_CAVE03	Eastern_CAVE03_1528	2018-05-13	133	Orthosia cerasi	Noctuidae	21.5	10	1.75	45	false	PL09H	PL09H_D2
OS129	caterpillar	Carpinus betulus	Eastern	Eastern_CBET01	Eastern_CBET01_1654	2018-05-08	128	Orthosia cerasi	Noctuidae	20	44	1.75	40	true	PL09H	PL09H_D3
OS13	caterpillar	Corylus avellana	Central	Central_CAVE03	Central_CAVE03_1831	2018-05-06	126	Orthosia cerasi	Noctuidae	10.5	13	2.5	30	true	PL08H	PL08H_B4
OS130	caterpillar	Alnus glutinosa	Eastern	Eastern_AGLU01	Eastern_AGLU01_0834	2018-05-11	131	Orthosia cerasi	Noctuidae	10.5	9	2	50	false	PL09H	PL09H_D4
OS131	caterpillar	Quercus robur	Eastern	Eastern_QROB03	Eastern_QROB03_1235	2018-05-13	133	Orthosia cerasi	Noctuidae	21	38	1.75	65	false	PL09H	PL09H_D5
OS132	caterpillar	Alnus glutinosa	Eastern	Eastern_AGLU03	Eastern_AGLU03_1927	2018-05-14	134	Orthosia cerasi	Noctuidae	22	7.5	1.5	65	true	PL09H	PL09H_D6
OS133	caterpillar	Corylus avellana	Eastern	Eastern_CAVE03	Eastern_CAVE03_1658	2018-05-13	133	Orthosia cerasi	Noctuidae	26	19	2.5	65	false	PL09H	PL09H_D7
OS134	caterpillar	Quercus petraea	Eastern	Eastern_QPET02	Eastern_QPET02_1026	2018-05-19	139	Orthosia cerasi	Noctuidae	26	19	2	80	false	PL09H	PL09H_D8
OS135	caterpillar	Alnus glutinosa	Eastern	Eastern_AGLU03	Eastern_AGLU03_1927	2018-05-14	134	Orthosia cerasi	Noctuidae	27.5	7.5	1.5	65	true	PL09H	PL09H_D9
OS136	caterpillar	Alnus glutinosa	Eastern	Eastern_AGLU03	Eastern_AGLU03_1927	2018-05-14	134	Orthosia cerasi	Noctuidae	28.5	7.5	1.5	65	true	PL09H	PL09H_D10
OS137	caterpillar	Carpinus betulus	Eastern	Eastern_CBET02	Eastern_CBET02_1025	2018-05-12	132	Orthosia cerasi	Noctuidae	14	61.5	2	55	true	PL09H	PL09H_D11
OS14	caterpillar	Corylus avellana	Central	Central_CAVE03	Central_CAVE03_1849	2018-05-06	126	Orthosia cerasi	Noctuidae	14	16	1.75	85	false	PL08H	PL08H_B5
OS15	caterpillar	Quercus petraea	Central	Central_QPET01	Central_QPET01_1012	2018-05-07	127	Orthosia cerasi	Noctuidae	20	14	2.75	60	false	PL08H	PL08H_B6
OS16	caterpillar	Quercus petraea	Central	Central_QPET01	Central_QPET01_1012	2018-05-07	127	Orthosia cerasi	Noctuidae	15.5	14	2.75	60	false	PL08H	PL08H_B7
OS17	caterpillar	Quercus petraea	Central	Central_QPET01	Central_QPET01_1012	2018-05-07	127	Orthosia cerasi	Noctuidae	14.5	14	2.75	60	false	PL08H	PL08H_B8
OS18	caterpillar	Quercus petraea	Central	Central_QPET01	Central_QPET01_1049	2018-05-07	127	Orthosia cerasi	Noctuidae	23.5	11	2.75	60	true	PL08H	PL08H_B9
OS19	caterpillar	Quercus petraea	Central	Central_QPET01	Central_QPET01_1035	2018-05-07	127	Orthosia cerasi	Noctuidae	20	9	2.5	60	false	PL08H	PL08H_B10
OS20	caterpillar	Alnus glutinosa	Southern	Southern_AGLU02	Southern_AGLU02_1737	2018-04-28	118	Orthosia cerasi	Noctuidae	11	14.5	2.25	65	true	PL08H	PL08H_B11
OS21	caterpillar	Quercus petraea	Central	Central_QPET02	Central_QPET02_1254	2018-05-07	127	Orthosia cerasi	Noctuidae	17.5	22	4	80	true	PL08H	PL08H_B12
OS22	caterpillar	Quercus petraea	Central	Central_QPET02	Central_QPET02_1147	2018-05-07	127	Orthosia cerasi	Noctuidae	22	15.5	3.5	55	false	PL08H	PL08H_C1
OS23	caterpillar	Quercus petraea	Central	Central_QPET02	Central_QPET02_1313	2018-05-07	127	Orthosia cerasi	Noctuidae	18.5	27	4	60	false	PL08H	PL08H_C2
OS24	caterpillar	Quercus petraea	Central	Central_QPET02	Central_QPET02_1235	2018-05-07	127	Orthosia cerasi	Noctuidae	24.5	19.5	4.5	70	false	PL08H	PL08H_C3
OS25	caterpillar	Quercus petraea	Central	Central_QPET02	Central_QPET02_1313	2018-05-07	127	Orthosia cerasi	Noctuidae	23	27	4	60	false	PL08H	PL08H_C4
OS26	caterpillar	Quercus petraea	Central	Central_QPET02	Central_QPET02_1147	2018-05-07	127	Orthosia cerasi	Noctuidae	19	15.5	3.5	55	false	PL08H	PL08H_C5
OS27	caterpillar	Corylus avellana	Central	Central_CAVE02	Central_CAVE02_1651	2018-05-05	125	Orthosia cerasi	Noctuidae	16	24	1.75	80	false	PL08H	PL08H_C6
OS28	caterpillar	Corylus avellana	Central	Central_CAVE02	Central_CAVE02_1614	2018-05-05	125	Orthosia cerasi	Noctuidae	13	25	1.75	70	false	PL08H	PL08H_C7
OS29	caterpillar	Corylus avellana	Central	Central_CAVE02	Central_CAVE02_1643	2018-05-05	125	Orthosia cerasi	Noctuidae	15.5	25	3.25	65	true	PL08H	PL08H_C8
OS30	caterpillar	Quercus robur	Central	Central_QROB02	Central_QROB02_1217	2018-05-05	125	Orthosia cerasi	Noctuidae	23	170	3.5	95	false	PL08H	PL08H_C9
OS31	caterpillar	Quercus robur	Central	Central_QROB02	Central_QROB02_1127	2018-05-05	125	Orthosia cerasi	Noctuidae	12	28	2.25	50	false	PL08H	PL08H_C10
OS32	caterpillar	Quercus robur	Central	Central_QROB02	Central_QROB02_1104	2018-05-05	125	Orthosia cerasi	Noctuidae	17	220	3.25	35	true	PL08H	PL08H_C11
OS33	caterpillar	Quercus robur	Central	Central_QROB02	Central_QROB02_1154	2018-05-05	125	Orthosia cerasi	Noctuidae	20.5	104	2	60	true	PL08H	PL08H_C12
OS34	caterpillar	Alnus glutinosa	Central	Central_AGLU02	Central_AGLU02_1406	2018-05-06	126	Orthosia cerasi	Noctuidae	10	17	3.25	60	false	PL08H	PL08H_D1
OS35	caterpillar	Alnus glutinosa	Central	Central_AGLU02	Central_AGLU02_1232	2018-05-06	126	Orthosia cerasi	Noctuidae	13	102	1.5	75	false	PL08H	PL08H_D2
OS36	caterpillar	Alnus glutinosa	Central	Central_AGLU02	Central_AGLU02_1232	2018-05-06	126	Orthosia cerasi	Noctuidae	13.5	102	1.5	75	false	PL08H	PL08H_D3
OS37	caterpillar	Quercus petraea	Central	Central_QPET03	Central_QPET03_1832	2018-05-07	127	Orthosia cerasi	Noctuidae	23	16	2.5	40	false	PL08H	PL08H_D4
OS38	caterpillar	Quercus petraea	Central	Central_QPET03	Central_QPET03_1847	2018-05-07	127	Orthosia cerasi	Noctuidae	23	17	3.5	50	true	PL08H	PL08H_D5
OS39	caterpillar	Quercus petraea	Central	Central_QPET03	Central_QPET03_1847	2018-05-07	127	Orthosia cerasi	Noctuidae	17.5	17	3.5	50	true	PL08H	PL08H_D6
OS40	caterpillar	Quercus petraea	Central	Central_QPET03	Central_QPET03_1832	2018-05-07	127	Orthosia cerasi	Noctuidae	17.6	16	2.5	40	false	PL08H	PL08H_D7
OS41	caterpillar	Quercus robur	Central	Central_QROB01	Central_QROB01_1614	2018-05-04	124	Orthosia cerasi	Noctuidae	17	48	2	50	false	PL08H	PL08H_D8
OS42	caterpillar	Quercus robur	Central	Central_QROB01	Central_QROB01_1246	2018-05-04	124	Orthosia cerasi	Noctuidae	12	225	3.5	45	true	PL08H	PL08H_D9
OS43	caterpillar	Quercus robur	Central	Central_QROB01	Central_QROB01_1708	2018-05-04	124	Orthosia cerasi	Noctuidae	12	175	3.5	95	false	PL08H	PL08H_D10
OS44	caterpillar	Alnus glutinosa	Central	Central_AGLU03	Central_AGLU03_1811	2018-05-05	125	Orthosia cerasi	Noctuidae	10	94	3.5	90	true	PL08H	PL08H_D11
OS45	caterpillar	Alnus glutinosa	Central	Central_AGLU03	Central_AGLU03_1425	2018-05-05	125	Orthosia cerasi	Noctuidae	15	45	2.5	60	false	PL08H	PL08H_D12
OS46	caterpillar	Alnus glutinosa	Central	Central_AGLU03	Central_AGLU03_1447	2018-05-05	125	Orthosia cerasi	Noctuidae	16	74.5	2.25	55	true	PL08H	PL08H_E1
OS47	caterpillar	Alnus glutinosa	Central	Central_AGLU03	Central_AGLU03_1509	2018-05-05	125	Orthosia cerasi	Noctuidae	18	17.4	2	50	false	PL08H	PL08H_E2
OS48	caterpillar	Alnus glutinosa	Central	Central_AGLU03	Central_AGLU03_1447	2018-05-05	125	Orthosia cerasi	Noctuidae	10	74.5	2.25	55	true	PL08H	PL08H_E3
OS49	caterpillar	Corylus avellana	Central	Central_CAVE01	Central_CAVE01_0948	2018-05-04	124	Orthosia cerasi	Noctuidae	15	16	1.5	40	true	PL08H	PL08H_E4
OS50	caterpillar	Corylus avellana	Central	Central_CAVE01	Central_CAVE01_1017	2018-05-04	124	Orthosia cerasi	Noctuidae	13	57	1.5	45	true	PL08H	PL08H_E6
OS51	caterpillar	Corylus avellana	Central	Central_CAVE01	Central_CAVE01_1036	2018-05-04	124	Orthosia cerasi	Noctuidae	18	38	2.25	50	true	PL08H	PL08H_E7
OS52	caterpillar	Carpinus betulus	Central	Central_CBET03	Central_CBET03_1547	2018-05-07	127	Orthosia cerasi	Noctuidae	18	108	1.75	60	false	PL08H	PL08H_E8
OS53	caterpillar	Carpinus betulus	Central	Central_CBET03	Central_CBET03_1547	2018-05-07	127	Orthosia cerasi	Noctuidae	20.5	108	1.75	60	false	PL08H	PL08H_E9
OS54	caterpillar	Carpinus betulus	Central	Central_CBET03	Central_CBET03_1648	2018-05-07	127	Orthosia cerasi	Noctuidae	15	77	1.75	50	false	PL08H	PL08H_E10
OS55	caterpillar	Carpinus betulus	Central	Central_CBET03	Central_CBET03_1602	2018-05-07	127	Orthosia cerasi	Noctuidae	18.5	110	1.75	45	true	PL08H	PL08H_E11
OS56	caterpillar	Carpinus betulus	Southern	Southern_CBET02	Southern_CBET02_1653	2018-04-27	117	Orthosia cerasi	Noctuidae	11	69	2.25	40	true	PL08H	PL08H_E12
OS57	caterpillar	Carpinus betulus	Southern	Southern_CBET02	Southern_CBET02_1609	2018-04-27	117	Orthosia cerasi	Noctuidae	8	27	2.25	50	false	PL08H	PL08H_F1
OS58	caterpillar	Carpinus betulus	Central	Central_CBET01	Central_CBET01_1752	2018-05-03	123	Orthosia cerasi	Noctuidae	15	106	1.75	20	true	PL08H	PL08H_F2
OS59	caterpillar	Carpinus betulus	Central	Central_CBET01	Central_CBET01_1647	2018-05-03	123	Orthosia cerasi	Noctuidae	12	108	2	60	false	PL08H	PL08H_F3
OS60	caterpillar	Carpinus betulus	Central	Central_CBET01	Central_CBET01_1826	2018-05-03	123	Orthosia cerasi	Noctuidae	15	37	1.75	85	false	PL08H	PL08H_F4
OS61	caterpillar	Carpinus betulus	Central	Central_CBET01	Central_CBET01_1752	2018-05-03	123	Orthosia cerasi	Noctuidae	12	106	1.75	20	true	PL08H	PL08H_F5
OS62	caterpillar	Quercus robur	Southern	Southern_QROB03	Southern_QROB03_1541	2018-04-30	120	Orthosia cerasi	Noctuidae	22	46	2	75	true	PL08H	PL08H_F6
OS63	caterpillar	Quercus robur	Southern	Southern_QROB03	Southern_QROB03_1541	2018-04-30	120	Orthosia cerasi	Noctuidae	13	46	2	75	true	PL08H	PL08H_F7
OS64	caterpillar	Quercus robur	Southern	Southern_QROB03	Southern_QROB03_1511	2018-04-30	120	Orthosia cerasi	Noctuidae	22	55	1.75	80	false	PL08H	PL08H_F8
OS65	caterpillar	Quercus robur	Southern	Southern_QROB03	Southern_QROB03_1541	2018-04-30	120	Orthosia cerasi	Noctuidae	14	46	2	75	true	PL08H	PL08H_F9
OS66	caterpillar	Carpinus betulus	Central	Central_CBET02	Central_CBET02_1700	2018-05-06	126	Orthosia cerasi	Noctuidae	14	56	2	90	true	PL08H	PL08H_F10
OS67	caterpillar	Carpinus betulus	Central	Central_CBET02	Central_CBET02_1509	2018-05-06	126	Orthosia cerasi	Noctuidae	13	4	1.75	25	true	PL08H	PL08H_F11
OS68	caterpillar	Carpinus betulus	Central	Central_CBET02	Central_CBET02_1613	2018-05-06	126	Orthosia cerasi	Noctuidae	14	50	2.25	95	false	PL08H	PL08H_F12
OS69	caterpillar	Carpinus betulus	Central	Central_CBET02	Central_CBET02_1549	2018-05-06	126	Orthosia cerasi	Noctuidae	15	12.5	2	90	true	PL08H	PL08H_G1
OS70	caterpillar	Corylus avellana	Southern	Southern_CAVE01	Southern_CAVE01_1644	2018-04-29	119	Orthosia cerasi	Noctuidae	15	14	1.75	80	true	PL08H	PL08H_G2
OS71	caterpillar	Quercus petraea	Southern	Southern_QPET02	Southern_QPET02_1850	2018-04-29	119	Orthosia cerasi	Noctuidae	17	84	2.25	65	false	PL08H	PL08H_G3
OS72	caterpillar	Quercus robur	Southern	Southern_QROB01	Southern_QROB01_0957	2018-04-28	118	Orthosia cerasi	Noctuidae	10	91	2.5	70	false	PL08H	PL08H_G4
OS73	caterpillar	Quercus robur	Southern	Southern_QROB02	Southern_QROB02_0903	2018-04-29	119	Orthosia cerasi	Noctuidae	17.5	36	3	90	false	PL08H	PL08H_G5
OS74	caterpillar	Quercus robur	Southern	Southern_QROB02	Southern_QROB02_0903	2018-04-29	119	Orthosia cerasi	Noctuidae	16	36	3	90	false	PL08H	PL08H_G6
OS75	caterpillar	Quercus robur	Southern	Southern_QROB02	Southern_QROB02_0903	2018-04-29	119	Orthosia cerasi	Noctuidae	11	36	3	90	false	PL08H	PL08H_G7
OS76	caterpillar	Quercus petraea	Central	Central_QPET03	Central_QPET03_1847	2018-05-07	127	Orthosia cerasi	Noctuidae	27	17	3.5	50	true	PL08H	PL08H_G8
OS77	caterpillar	Quercus robur	Central	Central_QROB03	Central_QROB03_1010	2018-05-06	126	Orthosia cerasi	Noctuidae	23	52	2.5	35	true	PL08H	PL08H_G9
OS78	caterpillar	Quercus robur	Central	Central_QROB03	Central_QROB03_1046	2018-05-06	126	Orthosia cerasi	Noctuidae	14	185	2.25	90	true	PL08H	PL08H_G10
OS79	caterpillar	Quercus robur	Central	Central_QROB03	Central_QROB03_0936	2018-05-06	126	Orthosia cerasi	Noctuidae	22	35	3	40	false	PL08H	PL08H_G11
OS80	caterpillar	Alnus glutinosa	Central	Central_AGLU01	Central_AGLU01_1823	2018-05-04	124	Orthosia cerasi	Noctuidae	19	20	3	75	true	PL08H	PL08H_G12
OS81	caterpillar	Alnus glutinosa	Central	Central_AGLU01	Central_AGLU01_1823	2018-05-04	124	Orthosia cerasi	Noctuidae	12	20	3	75	true	PL08H	PL08H_H1
OS82	caterpillar	Alnus glutinosa	Eastern	Eastern_AGLU03	Eastern_AGLU03_1828	2018-05-16	136	Orthosia cerasi	Noctuidae	27	112	2	95	true	PL08H	PL08H_H2
OS83	caterpillar	Quercus petraea	Eastern	Eastern_QPET02	Eastern_QPET02_1254	2018-05-19	139	Orthosia cerasi	Noctuidae	15	14	2	65	false	PL08H	PL08H_H3
OS84	caterpillar	Quercus petraea	Eastern	Eastern_QPET03	Eastern_QPET03_1500	2018-05-19	139	Orthosia cerasi	Noctuidae	14	124	1.5	80	true	PL08H	PL08H_H4
OS85	caterpillar	Quercus petraea	Eastern	Eastern_QPET01	Eastern_QPET01_0836	2018-05-19	139	Orthosia cerasi	Noctuidae	24	21	3	45	false	PL08H	PL08H_H5
OS86	caterpillar	Quercus robur	Eastern	Eastern_QROB02	Eastern_QROB02_1536	2018-05-11	131	Orthosia cerasi	Noctuidae	18	8	1.75	85	false	PL08H	PL08H_H6
OS87	caterpillar	Quercus petraea	Eastern	Eastern_QPET02	Eastern_QPET02_1129	2018-05-19	139	Orthosia cerasi	Noctuidae	15	28	3	75	false	PL08H	PL08H_H7
OS88	caterpillar	Corylus avellana	Eastern	Eastern_CAVE02	Eastern_CAVE02_1208	2018-05-11	131	Orthosia cerasi	Noctuidae	12	13	1.5	55	false	PL08H	PL08H_H8
OS89	caterpillar	Quercus robur	Eastern	Eastern_QROB01	Eastern_QROB01_1420	2018-05-08	128	Orthosia cerasi	Noctuidae	20	31	2.5	80	false	PL08H	PL08H_H9
OS90	caterpillar	Carpinus betulus	Eastern	Eastern_CBET01	Eastern_CBET01_1623	2018-05-08	128	Orthosia cerasi	Noctuidae	15.5	24	1.5	40	false	PL08H	PL08H_H10
OS91	caterpillar	Quercus petraea	Eastern	Eastern_QPET01	Eastern_QPET01_0853	2018-05-19	139	Orthosia cerasi	Noctuidae	21	24	2.5	45	true	PL08H	PL08H_H11
OS92	caterpillar	Quercus petraea	Eastern	Eastern_QPET03	Eastern_QPET03_1448	2018-05-19	139	Orthosia cerasi	Noctuidae	26	73.7	2.25	55	false	PL09H	PL09H_A2
OS93	caterpillar	Quercus robur	Eastern	Eastern_QROB03	Eastern_QROB03_1128	2018-05-13	133	Orthosia cerasi	Noctuidae	32	113	2.25	70	false	PL09H	PL09H_A3
OS94	caterpillar	Carpinus betulus	Eastern	Eastern_CBET03	Eastern_CBET03_1435	2018-05-12	132	Orthosia cerasi	Noctuidae	13.5	64	2	20	false	PL09H	PL09H_A4
OS95	caterpillar	Carpinus betulus	Eastern	Eastern_CBET03	Eastern_CBET03_1435	2018-05-12	132	Orthosia cerasi	Noctuidae	13.5	64	2	20	false	PL09H	PL09H_A5
OS96	caterpillar	Alnus glutinosa	Eastern	Eastern_AGLU01	Eastern_AGLU01_0938	2018-05-11	131	Orthosia cerasi	Noctuidae	15	29	2.75	75	true	PL09H	PL09H_A6
OS97	caterpillar	Corylus avellana	Eastern	Eastern_CAVE01	Eastern_CAVE01_1744	2018-05-10	130	Orthosia cerasi	Noctuidae	11.5	5	1	20	true	PL09H	PL09H_A7
OS98	caterpillar	Corylus avellana	Eastern	Eastern_CAVE01	Eastern_CAVE01_1748	2018-05-10	130	Orthosia cerasi	Noctuidae	10	18	2	25	false	PL09H	PL09H_A8
OS99	caterpillar	Carpinus betulus	Eastern	Eastern_CBET03	Eastern_CBET03_0903	2018-05-13	133	Orthosia cerasi	Noctuidae	21	176.5	1.75	60	true	PL09H	PL09H_A9
PM01	caterpillar	Corylus avellana	Eastern	Eastern_CAVE02	Eastern_CAVE02_1353	2018-05-11	131	Perigrapha munda	Noctuidae	21	18	1.75	30	true	PL10H	PL10H_C10
PM02	caterpillar	Alnus glutinosa	Eastern	Eastern_AGLU03	Eastern_AGLU03_2015	2018-05-14	134	Perigrapha munda	Noctuidae	13	8.5	2.25	70	false	PL10H	PL10H_C11
PM03	caterpillar	Alnus glutinosa	Eastern	Eastern_AGLU02	Eastern_AGLU02_1116	2018-05-12	132	Perigrapha munda	Noctuidae	21	160	1.75	85	false	PL10H	PL10H_C12
PM04	caterpillar	Corylus avellana	Eastern	Eastern_CAVE01	Eastern_CAVE01_1925	2018-05-10	130	Perigrapha munda	Noctuidae	19.5	20	2	75	true	PL10H	PL10H_D1
PM05	caterpillar	Carpinus betulus	Eastern	Eastern_CBET03	Eastern_CBET03_1551	2018-05-12	132	Perigrapha munda	Noctuidae	25	65	2	75	false	PL10H	PL10H_D2
PM06	caterpillar	Corylus avellana	Eastern	Eastern_CAVE02	Eastern_CAVE02_1326	2018-05-11	131	Perigrapha munda	Noctuidae	26	22	1.75	55	false	PL10H	PL10H_D3
PM07	caterpillar	Corylus avellana	Eastern	Eastern_CAVE01	Eastern_CAVE01_1748	2018-05-10	130	Perigrapha munda	Noctuidae	24	18	2	25	false	PL10H	PL10H_D4
PM08	caterpillar	Quercus robur	Eastern	Eastern_QROB01	Eastern_QROB01_1523	2018-05-08	128	Perigrapha munda	Noctuidae	22	329	3	80	true	PL10H	PL10H_D5
PM09	caterpillar	Quercus robur	Southern	Southern_QROB02	Southern_QROB02_0903	2018-04-29	119	Perigrapha munda	Noctuidae	17	36	3	90	false	PL10H	PL10H_D6
PM10	caterpillar	Quercus robur	Southern	Southern_QROB02	Southern_QROB02_1951	2018-04-28	118	Perigrapha munda	Noctuidae	14	124	2.5	85	false	PL10H	PL10H_D7
PM11	caterpillar	Quercus robur	Southern	Southern_QROB02	Southern_QROB02_1951	2018-04-28	118	Perigrapha munda	Noctuidae	12	124	2.5	85	false	PL10H	PL10H_D8
PM12	caterpillar	Corylus avellana	Southern	Southern_CAVE02	Southern_CAVE02_1039	2018-05-01	121	Perigrapha munda	Noctuidae	16	26	2.75	60	false	PL10H	PL10H_D9
PM13	caterpillar	Quercus petraea	Southern	Southern_QPET01	Southern_QPET01_1246	2018-04-29	119	Perigrapha munda	Noctuidae	11	20	3.5	65	true	PL10H	PL10H_D10
PM14	caterpillar	Quercus petraea	Central	Central_QPET01	Central_QPET01_1012	2018-05-07	127	Perigrapha munda	Noctuidae	19	14	2.75	60	false	PL10H	PL10H_D11
PM15	caterpillar	Quercus robur	Central	Central_QROB02	Central_QROB02_1127	2018-05-05	125	Perigrapha munda	Noctuidae	15.5	28	2.25	50	false	PL10H	PL10H_D12
PM16	caterpillar	Quercus robur	Central	Central_QROB02	Central_QROB02_1154	2018-05-05	125	Perigrapha munda	Noctuidae	25	104	2	60	true	PL10H	PL10H_E1
[truncated: 121 more rows]
